# Supplementary material for: Human alveolar macrophage metabolism is compromised during Mycobacterium tuberculosis infection
Source: Front Immunol. 2023 Jan 26;13:1044592. doi: 10.3389/fimmu.2022.1044592 (PMC9910175; doi:10.3389/fimmu.2022.1044592)
Supplement: Supplementary Table 1 — Differential expression statistics in RNA-Seq data from murine macrophages. [file Table_1.xlsx]

## Sheet: A_M1_minus_AM_at_NI
Gene	HGNC.symbol	LogFC	t	P_value	FDR
Aaas	AAAS	0.93319	10.0583	3.69271e-10	1.25516e-09
Aacs	AACS	-0.685284	-6.8061	4.45928e-07	9.95727e-07
Aaed1	AAED1	0.18161	1.63731	0.114403	0.134346
Aagab	AAGAB	0.298846	4.43692	0.000168311	0.000277346
Aak1	AAK1	0.210601	1.9671	0.0606442	0.0741112
Aamdc	AAMDC	0.340055	1.78414	0.0868456	0.103814
Aamp	AAMP	-0.156883	-3.1548	0.00422944	0.00598021
Aar2	AAR2	0.26203	2.52069	0.0186443	0.0243924
Aars	AARS	0.754741	16.4368	1.05818e-14	8.20133e-14
Aars2	AARS2	0.982785	7.26754	1.49769e-07	3.52991e-07
Aarsd1	AARSD1	0.253306	1.55641	0.13249	0.154193
Aasdh	AASDH	-0.605705	-4.11914	0.000379433	0.000600774
Aasdhppt	AASDHPPT	-0.387074	-3.75451	0.000957206	0.00145088
Aatf	AATF	-0.59819	-6.60103	7.30302e-07	1.5871e-06
Aatk	AATK	-3.01949	-31.1403	3.70297e-21	1.25398e-19
AB124611	C19orf38	0.66928	7.7443	4.99251e-08	1.24765e-07
Abca1	ABCA1	1.12486	13.4286	9.12082e-13	4.81796e-12
Abca2	ABCA2	-1.97612	-35.3161	1.83321e-22	9.12309e-21
Abca3	ABCA3	-0.173046	-2.55442	0.0172835	0.022692
Abca7	ABCA7	-0.444551	-5.76904	5.67e-06	1.10128e-05
Abca8b	ABCA8	2.11902	10.8279	8.39173e-11	3.17506e-10
Abca9	ABCA9	-2.19163	-8.92307	3.75667e-09	1.10034e-08
Abcb10	ABCB10	-0.677902	-5.21201	2.3165e-05	4.19902e-05
Abcb1a	N.A.	0.901236	5.33609	1.68987e-05	3.11251e-05
Abcb1b	N.A.	3.34123	15.7952	2.57947e-14	1.84773e-13
Abcb4	ABCB4	3.4043	9.62156	8.84072e-10	2.83628e-09
Abcb6	ABCB6	1.27097	6.38711	1.22822e-06	2.59649e-06
Abcb7	ABCB7	-0.920148	-12.8319	2.4216e-12	1.18471e-11
Abcb8	ABCB8	0.0234796	0.210623	0.834931	0.852554
Abcc1	ABCC1	0.697623	11.6635	1.8159e-11	7.70275e-11
Abcc10	ABCC10	0.311809	2.25434	0.033418	0.0423672
Abcc3	ABCC3	5.338	37.2257	5.18847e-23	2.99807e-21
Abcc4	ABCC4	-0.0811141	-0.855274	0.400721	0.436155
Abcc5	N.A.	-2.298	-35.6846	1.42968e-22	7.43503e-21
Abcd1	ABCD1	-0.637981	-10.8797	7.61464e-11	2.89367e-10
Abcd2	ABCD2	-4.16952	-40.1528	8.42323e-24	6.00068e-22
Abcd3	ABCD3	-0.134854	-1.73033	0.0962036	0.11416
Abcd4	ABCD4	0.462278	5.14669	2.73585e-05	4.91206e-05
Abce1	ABCE1	0.0192284	0.319997	0.751695	0.774941
Abcf1	ABCF1	0.466038	9.47911	1.18145e-09	3.72043e-09
Abcf2	ABCF2	0.0377826	0.612132	0.546114	0.579546
Abcf3	ABCF3	0.400156	5.24069	2.15343e-05	3.9205e-05
Abcg1	ABCG1	-1.87354	-39.9183	9.69704e-24	6.76905e-22
Abcg2	ABCG2	-4.901	-15.8243	2.47569e-14	1.77584e-13
Abcg3	N.A.	2.09499	3.62956	0.00131041	0.00195658
Abhd10	ABHD10	-0.0361934	-0.310022	0.759177	0.781879
Abhd11	ABHD11	0.4036	3.02137	0.00583188	0.0081147
Abhd12	ABHD12	-1.06201	-24.1999	1.44133e-18	2.56699e-17
Abhd13	ABHD13	0.626719	9.0876	2.65665e-09	7.94933e-09
Abhd14b	ABHD14B	-0.256689	-2.70661	0.0122181	0.016349
Abhd15	ABHD15	-2.35054	-9.07709	2.71585e-09	8.11011e-09
Abhd16a	ABHD16A	-0.666532	-8.17519	1.89816e-08	5.03128e-08
Abhd17a	ABHD17A	-0.714296	-6.72481	5.4191e-07	1.19669e-06
Abhd17b	ABHD17B	1.48143	10.6942	1.08006e-10	4.0063e-10
Abhd17c	ABHD17C	-1.16678	-15.1269	6.74099e-14	4.4124e-13
Abhd2	ABHD2	-0.367205	-7.11168	2.15855e-07	5.00916e-07
Abhd3	ABHD3	-2.71572	-20.1082	1.07303e-16	1.25683e-15
Abhd4	ABHD4	0.751818	12.9225	2.08343e-12	1.03042e-11
Abhd5	ABHD5	-1.31114	-19.6583	1.80696e-16	2.03255e-15
Abhd6	ABHD6	-3.89548	-9.86239	5.44664e-10	1.80129e-09
Abhd8	ABHD8	1.61275	8.53539	8.61932e-09	2.40283e-08
Abi1	ABI1	-0.134815	-2.88549	0.00805265	0.0110234
Abi2	ABI2	-1.72364	-8.90443	3.90799e-09	1.14081e-08
Abi3	ABI3	-1.84635	-15.4802	4.03925e-14	2.77675e-13
Abl1	ABL1	0.218292	4.02534	0.000481892	0.000754957
Abl2	ABL2	-0.143133	-1.98923	0.0580005	0.0710892
Ablim1	ABLIM1	-2.63496	-4.01127	0.000499458	0.000780595
Ablim2	ABLIM2	-0.611286	-2.76036	0.0107904	0.0145245
Abr	ABR	-0.207329	-4.96941	4.30172e-05	7.55143e-05
Abracl	ABRACL	-1.68318	-18.1059	1.18748e-15	1.12589e-14
Abt1	ABT1	0.365468	2.12874	0.0435639	0.0543295
Abtb1	ABTB1	0.268689	1.96052	0.0614491	0.0749891
Abtb2	ABTB2	2.37899	5.5313	1.03097e-05	1.94364e-05
Acaa1a	N.A.	0.211193	2.99564	0.00620167	0.00859933
Acaa1b	N.A.	-8.0902	-16.605	8.41812e-15	6.64316e-14
Acaa2	ACAA2	-1.17639	-12.333	5.62674e-12	2.59759e-11
Acaca	ACACA	-2.19708	-30.5044	6.05151e-21	1.94866e-19
Acad10	ACAD10	-1.20318	-6.81008	4.41704e-07	9.86507e-07
Acad11	ACAD11	0.390877	3.46136	0.00199342	0.00292228
Acad12	N.A.	-0.0614526	-0.436352	0.666419	0.695228
Acad8	ACAD8	0.0684633	0.629229	0.535047	0.569079
Acad9	ACAD9	-0.581152	-5.26689	2.01465e-05	3.67749e-05
Acadl	ACADL	-0.753017	-14.1102	3.11244e-13	1.79747e-12
Acadm	ACADM	-0.0992112	-1.53952	0.136549	0.158723
Acads	ACADS	-0.422983	-5.53684	1.01666e-05	1.91806e-05
Acadsb	ACADSB	0.281517	3.70029	0.00109724	0.00165038
Acadvl	ACADVL	0.313362	4.44506	0.000164836	0.000271921
Acap1	ACAP1	-1.30606	-3.94308	0.000593981	0.000920715
Acap2	ACAP2	-0.436484	-7.70143	5.50418e-08	1.36796e-07
Acap3	ACAP3	-0.71598	-7.473	9.29453e-08	2.25291e-07
Acat1	ACAT1	-1.6253	-22.7542	6.09176e-18	9.37284e-17
Acat2	ACAT2	-1.07936	-6.82747	4.23702e-07	9.48542e-07
Acbd3	ACBD3	-0.276165	-5.70439	6.66788e-06	1.2855e-05
Acbd4	ACBD4	0.749277	5.32847	1.72289e-05	3.17109e-05
Acbd5	ACBD5	-1.12472	-19.213	3.0586e-16	3.25614e-15
Acbd6	ACBD6	-0.940307	-7.23536	1.61466e-07	3.79784e-07
Accs	ACCS	-1.05685	-9.09772	2.60092e-09	7.79601e-09
Acd	ACD	-0.05295	-0.450633	0.656233	0.685221
Ace	ACE	-10.6878	-23.5596	2.70171e-18	4.53966e-17
Acer3	ACER3	0.599966	7.30939	1.35838e-07	3.21906e-07
Acin1	ACIN1	0.289295	6.79536	4.57539e-07	1.02056e-06
Acly	ACLY	-0.65248	-14.2729	2.42232e-13	1.43232e-12
Aco1	ACO1	-0.668455	-11.5839	2.09381e-11	8.74637e-11
Aco2	ACO2	0.317854	7.90896	3.43999e-08	8.80615e-08
Acot1	ACOT1	-5.55182	-10.0284	3.91694e-10	1.32552e-09
Acot11	ACOT11	-0.201751	-2.28011	0.0316222	0.0402179
Acot13	ACOT13	-0.320194	-3.54112	0.00163467	0.00241818
Acot2	ACOT2	-1.57741	-9.88033	5.25519e-10	1.7424e-09
Acot7	ACOT7	2.56124	20.9101	4.34665e-17	5.49994e-16
Acot8	ACOT8	0.58213	5.23881	2.16375e-05	3.93791e-05
Acot9	ACOT9	-0.993063	-11.1359	4.72929e-11	1.87032e-10
Acox1	ACOX1	-1.43553	-26.7509	1.36174e-19	3.03937e-18
Acox3	ACOX3	-0.934799	-21.5718	2.11043e-17	2.83967e-16
Acp1	ACP1	0.814924	10.9589	6.56741e-11	2.5243e-10
Acp2	ACP2	0.222562	4.67018	9.2559e-05	0.000156946
Acp5	ACP5	-4.01962	-53.7333	7.45345e-27	1.84579e-24
Acp6	ACP6	0.335123	3.34086	0.00268483	0.00387793
Acpp	ACPP	3.26459	22.3687	9.07408e-18	1.32742e-16
Acrbp	ACRBP	-0.492526	-2.75052	0.0110393	0.0148461
Acsf2	ACSF2	-2.79934	-27.2719	8.63121e-20	2.06851e-18
Acsf3	ACSF3	-0.492307	-2.29933	0.0303404	0.0386397
Acsl1	ACSL1	0.995602	14.8368	1.0341e-13	6.54634e-13
Acsl3	ACSL3	-0.799855	-6.13025	2.30832e-06	4.71502e-06
Acsl4	ACSL4	-0.400831	-6.82656	4.2463e-07	9.50414e-07
Acsl5	ACSL5	-0.304276	-5.45715	1.24345e-05	2.32442e-05
Acsm2	N.A.	-1.98154	-7.98334	2.91076e-08	7.52357e-08
Acss1	ACSS1	-0.334249	-3.24456	0.00339976	0.00485659
Acss2	ACSS2	0.726562	3.72175	0.00103955	0.00156746
Acss3	ACSS3	1.40875	3.92843	0.000616482	0.000953603
Acta2	ACTA2	1.61485	5.9536	3.57667e-06	7.12662e-06
Actb	ACTB	-0.852872	-20.3321	8.31047e-17	1.00043e-15
Actg1	ACTG1	-0.625477	-15.1866	6.17803e-14	4.08504e-13
Actl6a	ACTL6A	-0.0310192	-0.292492	0.772384	0.794301
Actn1	ACTN1	-1.8658	-33.7501	5.42584e-22	2.34167e-20
Actn2	ACTN2	-1.61704	-6.1974	1.95596e-06	4.0301e-06
Actn4	ACTN4	-0.443948	-10.1151	3.30193e-10	1.12972e-09
Actr10	ACTR10	-0.402358	-4.56722	0.000120522	0.000201341
Actr1a	ACTR1A	0.450911	9.25721	1.86561e-09	5.71553e-09
Actr1b	ACTR1B	0.719679	11.254	3.80695e-11	1.53354e-10
Actr2	ACTR2	-0.469461	-10.1759	2.93112e-10	1.00916e-09
Actr3	ACTR3	-0.143417	-4.03589	0.000469123	0.000735617
Actr5	ACTR5	0.161788	0.938714	0.357079	0.391936
Actr6	ACTR6	-0.341715	-2.44141	0.0222444	0.0287981
Actr8	ACTR8	0.205079	1.99746	0.0570434	0.0699987
Acvr1	ACVR1	0.156864	1.67141	0.107422	0.126621
Acvr1b	ACVR1B	-0.890073	-15.4561	4.18169e-14	2.8652e-13
Acvr2a	ACVR2A	-0.0489828	-0.347577	0.731139	0.755771
Acvrl1	ACVRL1	0.729161	9.16162	2.27582e-09	6.88105e-09
Acy1	ACY1	-3.09043	-8.67656	6.35546e-09	1.80511e-08
Acyp1	ACYP1	0.278746	1.26551	0.217641	0.246347
Adal	ADAL	-0.922311	-5.42902	1.33521e-05	2.48568e-05
Adam10	ADAM10	-0.895673	-17.2784	3.43392e-15	2.93719e-14
Adam15	ADAM15	1.75979	32.1886	1.68182e-21	6.22512e-20
Adam17	ADAM17	-0.167091	-3.33152	0.00274721	0.00396197
Adam19	ADAM19	0.7593	2.07867	0.0483275	0.0598399
Adam22	ADAM22	-5.95882	-15.2995	5.24272e-14	3.5203e-13
Adam33	ADAM33	-1.61554	-8.10701	2.20837e-08	5.79739e-08
Adam8	ADAM8	8.68154	73.7026	3.50185e-30	2.80175e-27
Adam9	ADAM9	0.626018	13.5637	7.34604e-13	3.96298e-12
Adamts10	ADAMTS10	-0.954196	-10.278	2.40157e-10	8.38054e-10
Adamts2	ADAMTS2	-3.65225	-17.0649	4.54797e-15	3.78427e-14
Adamtsl4	ADAMTSL4	1.4844	7.05382	2.47425e-07	5.70486e-07
Adamtsl5	ADAMTSL5	4.60214	16.1916	1.48219e-14	1.11389e-13
Adap1	ADAP1	0.0490962	0.689326	0.497123	0.531788
Adap2	ADAP2	0.899548	12.6412	3.33277e-12	1.58864e-11
Adar	ADAR	1.20756	19.9037	1.35809e-16	1.56083e-15
Adarb1	ADARB1	-5.60966	-24.7057	8.86845e-19	1.63838e-17
Adat1	ADAT1	-0.0165199	-0.0702319	0.944582	0.950982
Adat2	ADAT2	0.711669	3.03804	0.00560381	0.00781198
Adck1	ADCK1	-0.5248	-3.98454	0.000534599	0.000833138
Adck2	ADCK2	-0.272134	-2.57895	0.0163522	0.0215427
Adck3	N.A.	-1.04866	-4.17862	0.000325982	0.000518669
Adck4	N.A.	0.222833	2.4333	0.0226466	0.0292896
Adck5	ADCK5	-0.0332535	-0.123988	0.902341	0.913495
Adcy3	ADCY3	-5.23556	-39.4884	1.25803e-23	8.55214e-22
Adcy7	ADCY7	-1.00777	-17.3812	3.00262e-15	2.59469e-14
Adcy9	ADCY9	2.69519	14.9097	9.28043e-14	5.93274e-13
Add1	ADD1	0.0747731	1.89142	0.0704992	0.0853723
Add3	ADD3	-3.53366	-42.2797	2.43257e-24	2.057e-22
Adgb	ADGB	-3.73119	-18.5452	6.87366e-16	6.78302e-15
Adgre1	ADGRE1	2.14687	50.6076	3.17609e-26	5.89901e-24
Adgre4	N.A.	-3.63999	-5.79064	5.37144e-06	1.04525e-05
Adgre5	ADGRE5	4.79743	15.3565	4.82754e-14	3.26047e-13
Adgrg1	ADGRG1	-1.85763	-9.17715	2.20335e-09	6.67358e-09
Adgrg6	ADGRG6	2.88881	6.70242	5.71891e-07	1.25995e-06
Adgrl2	ADGRL2	-1.67112	-17.2173	3.72041e-15	3.15114e-14
Adgrl3	ADGRL3	-6.92144	-12.3708	5.2737e-12	2.44765e-11
Adh5	ADH5	0.265486	4.57855	0.00011707	0.000196047
Adhfe1	ADHFE1	-4.72116	-9.34693	1.54978e-09	4.80038e-09
Adi1	ADI1	0.300458	4.42744	0.000172453	0.000283676
Adipor1	ADIPOR1	-0.321782	-7.19651	1.76848e-07	4.14278e-07
Adipor2	ADIPOR2	-0.219144	-4.10358	0.0003948	0.000623775
Adk	ADK	-0.360074	-2.60843	0.0152952	0.0202373
Adnp	ADNP	-0.247915	-0.681932	0.501705	0.536354
Adnp2	ADNP2	0.582362	6.30873	1.48789e-06	3.10753e-06
Ado	ADO	-0.812401	-11.8606	1.27983e-11	5.56039e-11
Adora3	ADORA3	-1.11222	-5.32708	1.72899e-05	3.1795e-05
Adpgk	ADPGK	0.349285	3.81076	0.000830515	0.00126846
Adprh	ADPRH	0.0790316	1.0313	0.312514	0.346088
Adprhl2	ADPRHL2	-0.531124	-5.8179	5.01739e-06	9.79465e-06
Adprm	ADPRM	0.252692	2.12425	0.0439733	0.0548073
Adra1a	ADRA1A	6.6605	9.6181	8.90292e-10	2.85184e-09
Adrb1	ADRB1	-8.19184	-17.6517	2.11569e-15	1.89049e-14
Adrb2	ADRB2	-1.67771	-11.0077	5.99627e-11	2.3228e-10
Adrbk1	N.A.	0.0797348	1.48188	0.151176	0.174476
Adrbk2	N.A.	-2.58626	-19.3976	2.4558e-16	2.67464e-15
Adrm1	ADRM1	0.937702	14.6881	1.29095e-13	8.04025e-13
Adsl	ADSL	0.543171	5.88233	4.2716e-06	8.42734e-06
Adss	ADSS	0.556577	9.53818	1.04728e-09	3.32603e-09
Adssl1	ADSSL1	3.77167	26.4209	1.82552e-19	3.95568e-18
Aebp1	AEBP1	3.94189	6.4472	1.06078e-06	2.26043e-06
Aebp2	AEBP2	-1.17886	-18.959	4.14947e-16	4.27737e-15
Aen	AEN	1.30936	17.948	1.44954e-15	1.34498e-14
Aes	AES	0.999548	13.9612	3.92312e-13	2.22271e-12
AF251705	N.A.	-0.477762	-8.17724	1.88954e-08	5.01098e-08
Afap1	AFAP1	-5.50769	-36.0521	1.11846e-22	5.96567e-21
Aff1	AFF1	0.731854	10.4991	1.56691e-10	5.65293e-10
Aff4	AFF4	0.21403	2.83667	0.00903153	0.0122745
Afg3l1	N.A.	0.317086	4.52237	0.000135208	0.000224791
Afg3l2	AFG3L2	0.947174	15.1758	6.27609e-14	4.14139e-13
Afmid	AFMID	-0.824097	-3.0588	0.00533151	0.00745537
Afp	AFP	-0.370887	-1.34739	0.190235	0.216718
Aftph	AFTPH	0.336887	5.89458	4.14307e-06	8.18618e-06
Aga	AGA	1.17003	16.0092	1.90994e-14	1.39601e-13
Agap1	AGAP1	-0.361353	-5.50255	1.1086e-05	2.08435e-05
Agap2	AGAP2	-3.89061	-13.9089	4.25691e-13	2.39201e-12
Agap3	AGAP3	0.407635	6.94191	3.22556e-07	7.33954e-07
Agbl5	AGBL5	-0.171166	-1.27851	0.2131	0.241497
Ager	AGER	-3.68777	-9.28895	1.74691e-09	5.37244e-09
Agfg1	AGFG1	0.825167	15.3098	5.16493e-14	3.47256e-13
Agfg2	AGFG2	0.039639	0.557618	0.582186	0.614194
Aggf1	AGGF1	-0.816384	-12.0556	9.09044e-12	4.03886e-11
Agk	AGK	-0.0422066	-0.33957	0.737087	0.761163
Agl	AGL	-1.30076	-19.9301	1.31713e-16	1.51879e-15
Agmo	AGMO	-5.29015	-14.7539	1.17002e-13	7.33539e-13
Ago1	AGO1	-0.0771748	-1.12711	0.270661	0.302055
Ago2	AGO2	-0.23125	-2.14187	0.042387	0.0529506
Ago3	AGO3	0.0104342	0.109707	0.913539	0.923125
Ago4	AGO4	-1.15826	-14.5652	1.55298e-13	9.46874e-13
Agpat1	AGPAT1	0.0854019	1.37808	0.180688	0.206384
Agpat2	AGPAT2	0.307215	2.89154	0.00793878	0.0108804
Agpat3	AGPAT3	-0.037681	-0.659069	0.516025	0.550649
Agpat4	AGPAT4	-0.848559	-9.49153	1.15183e-09	3.63696e-09
Agpat5	AGPAT5	0.541091	6.23208	1.79596e-06	3.71884e-06
Agpat6	N.A.	1.14446	17.6792	2.0423e-15	1.82898e-14
Agpat9	N.A.	-0.574785	-2.88137	0.00813127	0.0111237
Agps	AGPS	-0.277223	-5.04682	3.5298e-05	6.26082e-05
Agrn	AGRN	-0.213092	-2.38443	0.0252167	0.0324241
Agtpbp1	AGTPBP1	-0.119812	-2.02298	0.0541653	0.0667029
Agtrap	AGTRAP	0.247152	3.95628	0.000574401	0.000891295
Ahctf1	AHCTF1	-0.212053	-2.99037	0.00628008	0.00870225
Ahcy	AHCY	0.902457	8.68499	6.24137e-09	1.77513e-08
Ahcyl1	AHCYL1	0.337546	7.22107	1.66958e-07	3.91993e-07
Ahcyl2	AHCYL2	0.0401904	0.652497	0.520182	0.554696
Ahdc1	AHDC1	0.170644	1.15984	0.257341	0.288178
Ahi1	AHI1	1.42881	7.64972	6.19359e-08	1.5287e-07
Ahnak	AHNAK	2.1135	25.9361	2.82553e-19	5.75113e-18
Ahnak2	AHNAK2	-1.02884	-16.4166	1.08784e-14	8.41234e-14
Ahr	AHR	0.0934178	0.259568	0.797375	0.817577
Ahrr	AHRR	1.64991	4.90955	5.01349e-05	8.74189e-05
Ahsa1	AHSA1	0.767855	13.0907	1.5791e-12	8.00585e-12
Ahsa2	N.A.	0.0718654	0.570615	0.57348	0.605498
AI314180	ECPAS	-0.0167946	-0.371441	0.713515	0.73895
AI413582	N.A.	1.09568	11.5604	2.18401e-11	9.09001e-11
AI467606	C16orf54	0.211689	2.93754	0.00712053	0.00980805
AI597479	C2orf49	-0.231019	-2.46959	0.0208969	0.0271787
AI606181	N.A.	-1.82801	-7.54003	7.96434e-08	1.94682e-07
AI607873	N.A.	1.36549	21.7302	1.78049e-17	2.4303e-16
AI837181	C11orf68	0.519336	6.11404	2.40267e-06	4.89619e-06
AI846148	N.A.	0.403101	2.69868	0.0124435	0.0166291
AI987944	N.A.	0.306019	3.72436	0.00103274	0.00155855
Aida	AIDA	-0.400382	-5.61332	8.3836e-06	1.5982e-05
Aif1	AIF1	5.97265	11.2836	3.60619e-11	1.45606e-10
Aifm1	AIFM1	-0.656457	-6.74747	5.13205e-07	1.13571e-06
Aifm2	AIFM2	-0.967797	-15.452	4.20648e-14	2.87839e-13
Aig1	AIG1	-1.38118	-10.5318	1.47165e-10	5.3389e-10
Aim1	N.A.	-0.25709	-3.46111	0.00199463	0.00292364
Aim2	AIM2	-0.572593	-10.5266	1.48631e-10	5.38646e-10
Aimp1	AIMP1	-0.293948	-2.45718	0.0214807	0.0278893
Aimp2	AIMP2	-0.122267	-0.868856	0.393394	0.428628
Aip	AIP	-0.228378	-3.88937	0.000680683	0.00104715
AK010878	N.A.	1.04578	4.85962	5.69682e-05	9.89689e-05
Ak1	AK1	3.63995	7.11315	2.1511e-07	4.99411e-07
Ak2	AK2	0.468326	6.55187	8.22599e-07	1.7795e-06
Ak3	AK3	-0.957754	-11.8211	1.37234e-11	5.92517e-11
Ak4	AK4	3.30328	9.45776	1.23419e-09	3.87702e-09
Ak6	N.A.	0.0330554	0.365638	0.717787	0.743004
Ak8	AK8	-2.03978	-17.5596	2.38228e-15	2.1034e-14
Akap1	AKAP1	0.332536	2.18964	0.0383412	0.0482792
Akap10	AKAP10	-0.334705	-3.90912	0.000647435	0.000998661
Akap11	AKAP11	0.207111	2.76876	0.0105819	0.0142586
Akap13	AKAP13	-1.13583	-22.689	6.51388e-18	9.99276e-17
Akap17b	N.A.	1.15461	3.7311	0.00101537	0.0015339
Akap2	AKAP2	0.88275	3.5479	0.00160727	0.00237967
Akap5	AKAP5	-5.72566	-13.1608	1.40779e-12	7.19178e-12
Akap7	AKAP7	-2.57893	-18.5408	6.91173e-16	6.81411e-15
Akap8	AKAP8	0.167737	2.96949	0.00660027	0.00912406
Akap8l	AKAP8L	0.198486	2.74668	0.0111381	0.0149731
Akap9	AKAP9	0.174163	2.11802	0.0445473	0.0554761
Akip1	AKIP1	0.795997	8.56386	8.10389e-09	2.26826e-08
Akirin1	AKIRIN1	1.01646	19.9422	1.29886e-16	1.50272e-15
Akirin2	AKIRIN2	-0.0552669	-0.584344	0.564354	0.596893
Akna	AKNA	-0.33359	-5.37427	1.53387e-05	2.83471e-05
Akr1a1	AKR1A1	0.485179	9.85745	5.50065e-10	1.81684e-09
Akr1b10	AKR1B10	-0.763976	-9.90156	5.03753e-10	1.67344e-09
Akr1b3	AKR1B1	-1.52703	-25.7822	3.25088e-19	6.5275e-18
Akr1b8	N.A.	0.492136	4.27876	0.000252354	0.00040574
Akr1c12	N.A.	1.90095	4.94509	4.57777e-05	8.01168e-05
Akr1c13	N.A.	0.734607	8.35629	1.27354e-08	3.44548e-08
Akr1e1	AKR1E2	0.751393	7.09207	2.26064e-07	5.23441e-07
Akr7a5	N.A.	0.111982	1.01648	0.319374	0.353084
Akt1	AKT1	-0.44175	-8.91207	3.84524e-09	1.12438e-08
Akt1s1	AKT1S1	0.232693	2.33505	0.0280841	0.0359113
Akt2	AKT2	-0.194733	-3.22604	0.00355694	0.00507208
Akt3	AKT3	3.99391	25.1607	5.77488e-19	1.1021e-17
Aktip	AKTIP	0.289682	3.03818	0.00560184	0.00781029
Alad	ALAD	0.382106	1.75455	0.0918907	0.109414
Alas1	ALAS1	-1.24171	-31.371	3.10576e-21	1.07319e-19
Alcam	ALCAM	1.0432	16.9454	5.32996e-15	4.37544e-14
Aldh16a1	ALDH16A1	-0.870127	-10.3478	2.09746e-10	7.41021e-10
Aldh18a1	ALDH18A1	-1.85244	-12.3172	5.78171e-12	2.65851e-11
Aldh1b1	ALDH1B1	0.623637	4.23303	0.000283664	0.000453558
Aldh1l1	ALDH1L1	-0.88638	-5.76872	5.67457e-06	1.10196e-05
Aldh2	ALDH2	-0.334456	-6.66582	6.2458e-07	1.36907e-06
Aldh3a2	ALDH3A2	-0.551748	-10.3338	2.15482e-10	7.58967e-10
Aldh3b1	ALDH3B1	-0.838488	-15.7564	2.72496e-14	1.94258e-13
Aldh4a1	ALDH4A1	-0.406915	-3.56581	0.00153699	0.00227954
Aldh6a1	ALDH6A1	-1.09352	-9.32843	1.61004e-09	4.9618e-09
Aldh7a1	ALDH7A1	1.06181	8.30909	1.41255e-08	3.79538e-08
Aldh9a1	ALDH9A1	-0.864489	-16.0653	1.76621e-14	1.30529e-13
Aldoa	ALDOA	-0.0359728	-0.920198	0.366479	0.40111
Aldoc	ALDOC	-4.01761	-49.9113	4.43949e-26	7.59154e-24
Alg1	ALG1	0.11526	1.02928	0.313444	0.347006
Alg10b	ALG10B	0.505861	6.30557	1.49942e-06	3.13028e-06
Alg11	ALG11	0.22519	2.14268	0.0423149	0.052867
Alg12	ALG12	1.00947	11.7327	1.60522e-11	6.86793e-11
Alg13	N.A.	-0.35002	-2.08374	0.0478248	0.0592808
Alg14	ALG14	0.361091	2.16439	0.0404341	0.0507671
Alg2	ALG2	1.69763	13.7921	5.11397e-13	2.83834e-12
Alg3	ALG3	0.570049	5.95228	3.58845e-06	7.14872e-06
Alg5	ALG5	0.204982	2.38074	0.0254213	0.0326751
Alg6	ALG6	0.467061	2.70828	0.0121713	0.0162926
Alg8	ALG8	-0.248246	-2.9877	0.00632018	0.00875634
Alg9	ALG9	0.0491633	0.493758	0.625894	0.656573
Alkbh1	ALKBH1	-0.165834	-1.67882	0.105952	0.125015
Alkbh3	ALKBH3	0.339329	3.70145	0.00109402	0.00164602
Alkbh4	ALKBH4	0.790419	4.10814	0.000390233	0.000617204
Alkbh5	ALKBH5	1.30654	21.3751	2.61056e-17	3.43267e-16
Alkbh6	ALKBH6	0.00280687	0.0203035	0.983966	0.985613
Alkbh8	ALKBH8	0.829106	6.3151	1.46483e-06	3.06183e-06
Alms1	ALMS1	-1.42415	-7.49586	8.81722e-08	2.14572e-07
Alox5	ALOX5	-6.80379	-19.5763	1.9892e-16	2.22469e-15
Alox5ap	ALOX5AP	0.451814	8.64774	6.7618e-09	1.91217e-08
Aloxe3	ALOXE3	-4.44236	-14.8856	9.61756e-14	6.12192e-13
Alpk1	ALPK1	-0.0322351	-0.471348	0.641581	0.671201
Als2	ALS2	-0.279073	-3.50683	0.00178041	0.00262444
Als2cl	ALS2CL	-1.44697	-17.8725	1.59524e-15	1.47093e-14
Alyref	ALYREF	-0.423516	-3.79118	0.000872614	0.00132853
Alyref2	N.A.	-1.17511	-7.39873	1.10371e-07	2.65181e-07
Ambra1	AMBRA1	0.529792	10.0159	4.01522e-10	1.35592e-09
Amd1	AMD1	-1.80738	-21.5365	2.19211e-17	2.93061e-16
Amdhd2	AMDHD2	-0.117786	-1.9353	0.0646277	0.0786742
Amer1	AMER1	-0.305323	-1.90412	0.0687537	0.083375
Amfr	AMFR	0.238533	4.77439	7.08658e-05	0.000121992
Ammecr1	AMMECR1	-1.03597	-9.43086	1.30412e-09	4.0819e-09
Ammecr1l	AMMECR1L	0.14712	2.43494	0.0225649	0.0291876
Amn1	AMN1	0.203654	0.814661	0.423148	0.458454
Ampd2	AMPD2	-0.822904	-10.767	9.41165e-11	3.52886e-10
Ampd3	AMPD3	1.10605	17.9479	1.4496e-15	1.34498e-14
Amt	AMT	-0.319055	-1.2492	0.223446	0.25245
Amz1	AMZ1	-2.97276	-33.6322	5.89947e-22	2.51477e-20
Amz2	AMZ2	0.47975	5.34512	1.65161e-05	3.04636e-05
Anapc1	ANAPC1	0.598546	9.97918	4.31773e-10	1.45101e-09
Anapc10	ANAPC10	-0.191032	-1.81443	0.0819282	0.0983309
Anapc11	ANAPC11	0.23101	2.43498	0.0225625	0.0291876
Anapc13	ANAPC13	-1.55715	-15.3336	4.98997e-14	3.36799e-13
Anapc15	ANAPC15	-0.963908	-7.10655	2.1848e-07	5.06781e-07
Anapc16	ANAPC16	1.76218	17.9791	1.39359e-15	1.29997e-14
Anapc2	ANAPC2	-0.391296	-6.49258	9.49916e-07	2.03755e-06
Anapc4	ANAPC4	-0.0520525	-0.693947	0.494271	0.529173
Anapc5	ANAPC5	0.976889	16.2052	1.45466e-14	1.09637e-13
Anapc7	ANAPC7	0.881956	9.7239	7.18965e-10	2.33905e-09
Ang	ANG	-0.338358	-1.22871	0.230901	0.260421
Angel1	ANGEL1	-0.227443	-1.45648	0.158011	0.1818
Angel2	ANGEL2	0.128941	2.06566	0.0496382	0.0613823
Angptl2	ANGPTL2	9.40607	15.6131	3.33982e-14	2.33451e-13
Angptl4	ANGPTL4	-2.58293	-13.3238	1.08008e-12	5.6395e-12
Ank	ANKH	-0.443666	-3.36927	0.00250335	0.0036294
Ank2	ANK2	-2.78183	-11.1192	4.87774e-11	1.92099e-10
Ankfy1	ANKFY1	0.2337	4.83705	6.03584e-05	0.000104457
Ankhd1	ANKHD1	-0.368428	-6.2162	1.8675e-06	3.85636e-06
Ankib1	ANKIB1	0.457669	7.0418	2.54551e-07	5.85879e-07
Ankle2	ANKLE2	0.187419	3.50609	0.00178372	0.00262857
Ankmy2	ANKMY2	-0.756014	-7.95025	3.13502e-08	8.07113e-08
Ankra2	ANKRA2	0.0423945	0.324807	0.748096	0.77146
Ankrd10	ANKRD10	0.0177419	0.117106	0.907735	0.917963
Ankrd11	ANKRD11	0.294272	4.73777	7.78377e-05	0.000133244
Ankrd12	ANKRD12	-0.0415524	-0.613323	0.545339	0.578842
Ankrd13a	ANKRD13A	-0.101444	-2.18178	0.0389818	0.0490384
Ankrd13b	ANKRD13B	-0.927099	-10.0533	3.72885e-10	1.26662e-09
Ankrd13c	ANKRD13C	0.16556	2.87788	0.00819843	0.0112082
Ankrd13d	ANKRD13D	0.561585	3.22936	0.00352825	0.00503324
Ankrd16	ANKRD16	0.060476	0.705892	0.486942	0.522025
Ankrd17	ANKRD17	0.269816	3.51867	0.00172873	0.00255224
Ankrd23	ANKRD23	-0.255329	-1.48069	0.151489	0.174819
Ankrd24	ANKRD24	2.47608	18.8284	4.86099e-16	4.95678e-15
Ankrd26	ANKRD26	0.621505	3.84994	0.000752178	0.00115253
Ankrd27	ANKRD27	0.541159	5.68114	7.06895e-06	1.35929e-05
Ankrd28	ANKRD28	3.0363	26.5351	1.64871e-19	3.61014e-18
Ankrd32	N.A.	-0.480489	-2.71858	0.0118856	0.0159224
Ankrd33b	ANKRD33B	8.19999	15.1939	6.11285e-14	4.04709e-13
Ankrd37	ANKRD37	5.40675	9.0886	2.65108e-09	7.93494e-09
Ankrd39	ANKRD39	-0.125543	-0.746296	0.46262	0.497181
Ankrd40	ANKRD40	0.633119	14.4447	1.86365e-13	1.12175e-12
Ankrd44	ANKRD44	-1.11075	-17.4667	2.68663e-15	2.34623e-14
Ankrd46	ANKRD46	-0.375687	-3.87503	0.000705869	0.00108445
Ankrd49	ANKRD49	-0.822263	-6.86875	3.83926e-07	8.64708e-07
Ankrd50	N.A.	2.23908	24.7475	8.52343e-19	1.58025e-17
Ankrd52	ANKRD52	-0.139351	-2.10283	0.0459738	0.0571704
Ankrd54	ANKRD54	-0.410096	-2.61223	0.015164	0.0200764
Ankrd55	ANKRD55	2.05926	6.23926	1.76453e-06	3.65669e-06
Ankrd63	ANKRD63	-6.2125	-11.0319	5.73342e-11	2.22845e-10
Anks1	ANKS1A	0.46426	5.54266	1.00182e-05	1.89075e-05
Anks3	ANKS3	0.985878	10.9044	7.27093e-11	2.77421e-10
Ankzf1	ANKZF1	-0.374625	-4.10809	0.000390284	0.000617204
Anln	ANLN	-3.8043	-13.2021	1.31621e-12	6.75377e-12
Ano10	ANO10	-0.46375	-4.73136	7.91274e-05	0.000135274
Ano6	ANO6	-0.635282	-13.5075	8.03683e-13	4.29774e-12
Ano8	ANO8	-0.0532592	-0.495518	0.624668	0.655354
Anp32a	ANP32A	-0.0508575	-0.83796	0.410188	0.445573
Anp32b	ANP32B	0.0230307	0.40174	0.691373	0.718809
Anp32e	ANP32E	-0.846976	-12.7981	2.56203e-12	1.24872e-11
Anpep	ANPEP	1.70504	14.1847	2.77409e-13	1.61561e-12
Antxr2	ANTXR2	1.67606	17.8226	1.69989e-15	1.55913e-14
Anxa1	ANXA1	0.118436	2.76883	0.0105803	0.0142584
Anxa11	ANXA11	-0.551366	-6.86051	3.91557e-07	8.81131e-07
Anxa2	ANXA2	-0.693295	-12.9057	2.14217e-12	1.05746e-11
Anxa3	ANXA3	-1.42435	-23.3089	3.47014e-18	5.59581e-17
Anxa4	ANXA4	-0.839695	-22.0769	1.23209e-17	1.75307e-16
Anxa5	ANXA5	-0.863099	-17.1658	3.98117e-15	3.35017e-14
Anxa6	ANXA6	0.451375	6.86211	3.9006e-07	8.78142e-07
Anxa7	ANXA7	-0.11611	-2.1611	0.0407142	0.051088
Anxa9	ANXA9	-0.352528	-1.89036	0.0706461	0.0854975
Aoah	AOAH	5.22774	26.1817	2.26231e-19	4.75487e-18
Ap1ar	AP1AR	-0.0149468	-0.206382	0.838206	0.855814
Ap1b1	AP1B1	0.473297	7.8258	4.1501e-08	1.04923e-07
Ap1g1	AP1G1	-0.524532	-10.2531	2.52064e-10	8.74782e-10
Ap1g2	AP1G2	-0.705869	-8.4943	9.42342e-09	2.60188e-08
Ap1m1	AP1M1	0.0494834	0.936347	0.358272	0.392996
Ap1s1	AP1S1	1.02155	14.5671	1.54863e-13	9.45821e-13
Ap1s2	AP1S2	-0.980453	-15.0372	7.6888e-14	4.99508e-13
Ap1s3	AP1S3	-0.472593	-3.48494	0.00188004	0.00276497
Ap2a1	AP2A1	0.0297287	0.483989	0.63271	0.662921
Ap2a2	AP2A2	-0.128766	-2.36349	0.0263984	0.0338599
Ap2b1	AP2B1	0.134269	3.09793	0.00485256	0.00681126
Ap2m1	AP2M1	1.05584	22.0437	1.27604e-17	1.80819e-16
Ap2s1	AP2S1	0.717031	9.65236	8.30628e-10	2.68053e-09
Ap3b1	AP3B1	0.353956	7.89838	3.52296e-08	9.00524e-08
Ap3d1	AP3D1	-0.0415968	-0.946557	0.353146	0.387867
Ap3m1	AP3M1	-0.218884	-4.0785	0.000420865	0.000662743
Ap3m2	AP3M2	0.631235	7.82891	4.12104e-08	1.04239e-07
Ap3s1	AP3S1	0.106853	1.82422	0.0803921	0.0965987
Ap3s2	AP3S2	-0.190645	-2.87695	0.0082163	0.0112267
Ap4b1	N.A.	-0.208239	-1.51518	0.142578	0.165305
Ap4e1	AP4E1	0.329708	2.4437	0.0221316	0.0286628
Ap4m1	AP4M1	-0.91602	-7.45799	9.62249e-08	2.32465e-07
Ap4s1	AP4S1	-0.0635479	-0.467677	0.644167	0.673703
Ap5b1	AP5B1	-0.669394	-6.45194	1.04862e-06	2.23681e-06
Ap5m1	AP5M1	0.137252	1.40839	0.171633	0.196429
Ap5s1	AP5S1	-0.851352	-6.88296	3.7114e-07	8.38087e-07
Ap5z1	AP5Z1	-0.2	-2.85701	0.00861067	0.011744
Apaf1	APAF1	0.672025	10.7162	1.03598e-10	3.85656e-10
Apba1	APBA1	-2.30032	-25.6122	3.79939e-19	7.57553e-18
Apba3	APBA3	1.75569	15.2936	5.28774e-14	3.54367e-13
Apbb1ip	APBB1IP	-2.13087	-33.5794	6.12518e-22	2.58975e-20
Apbb2	APBB2	3.41146	25.0317	6.51656e-19	1.23234e-17
Apc	APC	0.378259	5.89432	4.14571e-06	8.18984e-06
Apcdd1	APCDD1	-6.59091	-12.727	2.88543e-12	1.39264e-11
Apeh	APEH	-0.270446	-3.87066	0.000713732	0.00109605
Apex1	APEX1	-1.74899	-19.0434	3.74797e-16	3.89827e-15
Apex2	APEX2	-0.559126	-3.437	0.00211751	0.00309372
Aph1a	APH1A	0.0851606	1.48887	0.149337	0.172507
Aph1b	APH1B	-1.21148	-8.78681	5.01867e-09	1.44556e-08
Aph1c	N.A.	-1.80121	-28.7432	2.48627e-20	6.64773e-19
Api5	API5	-0.29833	-6.26564	1.65377e-06	3.43674e-06
Apip	APIP	0.349939	2.85047	0.00874401	0.0119165
Aplf	APLF	0.83301	7.3159	1.33795e-07	3.17428e-07
Aplp1	APLP1	-1.69077	-7.53455	8.06539e-08	1.97013e-07
Aplp2	APLP2	-1.31582	-27.7061	5.93948e-20	1.48501e-18
Apmap	APMAP	0.398556	4.36991	0.000199839	0.000325736
Apoa1bp	N.A.	0.175212	2.38813	0.0250135	0.0321788
Apobec1	APOBEC1	1.84866	47.423	1.52704e-25	2.06269e-23
Apobec3	APOBEC3H	0.439778	5.35487	1.61124e-05	2.97401e-05
Apobr	APOBR	-0.756533	-13.7794	5.21756e-13	2.88966e-12
Apoc1	APOC1	-6.65904	-9.92154	4.84113e-10	1.61335e-09
Apoc2	APOC2	1.93179	7.50527	8.62788e-08	2.10259e-07
Apoe	APOE	2.69935	45.1251	5.06283e-25	5.6622e-23
Apoo-ps	N.A.	0.404192	0.929078	0.361951	0.396613
Apool	APOOL	-0.230809	-2.0974	0.046494	0.0577758
Apopt1	APOPT1	0.610121	6.07426	2.65112e-06	5.36987e-06
App	APP	0.52626	14.6518	1.36315e-13	8.42433e-13
Appbp2	APPBP2	-0.0643236	-0.839458	0.409364	0.444771
Appl1	APPL1	-0.0967081	-1.73849	0.0947318	0.112529
Appl2	APPL2	0.0270479	0.538284	0.595258	0.627092
Aprt	APRT	0.0589697	0.962044	0.345467	0.380112
Aptx	APTX	-0.146089	-1.45319	0.158915	0.18278
Aqr	AQR	-0.168636	-3.1688	0.00408824	0.00579159
Araf	ARAF	0.240016	3.59583	0.00142588	0.00212321
Arap1	ARAP1	1.47539	31.101	3.81584e-21	1.28028e-19
Arap2	ARAP2	2.11094	9.91918	4.86393e-10	1.62043e-09
Arap3	ARAP3	2.10058	6.43767	1.08572e-06	2.31073e-06
Arcn1	ARCN1	0.0250457	0.525256	0.604146	0.635812
Arel1	AREL1	0.562225	9.33974	1.57291e-09	4.86322e-09
Arf1	ARF1	-0.183441	-4.52197	0.000135344	0.000224981
Arf2	N.A.	0.252866	3.21144	0.00368576	0.00525145
Arf3	ARF3	-0.262084	-6.45917	1.03032e-06	2.20093e-06
Arf4	ARF4	-0.677829	-10.6079	1.27266e-10	4.6658e-10
Arf5	ARF5	0.216771	3.41348	0.00224446	0.0032691
Arf6	ARF6	0.356751	8.14811	2.01563e-08	5.32366e-08
Arfgap1	ARFGAP1	-0.00824163	-0.113383	0.910655	0.920657
Arfgap2	ARFGAP2	0.191895	2.88801	0.00800513	0.0109626
Arfgap3	ARFGAP3	-0.171111	-2.57133	0.0166366	0.0218979
Arfgef1	ARFGEF1	0.410333	7.15261	1.96041e-07	4.56361e-07
Arfgef2	ARFGEF2	-1.00797	-19.9148	1.34065e-16	1.54249e-15
Arfgef3	ARFGEF3	1.67608	6.12645	2.3301e-06	4.7567e-06
Arfip1	ARFIP1	-0.178622	-2.63065	0.0145414	0.019284
Arfip2	ARFIP2	-0.052532	-0.746296	0.46262	0.497181
Arfrp1	ARFRP1	0.223961	2.90051	0.00777252	0.0106666
Arg1	ARG1	7.3365	7.93471	3.24646e-08	8.34358e-08
Arg2	ARG2	-1.95107	-6.00497	3.14799e-06	6.30872e-06
Arglu1	ARGLU1	-0.806235	-10.9804	6.3094e-11	2.43232e-10
Arhgap1	ARHGAP1	-0.40066	-6.8279	4.23267e-07	9.47772e-07
Arhgap10	ARHGAP10	3.43383	43.0347	1.5883e-24	1.44911e-22
Arhgap11a	ARHGAP11A	-0.947085	-12.764	2.71236e-12	1.31767e-11
Arhgap12	ARHGAP12	0.583107	7.99985	2.80508e-08	7.26303e-08
Arhgap15	ARHGAP15	-2.57543	-9.86744	5.39201e-10	1.78549e-09
Arhgap17	ARHGAP17	-1.05627	-17.788	1.7767e-15	1.61534e-14
Arhgap18	ARHGAP18	-0.812747	-11.5276	2.31692e-11	9.60855e-11
Arhgap19	ARHGAP19	-0.808677	-13.9443	4.02775e-13	2.27553e-12
Arhgap21	ARHGAP21	0.134972	1.48811	0.149536	0.172718
Arhgap22	ARHGAP22	2.87634	27.0942	1.00745e-19	2.36001e-18
Arhgap23	ARHGAP23	-0.812783	-8.7648	5.26031e-09	1.51181e-08
Arhgap24	ARHGAP24	-0.571439	-8.38922	1.18495e-08	3.22382e-08
Arhgap25	ARHGAP25	-1.77523	-43.3786	1.31115e-24	1.22858e-22
Arhgap26	ARHGAP26	-3.3862	-23.7721	2.18947e-18	3.73936e-17
Arhgap27	ARHGAP27	2.06035	33.1664	8.23253e-22	3.31186e-20
Arhgap28	ARHGAP28	6.25822	12.1526	7.67941e-12	3.45026e-11
Arhgap30	ARHGAP30	-0.996797	-25.1224	5.98533e-19	1.14017e-17
Arhgap31	ARHGAP31	-2.01644	-29.4052	1.44806e-20	4.20707e-19
Arhgap35	ARHGAP35	0.270679	2.87709	0.00821367	0.0112246
Arhgap39	ARHGAP39	-3.03302	-44.3639	7.63043e-25	7.70525e-23
Arhgap4	ARHGAP4	0.532483	8.13731	2.06454e-08	5.44317e-08
Arhgap5	ARHGAP5	-0.141565	-1.60359	0.121674	0.142322
Arhgap6	ARHGAP6	-3.25063	-24.8804	7.5152e-19	1.39831e-17
Arhgap9	ARHGAP9	-1.29768	-21.8085	1.63764e-17	2.26504e-16
Arhgdia	ARHGDIA	-0.148831	-3.64117	0.00127284	0.00190239
Arhgdib	ARHGDIB	0.186737	3.27859	0.00312827	0.00448665
Arhgef1	ARHGEF1	-0.266405	-4.91232	4.97802e-05	8.68294e-05
Arhgef10l	ARHGEF10L	4.37669	10.1332	3.18663e-10	1.09134e-09
Arhgef11	ARHGEF11	-1.07581	-18.4693	7.54841e-16	7.37885e-15
Arhgef12	ARHGEF12	-0.745761	-11.3229	3.35668e-11	1.36112e-10
Arhgef18	ARHGEF18	-4.42686	-23.7777	2.1773e-18	3.73082e-17
Arhgef2	ARHGEF2	-1.09139	-21.9252	1.44641e-17	2.0385e-16
Arhgef3	ARHGEF3	-1.04207	-12.2277	6.74478e-12	3.07147e-11
Arhgef37	ARHGEF37	0.345573	0.697769	0.491919	0.526871
Arhgef4	ARHGEF4	-3.59415	-17.5228	2.49838e-15	2.19659e-14
Arhgef40	ARHGEF40	-2.2594	-11.8432	1.31975e-11	5.71948e-11
Arhgef6	ARHGEF6	-0.957947	-14.5318	1.63339e-13	9.91337e-13
Arhgef7	ARHGEF7	-0.410617	-7.08784	2.28329e-07	5.27979e-07
Arid1a	ARID1A	-0.319096	-4.21244	0.000298994	0.000477196
Arid1b	ARID1B	-0.199752	-3.25547	0.00331033	0.00473471
Arid2	ARID2	-0.532891	-6.26847	1.64233e-06	3.41434e-06
Arid3a	ARID3A	-0.479679	-6.52332	8.8157e-07	1.90001e-06
Arid3b	ARID3B	2.06775	14.3786	2.06092e-13	1.23123e-12
Arid4a	ARID4A	-0.420839	-7.2215	1.6679e-07	3.91688e-07
Arid4b	ARID4B	-0.328105	-4.27629	0.000253956	0.00040819
Arid5a	ARID5A	2.41725	8.35573	1.2751e-08	3.44745e-08
Arid5b	ARID5B	1.03971	9.56471	9.9223e-10	3.16473e-09
Arih1	ARIH1	0.264767	4.61442	0.000106784	0.000179748
Arih2	ARIH2	0.19996	3.35697	0.00258044	0.00373597
Arl1	ARL1	-0.0688433	-1.17331	0.252002	0.282656
Arl10	ARL10	-1.3752	-8.55546	8.25267e-09	2.30618e-08
Arl11	ARL11	-1.2684	-22.9844	4.8159e-18	7.52104e-17
Arl13b	ARL13B	-0.570676	-5.05961	3.41641e-05	6.07419e-05
Arl14ep	ARL14EP	0.527167	4.62371	0.00010427	0.000175657
Arl15	ARL15	-1.58372	-8.06145	2.44431e-08	6.37335e-08
Arl16	ARL16	0.212109	1.17746	0.250372	0.280949
Arl2	ARL2-SNX15	0.139413	1.3239	0.197807	0.225047
Arl2bp	ARL2BP	1.07177	8.30336	1.43047e-08	3.84056e-08
Arl3	ARL3	1.35059	11.0529	5.51418e-11	2.14966e-10
Arl4a	ARL4A	0.351638	1.91601	0.0671538	0.0815489
Arl4c	ARL4C	3.17738	40.9729	5.17929e-24	3.99035e-22
Arl5a	ARL5A	-0.646815	-10.8902	7.46633e-11	2.84355e-10
Arl5b	ARL5B	0.96141	9.16848	2.24351e-09	6.79126e-09
Arl5c	ARL5C	1.21844	6.31267	1.47357e-06	3.07886e-06
Arl6	ARL6	2.0537	8.11548	2.16715e-08	5.69782e-08
Arl6ip1	N.A.	-0.367084	-6.54141	8.43729e-07	1.82332e-06
Arl6ip4	ARL6IP4	0.666594	7.32217	1.31854e-07	3.13108e-07
Arl6ip5	ARL6IP5	0.0969742	1.70118	0.101623	0.120194
Arl6ip6	ARL6IP6	-1.02997	-7.34888	1.23912e-07	2.9526e-07
Arl8a	ARL8A	0.491885	8.12052	2.14304e-08	5.63726e-08
Arl8b	ARL8B	-0.173875	-3.97612	0.00054616	0.000849627
Armc1	ARMC1	0.00770249	0.0812564	0.935901	0.943019
Armc10	ARMC10	-0.29886	-3.91478	0.000638209	0.000985599
Armc2	ARMC2	-1.68276	-4.16481	0.000337688	0.000536638
Armc5	ARMC5	0.202952	1.82316	0.0805566	0.096774
Armc7	ARMC7	0.395297	4.58218	0.000115985	0.000194262
Armc8	ARMC8	0.432294	5.20491	2.35871e-05	4.27126e-05
Armc9	ARMC9	0.193468	2.02133	0.0543476	0.0669195
Armcx3	ARMCX3	0.472544	6.76055	4.97345e-07	1.10343e-06
Armcx5	ARMCX5	1.06231	8.26934	1.54167e-08	4.12526e-08
Armt1	ARMT1	-0.58229	-6.72349	5.43628e-07	1.20023e-06
Arnt	ARNT	0.0236381	0.325226	0.747783	0.771214
Arntl	ARNTL	-0.977372	-6.63668	6.70041e-07	1.46256e-06
Arpc1a	N.A.	-0.346678	-4.14798	0.000352517	0.00055969
Arpc1b	ARPC1B	-0.312194	-6.67193	6.15449e-07	1.34991e-06
Arpc2	ARPC2	-0.567338	-13.8272	4.83937e-13	2.69703e-12
Arpc3	ARPC3	0.27456	4.77505	7.07457e-05	0.000121805
Arpc4	ARPC4	-0.219703	-4.31314	0.000231099	0.000373182
Arpc5	ARPC5	-0.417571	-9.9001	5.05222e-10	1.67725e-09
Arpc5l	ARPC5L	0.184149	2.19062	0.0382617	0.0481909
Arpp19	ARPP19	-0.969836	-14.0931	3.19575e-13	1.83743e-12
Arrb1	ARRB1	-0.821063	-14.6062	1.45985e-13	8.97395e-13
Arrb2	ARRB2	0.830101	14.998	8.14593e-14	5.25594e-13
Arrdc1	ARRDC1	0.0481326	0.755861	0.45697	0.491463
Arrdc2	ARRDC2	0.18856	1.5012	0.146136	0.169148
Arrdc3	ARRDC3	2.119	34.9271	2.38979e-22	1.14545e-20
Arrdc4	ARRDC4	0.935668	10.7835	9.12404e-11	3.4272e-10
Arsa	ARSA	-0.351126	-4.3397	0.00021591	0.000349795
Arsb	ARSB	0.63789	9.0284	3.00818e-09	8.94199e-09
Arsg	ARSG	-5.18998	-19.6702	1.78185e-16	2.01009e-15
Arsk	ARSK	-0.0766036	-1.06232	0.298493	0.33162
Arvcf	ARVCF	1.89836	6.60139	7.29676e-07	1.58607e-06
As3mt	AS3MT	-0.717042	-4.88305	5.36519e-05	9.33479e-05
Asah1	ASAH1	-0.436037	-9.57447	9.72734e-10	3.10731e-09
Asah2	ASAH2	-0.521798	-4.08518	0.000413764	0.000652253
Asap1	ASAP1	-0.844372	-15.5365	3.72644e-14	2.57382e-13
Asap2	ASAP2	0.893521	3.753	0.000960869	0.00145621
Asb1	ASB1	-0.0292229	-0.14981	0.882146	0.895578
Asb13	ASB13	-1.0909	-8.02753	2.63666e-08	6.84912e-08
Asb3	ASB3	-0.617806	-3.87327	0.000709024	0.00108914
Asb4	ASB4	-2.50951	-10.7982	8.87422e-11	3.33939e-10
Asb6	ASB6	0.778175	7.34916	1.23831e-07	2.95135e-07
Asb7	ASB7	0.286942	2.4594	0.0213751	0.0277556
Asb8	ASB8	-0.544884	-5.57472	9.23992e-06	1.75085e-05
Ascc1	ASCC1	-0.253243	-2.00849	0.0557835	0.0685496
Ascc2	ASCC2	0.787244	15.5371	3.72305e-14	2.57382e-13
Ascc3	ASCC3	0.224181	3.34152	0.00268049	0.00387218
Asf1a	ASF1A	0.950355	3.76847	0.000924089	0.00140354
Asf1b	ASF1B	-0.872164	-4.51025	0.000139472	0.000231585
Ash1l	ASH1L	0.0723903	1.06378	0.297845	0.330971
Ash2l	ASH2L	0.1205	2.02359	0.0540987	0.0666289
Asl	N.A.	0.545324	5.6457	7.72751e-06	1.47964e-05
Asna1	ASNA1	0.404694	6.62998	6.80979e-07	1.4855e-06
Asns	ASNS	3.48057	13.8878	4.39997e-13	2.46176e-12
Asnsd1	ASNSD1	-0.0624441	-0.961488	0.345741	0.380293
Asph	ASPH	-0.660954	-12.1611	7.56714e-12	3.41013e-11
Aspm	ASPM	-5.60001	-10.5312	1.47333e-10	5.34312e-10
Aspscr1	ASPSCR1	0.037255	0.374283	0.711428	0.736934
Asrgl1	ASRGL1	-0.806811	-3.32499	0.00279166	0.00402328
Ass1	ASS1	2.06247	25.5168	4.14837e-19	8.18731e-18
Aste1	ASTE1	0.233444	1.37005	0.183149	0.208897
Asun	N.A.	0.369538	3.91286	0.000641328	0.00099027
Asxl1	ASXL1	-0.785653	-12.331	5.6461e-12	2.60306e-11
Asxl2	ASXL2	-0.512761	-6.45409	1.04314e-06	2.22649e-06
Atad1	ATAD1	0.627922	10.023	3.95887e-10	1.33855e-09
Atad2	ATAD2	-0.756541	-11.0767	5.27643e-11	2.06678e-10
Atad2b	ATAD2B	0.401704	4.69025	8.79187e-05	0.000149468
Atad3a	ATAD3A	0.469608	5.28084	1.94447e-05	3.55501e-05
Atad5	ATAD5	-1.36131	-5.38606	1.48871e-05	2.75615e-05
Atat1	ATAT1	0.190957	1.70803	0.100326	0.11874
Ate1	ATE1	-0.497153	-6.27801	1.60429e-06	3.33725e-06
Atf1	ATF1	1.40569	24.6098	9.71667e-19	1.77928e-17
Atf2	ATF2	0.414837	5.42251	1.35739e-05	2.52472e-05
Atf3	ATF3	1.78695	40.4528	7.04284e-24	5.13886e-22
Atf4	ATF4	2.19073	49.9683	4.31868e-26	7.59154e-24
Atf5	ATF5	2.6744	22.7627	6.03917e-18	9.30568e-17
Atf6	ATF6	-0.216616	-3.79467	0.000864976	0.00131778
Atf6b	ATF6B	0.408916	6.75604	5.02764e-07	1.1145e-06
Atf7	ATF7	0.21611	3.01305	0.00594918	0.00826907
Atf7ip	ATF7IP	-0.304682	-4.78807	6.84248e-05	0.000117966
Atg10	ATG10	-0.0280311	-0.160135	0.874093	0.888438
Atg101	ATG101	0.620854	5.73146	6.22995e-06	1.20576e-05
Atg12	ATG12	1.0579	19.5463	2.0605e-16	2.29949e-15
Atg13	ATG13	1.33565	21.8502	1.56641e-17	2.18394e-16
Atg14	ATG14	0.5622	5.63842	7.87029e-06	1.50559e-05
Atg16l1	ATG16L1	0.415862	4.9828	4.15702e-05	7.31099e-05
Atg16l2	ATG16L2	0.650798	4.31474	0.000230157	0.000371776
Atg2a	ATG2A	-0.0244662	-0.397999	0.694092	0.721204
Atg2b	ATG2B	0.641671	9.34317	1.56183e-09	4.83183e-09
Atg3	ATG3	-0.614209	-10.6357	1.20701e-10	4.44236e-10
Atg4a	ATG4A	-0.373196	-3.91816	0.000632766	0.000977628
Atg4b	ATG4B	0.483214	6.74605	5.14956e-07	1.13934e-06
Atg4c	ATG4C	-1.30189	-15.0727	7.29859e-14	4.7624e-13
Atg4d	ATG4D	-0.0107124	-0.0810666	0.93605	0.943032
Atg5	ATG5	-0.372183	-5.8382	4.76915e-06	9.34513e-06
Atg7	ATG7	-1.24486	-21.4572	2.38831e-17	3.16444e-16
Atg9a	ATG9A	0.472484	6.79037	4.63041e-07	1.0315e-06
Atg9b	ATG9B	5.04112	9.20734	2.06913e-09	6.30192e-09
Athl1	N.A.	-0.567978	-3.61521	0.00135839	0.00202619
Atic	ATIC	-0.520525	-7.13153	2.06003e-07	4.79016e-07
Atl2	ATL2	0.733127	7.71442	5.34364e-08	1.33092e-07
Atl3	ATL3	-0.292008	-5.48055	1.172e-05	2.19678e-05
Atm	ATM	-0.297724	-2.44328	0.0221525	0.0286863
Atmin	ATMIN	0.665379	8.9514	3.53827e-09	1.04047e-08
Atn1	ATN1	1.13036	13.3053	1.11289e-12	5.79048e-12
Atox1	ATOX1	0.46614	7.03636	2.57845e-07	5.93044e-07
Atp10a	ATP10A	-4.61245	-30.1441	8.02832e-21	2.50758e-19
Atp10d	ATP10D	0.0882355	0.623713	0.538605	0.572336
Atp11a	ATP11A	0.83182	13.8965	4.34039e-13	2.43104e-12
Atp11b	ATP11B	-0.827158	-10.5515	1.41726e-10	5.15777e-10
Atp11c	ATP11C	-0.65779	-8.95865	3.48449e-09	1.02553e-08
Atp13a1	ATP13A1	0.754432	10.9876	6.22535e-11	2.40259e-10
Atp13a2	ATP13A2	-0.594738	-11.029	5.76454e-11	2.23804e-10
Atp13a3	ATP13A3	-1.55601	-20.7834	5.00307e-17	6.24693e-16
Atp1a1	ATP1A1	-0.624879	-16.4725	1.00789e-14	7.85247e-14
Atp1a3	ATP1A3	7.59721	25.2171	5.47838e-19	1.04744e-17
Atp1b3	ATP1B3	0.533172	12.482	4.36302e-12	2.04598e-11
Atp2a2	ATP2A2	0.312148	7.01909	2.68602e-07	6.1631e-07
Atp2a3	ATP2A3	2.31289	10.5909	1.31454e-10	4.80918e-10
Atp2b1	ATP2B1	-0.231103	-4.85834	5.71554e-05	9.92609e-05
Atp2b4	ATP2B4	1.30635	4.53658	0.000130368	0.00021724
Atp2c1	ATP2C1	-0.153121	-2.54789	0.0175394	0.0229989
Atp5a1	ATP5F1A	-0.652672	-15.1162	6.84696e-14	4.47613e-13
Atp5b	ATP5F1B	0.218774	5.99297	3.24325e-06	6.49087e-06
Atp5c1	ATP5F1C	-0.146582	-2.98659	0.00633699	0.0087741
Atp5d	ATP5F1D	0.528959	7.91964	3.35831e-08	8.60977e-08
Atp5e	ATP5F1E	-0.19729	-1.77926	0.0876604	0.104703
Atp5f1	ATP5PB	0.143432	2.69084	0.0126697	0.0169075
Atp5g1	N.A.	-0.484568	-5.638	7.87862e-06	1.50663e-05
Atp5g2	ATP5MC2	-0.983029	-7.36099	1.20471e-07	2.87787e-07
Atp5g3	ATP5MC3	-1.06187	-10.768	9.39439e-11	3.52366e-10
Atp5h	ATP5PD	-0.517687	-10.9456	6.73246e-11	2.58297e-10
Atp5j	ATP5PF	-0.511209	-6.19776	1.95424e-06	4.02735e-06
Atp5j2	ATP5MF	0.166854	2.15834	0.0409508	0.0513477
Atp5k	ATP5ME	0.00810438	0.0561412	0.955687	0.961046
Atp5l	N.A.	-0.0637567	-0.792835	0.435517	0.470483
Atp5o	N.A.	0.0714581	1.005	0.324763	0.358545
Atp5s	ATP5S	-0.632244	-2.57397	0.0165376	0.0217704
Atp5sl	N.A.	0.512962	5.99524	3.22502e-06	6.45687e-06
Atp6ap1	ATP6AP1	0.161539	3.74104	0.00099025	0.00149834
Atp6ap2	ATP6AP2	-0.038883	-0.691651	0.495687	0.53047
Atp6v0a1	ATP6V0A1	-1.34526	-19.5228	2.1183e-16	2.35138e-15
Atp6v0a2	ATP6V0A2	0.714815	12.2008	7.06463e-12	3.19892e-11
Atp6v0b	ATP6V0B	0.0535727	0.911319	0.371045	0.405766
Atp6v0c	ATP6V0C	0.248336	3.20023	0.00378769	0.00538635
Atp6v0d1	ATP6V0D1	-0.718314	-14.0401	3.46976e-13	1.98509e-12
Atp6v0d2	ATP6V0D2	-3.58259	-75.9881	1.66761e-30	1.4454e-27
Atp6v0e	ATP6V0E1	0.455807	8.43222	1.07874e-08	2.94952e-08
Atp6v1a	ATP6V1A	0.487056	12.708	2.97894e-12	1.43312e-11
Atp6v1b2	ATP6V1B2	-1.20864	-32.8049	1.06956e-21	4.16647e-20
Atp6v1c1	ATP6V1C1	-0.638849	-13.5065	8.04923e-13	4.3017e-12
Atp6v1d	ATP6V1D	-0.0884149	-1.6671	0.108282	0.127562
Atp6v1e1	ATP6V1E1	-1.20068	-26.1392	2.35079e-19	4.91943e-18
Atp6v1f	ATP6V1F	-0.259727	-3.7001	0.00109775	0.00165091
Atp6v1g1	ATP6V1G1	-0.904813	-16.9378	5.38421e-15	4.40954e-14
Atp6v1g2	ATP6V1G2	-0.447269	-2.97935	0.00644719	0.00892193
Atp6v1h	ATP6V1H	0.0648855	1.05228	0.302984	0.336214
Atp7a	ATP7A	-0.410959	-4.85648	5.74286e-05	9.97021e-05
Atp8a1	ATP8A1	-0.993459	-12.5502	3.88605e-12	1.83973e-11
Atp8b2	ATP8B2	3.01308	15.2535	5.60491e-14	3.74417e-13
Atp8b4	ATP8B4	0.987416	16.1309	1.61221e-14	1.19947e-13
Atp9b	ATP9B	0.380595	5.13454	2.8219e-05	5.06306e-05
Atpaf1	ATPAF1	-0.930587	-6.35587	1.32569e-06	2.79007e-06
Atpaf2	ATPAF2	1.1795	11.5222	2.33934e-11	9.69382e-11
Atpif1	ATP5IF1	-1.20358	-19.8331	1.47376e-16	1.67525e-15
Atr	ATR	-0.118026	-1.28095	0.212256	0.240697
Atraid	ATRAID	-0.513053	-6.3726	1.27256e-06	2.68586e-06
Atrip	ATRIP	-0.802318	-2.24778	0.0338897	0.0429234
Atrn	ATRN	0.0112616	0.16922	0.867019	0.882614
Atrnl1	ATRNL1	-0.800302	-5.85032	4.6269e-06	9.07837e-06
Atrx	ATRX	-0.378271	-5.62077	8.22787e-06	1.57053e-05
Atxn1	ATXN1	0.0683152	1.00945	0.322668	0.356422
Atxn10	ATXN10	-1.52476	-25.2849	5.1432e-19	9.86982e-18
Atxn1l	ATXN1L	0.546951	8.8891	4.03703e-09	1.17584e-08
Atxn2	ATXN2	0.128944	1.69111	0.103553	0.122379
Atxn2l	ATXN2L	0.29301	5.01756	3.80364e-05	6.72017e-05
Atxn3	ATXN3	-0.118269	-1.72347	0.097457	0.115555
Atxn7	ATXN7	0.0711323	0.828907	0.415194	0.450493
Atxn7l1	ATXN7L1	-0.090021	-1.50414	0.145382	0.168331
Atxn7l2	ATXN7L2	0.931756	5.46354	1.22351e-05	2.28798e-05
Atxn7l3	ATXN7L3	0.801909	10.5612	1.39113e-10	5.068e-10
Atxn7l3b	ATXN7L3B	-0.0428215	-0.680475	0.502611	0.537052
AU019823	NKAPD1	0.136371	1.79787	0.0845862	0.101311
AU022252	C1orf50	-0.451432	-4.25539	0.000267901	0.000429476
AU040320	KIAA0319L	0.497187	8.21068	1.75477e-08	4.67146e-08
Auh	AUH	0.359388	2.922	0.00738752	0.010161
Aup1	AUP1	0.972264	21.6448	1.95103e-17	2.64228e-16
Aurka	AURKA	-0.35667	-1.43587	0.163739	0.187953
Aurkaip1	AURKAIP1	-0.424458	-5.20217	2.37524e-05	4.29799e-05
Aurkb	AURKB	-0.834681	-4.07356	0.000426199	0.000670634
Aven	AVEN	-0.465549	-2.79131	0.0100413	0.0135741
Avl9	AVL9	0.265235	3.00775	0.006025	0.00836774
Avpi1	AVPI1	0.0820852	0.286139	0.777187	0.798925
AW146154	N.A.	-0.662611	-3.75087	0.000966027	0.00146339
AW209491	C7orf25	1.02717	6.38966	1.22062e-06	2.58147e-06
AW549877	C5orf51	-0.427937	-6.16195	2.13461e-06	4.37997e-06
AW554918	KIAA1328	0.517432	4.47749	0.00015169	0.00025087
Awat1	AWAT1	-7.03947	-14.1901	2.75127e-13	1.60494e-12
Axin1	AXIN1	0.795516	13.3203	1.08626e-12	5.66893e-12
Axl	AXL	-6.84256	-86.3518	7.4529e-32	1.29196e-28
Azi2	AZI2	0.481797	6.71432	5.55753e-07	1.2257e-06
Azin1	AZIN1	0.685855	12.7043	2.99767e-12	1.44079e-11
Azin2	AZIN2	3.89746	7.38426	1.14136e-07	2.73571e-07
B230118H07Rik	C11orf74	1.50806	8.0947	2.26972e-08	5.94494e-08
B230219D22Rik	C5orf24	-0.059009	-1.01406	0.320506	0.35426
B230307C23Rik	N.A.	1.49621	6.85783	3.94071e-07	8.86404e-07
B2m	B2M	1.73027	28.7465	2.47937e-20	6.64773e-19
B3galnt1	B3GALNT1	5.48097	9.79769	6.19923e-10	2.03209e-09
B3galnt2	B3GALNT2	0.811317	7.73283	5.12448e-08	1.2794e-07
B3galt4	B3GALT4	0.517738	3.19422	0.00384347	0.00546195
B3galt6	B3GALT6	-1.28271	-6.61206	7.11096e-07	1.54763e-06
B3gat3	B3GAT3	0.428495	5.25601	2.07116e-05	3.77534e-05
B3glct	B3GLCT	-2.46121	-14.5652	1.55309e-13	9.46874e-13
B3gnt2	B3GNT2	0.965377	3.90294	0.000657671	0.0010134
B3gnt3	B3GNT3	0.645482	8.57234	7.95654e-09	2.23122e-08
B3gnt7	B3GNT7	-8.09881	-31.0314	4.025e-21	1.3418e-19
B3gnt8	B3GNT8	0.134844	1.42457	0.16695	0.191449
B3gntl1	B3GNTL1	-0.694362	-5.43479	1.31583e-05	2.45311e-05
B430306N03Rik	N.A.	0.109187	1.65583	0.110564	0.13
B4galnt1	B4GALNT1	-1.30927	-24.1733	1.47898e-18	2.62059e-17
B4galt1	B4GALT1	0.732307	16.8973	5.6823e-15	4.63542e-14
B4galt3	B4GALT3	0.0738388	0.705254	0.487332	0.522335
B4galt4	B4GALT4	-1.55621	-5.19239	2.43512e-05	4.40099e-05
B4galt5	B4GALT5	-1.47894	-23.0957	4.30162e-18	6.78924e-17
B4galt6	B4GALT6	5.84879	19.4252	2.37677e-16	2.60789e-15
B4galt7	B4GALT7	0.938817	9.59494	9.33112e-10	2.98441e-09
B4gat1	B4GAT1	1.15247	9.50287	1.12546e-09	3.55695e-09
B630005N14Rik	N.A.	-0.820412	-12.5847	3.66597e-12	1.74029e-11
B9d2	B9D2	-0.170994	-0.984824	0.334378	0.368652
Babam1	BABAM1	0.397516	5.86238	4.48966e-06	8.83576e-06
Bace1	BACE1	0.0910577	0.636386	0.530451	0.564537
Bach1	BACH1	-0.423004	-8.44737	1.04367e-08	2.86416e-08
Bach2	BACH2	1.73753	3.61071	0.00137376	0.00204764
Bad	BAD	1.04819	10.2946	2.32508e-10	8.12878e-10
Bag1	BAG1	1.0712	17.3096	3.29667e-15	2.83143e-14
Bag3	BAG3	0.746666	10.351	2.08424e-10	7.37102e-10
Bag4	BAG4	-0.287516	-2.65284	0.0138229	0.0183758
Bag5	BAG5	0.460184	4.50525	0.000141271	0.000234348
Bag6	BAG6	0.15316	2.96418	0.00668422	0.00923153
Bahcc1	BAHCC1	4.40858	6.3055	1.49968e-06	3.13028e-06
Bahd1	BAHD1	0.64735	8.79844	4.89566e-09	1.4113e-08
Baiap2	BAIAP2	5.79763	29.8174	1.04028e-20	3.12717e-19
Bak1	BAK1	1.30466	19.1157	3.43631e-16	3.62119e-15
Bambi	BAMBI	2.69946	3.43272	0.00214009	0.00312452
Banf1	N.A.	-0.600038	-5.91836	3.90469e-06	7.73574e-06
Banp	BANP	-0.105791	-0.938182	0.357347	0.392164
Bap1	BAP1	0.93517	14.9536	8.69661e-14	5.58354e-13
Basp1	BASP1	2.91126	34.4461	3.3303e-22	1.53949e-20
Batf	BATF	-0.361487	-2.38036	0.0254427	0.0326865
Batf2	BATF2	2.70607	6.50588	9.19694e-07	1.9768e-06
Bax	BAX	0.706504	10.8934	7.422e-11	2.8277e-10
Baz1a	BAZ1A	-2.05332	-33.5072	6.44815e-22	2.70731e-20
Baz1b	BAZ1B	0.37494	7.61433	6.7158e-08	1.65054e-07
Baz2a	BAZ2A	-0.0224684	-0.441882	0.662467	0.691174
Baz2b	BAZ2B	-0.518524	-6.3271	1.42238e-06	2.9797e-06
Bbc3	N.A.	1.34204	6.51571	8.97996e-07	1.93336e-06
Bbip1	N.A.	0.118299	0.986593	0.333527	0.367792
Bbs2	BBS2	-0.575206	-2.85649	0.00862135	0.011757
Bbs4	BBS4	1.96981	10.0864	3.49352e-10	1.19018e-09
Bbs5	BBS5	0.895178	4.82828	6.17279e-05	0.000106774
Bbs7	BBS7	-0.0512667	-0.319123	0.75235	0.775539
Bbs9	BBS9	-0.573156	-5.6001	8.66753e-06	1.649e-05
Bbx	BBX	0.0341805	0.48486	0.632101	0.662483
BC003331	ODR4	0.714419	10.5232	1.49607e-10	5.41993e-10
BC003965	C16orf91	-0.710842	-6.21619	1.86756e-06	3.85636e-06
BC004004	C6orf89	0.296454	4.94559	4.5719e-05	8.00275e-05
BC005537	C6orf62	0.12011	2.6725	0.0132146	0.0176077
BC005561	N.A.	-0.124882	-0.949187	0.351834	0.386586
BC005624	C9orf78	0.361867	6.75962	4.98466e-07	1.10568e-06
BC017158	C16orf58	-0.472093	-5.31422	1.78637e-05	3.28037e-05
BC017643	CYBC1	0.420456	7.06144	2.4301e-07	5.60806e-07
BC022687	CLBA1	1.70622	6.24725	1.7302e-06	3.58912e-06
BC023829	N.A.	0.141221	1.70975	0.100003	0.118384
BC024978	C19orf54	0.236084	1.78616	0.0865101	0.103472
BC026585	N.A.	-1.73627	-13.2131	1.2927e-12	6.64297e-12
BC027231	N.A.	-0.135284	-1.3428	0.191697	0.218359
BC028528	C1orf54	2.42107	25.9743	2.72906e-19	5.60967e-18
BC029214	N.A.	0.367717	2.32655	0.0286068	0.0365258
BC030336	N.A.	-0.0468563	-0.37208	0.713046	0.738537
BC031181	C18orf32	0.641147	9.28399	1.76494e-09	5.42149e-09
BC037034	C7orf43	-0.01371	-0.237234	0.814456	0.833201
BC048403	C12orf66	0.0523541	0.477227	0.637448	0.667281
BC052040	C15orf41	0.0252904	0.119976	0.905485	0.916321
BC068281	N.A.	-0.382502	-1.99986	0.0567675	0.0696765
BC094916	N.A.	5.77163	6.38223	1.24297e-06	2.6266e-06
Bcam	BCAM	-5.63314	-11.1476	4.62885e-11	1.83478e-10
Bcap29	BCAP29	0.305753	3.7575	0.000950021	0.00144103
Bcap31	BCAP31	0.435404	8.35192	1.28581e-08	3.47459e-08
Bcar3	BCAR3	-0.288052	-4.78117	6.96457e-05	0.000119971
Bcas1	BCAS1	-5.20639	-8.46679	1.00045e-08	2.75136e-08
Bcas2	BCAS2	0.616887	10.4666	1.66778e-10	5.98363e-10
Bcas3	BCAS3	-0.487047	-5.11965	2.93111e-05	5.24544e-05
Bcat2	BCAT2	-0.348342	-4.464	0.000157029	0.000259495
Bccip	BCCIP	0.87926	10.3007	2.29773e-10	8.03859e-10
Bckdha	BCKDHA	-0.0512756	-0.556967	0.582624	0.61453
Bckdhb	BCKDHB	-2.86921	-16.5309	9.30787e-15	7.28999e-14
Bckdk	BCKDK	0.313227	5.41605	1.37976e-05	2.56312e-05
Bcl10	BCL10	0.212808	2.86289	0.00849269	0.0115983
Bcl2	BCL2	1.3196	4.50527	0.000141266	0.000234348
Bcl2a1a	N.A.	-4.00606	-20.8749	4.51963e-17	5.68424e-16
Bcl2a1b	N.A.	-0.610138	-9.96325	4.45625e-10	1.49562e-09
Bcl2a1d	N.A.	-2.90977	-23.7638	2.20749e-18	3.76394e-17
Bcl2l1	BCL2L1	-0.385366	-4.35902	0.000205491	0.000334269
Bcl2l11	BCL2L11	1.18611	18.7916	5.08363e-16	5.16356e-15
Bcl2l12	BCL2L12	-0.415035	-2.5564	0.0172064	0.0225965
Bcl2l13	BCL2L13	0.419219	5.97577	3.38485e-06	6.75996e-06
Bcl2l2	BCL2L2	0.377245	4.96345	4.36788e-05	7.66368e-05
Bcl3	BCL3	1.48981	13.8008	5.04421e-13	2.80111e-12
Bcl6	BCL6	1.21148	17.2232	3.69152e-15	3.12921e-14
Bcl7a	BCL7A	0.336596	1.27498	0.214327	0.242808
Bcl7b	BCL7B	0.301271	3.70129	0.00109448	0.00164648
Bcl7c	BCL7C	0.310991	2.14548	0.042068	0.0526008
Bcl9	BCL9	0.216595	1.84577	0.0770969	0.0928644
Bcl9l	BCL9L	-0.56237	-6.31445	1.46715e-06	3.06607e-06
Bclaf1	BCLAF1	0.334227	6.96346	3.06456e-07	6.99002e-07
Bco2	BCO2	0.162733	0.445099	0.660173	0.688919
Bcor	BCOR	-0.686109	-10.2556	2.50852e-10	8.71447e-10
Bcorl1	BCORL1	-0.538009	-5.19756	2.40331e-05	4.34653e-05
Bcr	BCR	0.550502	1.75372	0.0920353	0.109539
Bcs1l	BCS1L	-0.246779	-1.59265	0.124114	0.144998
Bdh1	BDH1	-2.99081	-15.5835	3.48395e-14	2.42061e-13
Bdp1	BDP1	0.227171	3.04913	0.00545672	0.00762124
Becn1	BECN1	0.328407	6.40911	1.16401e-06	2.46577e-06
Bend3	BEND3	-1.26882	-7.57623	7.3288e-08	1.7978e-07
Bend4	BEND4	4.23686	13.9348	4.08844e-13	2.30607e-12
Bend6	BEND6	-3.54543	-12.5157	4.1206e-12	1.93842e-11
Best1	BEST1	-5.3942	-19.9387	1.30419e-16	1.50554e-15
Bet1	BET1	1.19531	13.062	1.65508e-12	8.34845e-12
Bet1l	BET1L	-0.15083	-1.19789	0.242469	0.272434
Bex1	BEX1	-6.46069	-11.7789	1.47861e-11	6.35495e-11
Bfar	BFAR	0.812728	12.2042	7.02402e-12	3.18469e-11
Bfsp1	BFSP1	-7.77546	-12.7756	2.66002e-12	1.29284e-11
Bgn	BGN	3.03231	6.6591	6.34774e-07	1.39025e-06
Bhlhb9	BHLHB9	-6.30417	-9.16082	2.27961e-09	6.8905e-09
Bhlhe40	BHLHE40	-2.05258	-41.4643	3.88747e-24	3.08653e-22
Bhlhe41	BHLHE41	-1.94397	-32.7145	1.14235e-21	4.41694e-20
Bicd2	BICD2	0.914471	19.5327	2.0939e-16	2.33176e-15
Bid	BID	1.35163	12.847	2.36162e-12	1.1581e-11
Bin1	BIN1	2.00465	17.124	4.20655e-15	3.51707e-14
Bin2	BIN2	-1.43698	-21.818	1.62106e-17	2.24799e-16
Bin3	BIN3	0.193382	3.08618	0.00499191	0.00699742
Birc2	BIRC2	0.458091	5.16557	2.60734e-05	4.69314e-05
Birc3	BIRC3	0.428262	5.27578	1.96964e-05	3.59786e-05
Birc5	BIRC5	-1.79782	-7.47384	9.27672e-08	2.24912e-07
Birc6	BIRC6	-0.130223	-1.50553	0.145026	0.167957
Bivm	BIVM	0.15646	1.55994	0.131654	0.153238
Blcap	BLCAP	1.8502	30.6188	5.53596e-21	1.79375e-19
Blm	BLM	0.326586	2.62745	0.0146478	0.0194129
Blmh	BLMH	-0.556583	-7.11208	2.15656e-07	5.00566e-07
Blnk	BLNK	5.59605	42.402	2.26913e-24	1.95452e-22
Bloc1s1	BLOC1S1	-0.00817246	-0.0827876	0.934696	0.942099
Bloc1s2	BLOC1S2	1.51058	9.48491	1.16751e-09	3.68203e-09
Bloc1s3	BLOC1S3	-0.51504	-5.33312	1.70269e-05	3.13445e-05
Bloc1s4	BLOC1S4	0.0230889	0.134016	0.894489	0.906605
Bloc1s5	BLOC1S5	-0.250278	-1.92696	0.0657087	0.0799153
Bloc1s6	BLOC1S6	0.817447	13.4352	9.02504e-13	4.77221e-12
Blvra	BLVRA	-2.27834	-29.8503	1.01339e-20	3.05516e-19
Blvrb	BLVRB	-0.158374	-3.18929	0.0038898	0.005524
Blzf1	BLZF1	0.620867	5.95124	3.59774e-06	7.16585e-06
Bmf	BMF	-2.10627	-16.6068	8.39782e-15	6.63721e-14
Bmi1	BMI1	-0.30083	-4.64448	9.88648e-05	0.000167093
Bmp2k	BMP2K	0.0368967	0.518617	0.608701	0.640281
Bmpr1a	BMPR1A	-3.32545	-15.9942	1.95032e-14	1.42453e-13
Bmpr2	BMPR2	-0.747998	-8.97993	3.33142e-09	9.84098e-09
Bms1	BMS1	0.503621	10.1661	2.98771e-10	1.02762e-09
Bmx	BMX	-6.86859	-17.396	2.94517e-15	2.5506e-14
Bmyc	MYC	0.219891	0.905133	0.374248	0.409096
Bnip1	BNIP1	0.116932	0.795708	0.433876	0.469003
Bnip2	BNIP2	0.160005	2.47237	0.0207681	0.027018
Bnip3	BNIP3	2.26797	21.166	3.27894e-17	4.2524e-16
Bnip3l	BNIP3L	0.217308	5.15143	2.703e-05	4.85727e-05
Bod1	BOD1	0.413831	2.33235	0.0282492	0.036087
Bod1l	BOD1L1	0.0777117	1.04702	0.305354	0.338597
Bola2	BOLA2	-0.141118	-1.63119	0.115694	0.13574
Bola3	BOLA3	0.362113	4.44111	0.000166514	0.000274559
Bop1	BOP1	0.175038	1.89985	0.0693363	0.0840325
Bpgm	BPGM	-0.31534	-2.10258	0.0459973	0.0571929
Bphl	BPHL	0.579626	2.89715	0.00783433	0.0107457
Bpifc	BPIFC	3.00565	7.75439	4.87937e-08	1.22231e-07
Bpnt1	BPNT1	0.124322	1.41149	0.170727	0.195501
Bptf	BPTF	0.203362	3.20755	0.00372083	0.00529997
Braf	BRAF	0.541533	5.63979	7.84332e-06	1.50071e-05
Brap	BRAP	-0.375357	-7.49161	8.90398e-08	2.16582e-07
Brat1	BRAT1	-0.458103	-4.41442	0.000178302	0.000292695
Brca1	BRCA1	0.645042	3.52492	0.00170201	0.00251315
Brca2	BRCA2	-1.459	-6.94857	3.17485e-07	7.22891e-07
Brcc3	BRCC3	0.170459	1.69661	0.102496	0.121171
Brd1	BRD1	0.0862342	1.64186	0.11345	0.133272
Brd2	BRD2	1.32609	33.8538	5.04224e-22	2.20354e-20
Brd3	BRD3	0.735896	11.4661	2.58844e-11	1.06454e-10
Brd4	BRD4	0.240442	3.32198	0.00281241	0.00405206
Brd7	BRD7	0.604651	10.9129	7.15636e-11	2.73451e-10
Brd8	BRD8	0.324409	5.80532	5.17778e-06	1.00907e-05
Brd9	BRD9	-1.05279	-12.7569	2.74476e-12	1.32968e-11
Bre	N.A.	-0.55562	-7.29256	1.41274e-07	3.3418e-07
Brf1	BRF1	0.273168	2.69671	0.0124999	0.0166981
Brf2	BRF2	0.53965	2.79122	0.0100433	0.0135751
Bri3	BRI3	-0.309909	-4.18695	0.000319123	0.0005083
Bri3bp	BRI3BP	-1.23172	-14.8237	1.05438e-13	6.66663e-13
Brip1	BRIP1	-1.80884	-5.66259	7.40616e-06	1.42072e-05
Brix1	BRIX1	0.18126	1.90362	0.068821	0.0834468
Brk1	BRK1	0.134934	1.91944	0.0666983	0.0810148
Brms1	BRMS1	0.62323	9.40265	1.38187e-09	4.31098e-09
Brms1l	BRMS1L	0.61842	4.93343	4.71641e-05	8.24322e-05
Brox	BROX	0.216449	4.03983	0.000464434	0.000728485
Brpf1	BRPF1	0.275717	5.5383	1.01291e-05	1.91133e-05
Brpf3	BRPF3	1.30049	16.2692	1.33168e-14	1.01248e-13
Brwd1	BRWD1	0.0080534	0.100346	0.92089	0.929379
Brwd3	BRWD3	-0.432854	-4.46228	0.000157723	0.000260558
Bscl2	BSCL2	-0.772551	-10.998	6.10601e-11	2.36355e-10
Bsdc1	BSDC1	0.456757	5.87291	4.37316e-06	8.6179e-06
Bsg	BSG	1.11255	23.3611	3.2933e-18	5.37733e-17
Bsn	BSN	-1.46694	-14.2758	2.41166e-13	1.42764e-12
Bst1	BST1	-0.87225	-13.3375	1.05646e-12	5.52726e-12
Bst2	BST2	3.75268	21.7692	1.70781e-17	2.3496e-16
Btaf1	BTAF1	0.0503687	0.721298	0.477583	0.512466
Btbd1	BTBD1	-0.25636	-5.21657	2.28976e-05	4.15416e-05
Btbd10	BTBD10	0.240651	2.20649	0.0369999	0.046706
Btbd19	BTBD19	0.378886	3.09418	0.00489658	0.00686749
Btbd2	BTBD2	-0.50831	-4.7423	7.69383e-05	0.000131735
Btbd3	BTBD3	3.88138	8.69245	6.14212e-09	1.74834e-08
Btbd6	BTBD6	-0.65945	-3.97862	0.000542694	0.000844615
Btbd7	BTBD7	0.226887	1.98226	0.0588216	0.0720023
Btbd9	BTBD9	-1.00643	-9.79661	6.21256e-10	2.03582e-09
Btd	BTD	0.234377	2.35438	0.026928	0.0345094
Btf3	N.A.	-0.196779	-3.12867	0.00450557	0.00635078
Btf3l4	N.A.	-1.94953	-18.1021	1.19323e-15	1.13031e-14
Btg1	BTG1	0.46073	8.53211	8.68093e-09	2.41777e-08
Btg2	BTG2	-0.596945	-7.43513	1.01447e-07	2.44418e-07
Btk	BTK	-0.446462	-7.84958	3.93294e-08	9.97476e-08
Btrc	BTRC	0.32475	3.19498	0.00383638	0.00545335
Bub1b	BUB1B	-3.75285	-32.8426	1.04058e-21	4.06882e-20
Bub3	BUB3	-0.143136	-2.40032	0.024353	0.0313718
Bud13	BUD13	0.783485	7.87413	3.72093e-08	9.46014e-08
Bud31	BUD31	0.120138	1.37322	0.182174	0.207853
Bysl	BYSL	-0.580417	-6.02674	2.98246e-06	5.99431e-06
Bzrap1	N.A.	3.34907	10.4994	1.56577e-10	5.65079e-10
Bzw1	BZW1	0.0502934	0.947618	0.352617	0.387365
Bzw2	BZW2	-1.92518	-18.2453	9.97111e-16	9.58498e-15
C130026I21Rik	N.A.	0.500067	1.84835	0.07671	0.0924092
C130050O18Rik	N.A.	-0.990512	-5.39656	1.44963e-05	2.69002e-05
C1d	C1D	-0.563132	-5.88031	4.29316e-06	8.46346e-06
C1galt1	C1GALT1	-0.195274	-2.2403	0.034435	0.0435821
C1galt1c1	C1GALT1C1	0.130839	1.71381	0.0992432	0.117552
C1qa	C1QA	4.5092	21.5291	2.20968e-17	2.95031e-16
C1qb	C1QB	6.20345	41.9275	2.97538e-24	2.43676e-22
C1qbp	C1QBP	-0.705063	-10.6265	1.22826e-10	4.51419e-10
C1qc	C1QC	5.92976	33.3939	6.99204e-22	2.90897e-20
C1qtnf6	C1QTNF6	6.42571	11.2716	3.68672e-11	1.48684e-10
C1ra	C1R	0.804397	10.1633	3.00381e-10	1.03247e-09
C1rl	C1RL	0.163995	1.16872	0.253812	0.284625
C2	C2	-1.2353	-3.95955	0.000569646	0.000884047
C230052I12Rik	N.A.	0.165606	0.986089	0.333769	0.36802
C2cd2	C2CD2	-1.11209	-11.0129	5.93938e-11	2.30248e-10
C2cd2l	C2CD2L	-2.41949	-34.0078	4.52369e-22	2.01935e-20
C2cd3	C2CD3	0.0425992	0.506882	0.616789	0.64761
C2cd5	C2CD5	-1.30547	-14.2994	2.32603e-13	1.38009e-12
C3	C3	1.97329	22.5895	7.21701e-18	1.08946e-16
C330007P06Rik	CXorf56	0.254945	4.53545	0.000130748	0.00021776
C330018D20Rik	C5orf63	-1.30026	-9.19958	2.10278e-09	6.39879e-09
C330027C09Rik	CIP2A	-0.663382	-3.91495	0.000637937	0.000985326
C3ar1	C3AR1	6.89663	81.1976	3.32824e-31	3.84634e-28
C530008M17Rik	KIAA1211	-8.1463	-20.3102	8.51986e-17	1.02327e-15
C5ar1	C5AR1	4.45653	35.4618	1.66112e-22	8.38702e-21
C5ar2	C5AR2	0.487812	2.34027	0.0277671	0.0355235
C77080	KIAA1522	-0.476183	-5.7115	6.54996e-06	1.26417e-05
C78339	N.A.	0.261539	2.94116	0.00705967	0.00973196
C87436	C2orf42	-0.702856	-5.96277	3.49607e-06	6.97223e-06
Caap1	CAAP1	0.247634	1.71318	0.0993608	0.117678
Cab39	CAB39	0.220372	5.48852	1.14861e-05	2.15488e-05
Cab39l	CAB39L	-0.154436	-2.15559	0.0411872	0.0515943
Cabin1	CABIN1	-0.258305	-4.84705	5.88323e-05	0.00010202
Cables2	CABLES2	-0.179418	-1.54151	0.136065	0.158177
Cacfd1	CACFD1	-0.420106	-5.66451	7.37048e-06	1.41466e-05
Cacna1a	CACNA1A	4.46696	12.7237	2.90153e-12	1.39911e-11
Cacna1b	CACNA1B	4.47377	12.2208	6.82474e-12	3.10381e-11
Cacna1d	CACNA1D	2.89242	8.88853	4.04193e-09	1.17693e-08
Cacnb1	CACNB1	0.905329	3.66928	0.00118616	0.00177693
Cactin	CACTIN	0.46418	6.07939	2.61767e-06	5.30419e-06
Cacul1	CACUL1	-0.377129	-6.69242	5.8581e-07	1.28898e-06
Cacybp	CACYBP	-0.575743	-7.61904	6.64376e-08	1.63361e-07
Cad	CAD	-0.278493	-3.17572	0.00402017	0.00570137
Cadm1	CADM1	3.49121	31.4371	2.95394e-21	1.02756e-19
Calcoco1	CALCOCO1	0.0832813	1.30113	0.205369	0.233269
Calcrl	CALCRL	0.146528	1.66341	0.109026	0.128379
Cald1	CALD1	-3.7739	-17.589	2.29345e-15	2.03361e-14
Calhm2	CALHM2	2.32935	10.1735	2.9445e-10	1.0131e-09
Calm1	CALM1	-0.197205	-4.91838	4.90149e-05	8.55519e-05
Calm2	CALM2	-1.26104	-26.6673	1.46617e-19	3.23772e-18
Calm3	CALM3	0.0701669	1.51748	0.141998	0.164669
Calr	CALR	1.1754	27.479	7.21702e-20	1.75794e-18
Calu	CALU	-0.0866435	-1.80874	0.0828335	0.0993715
Camk1	CAMK1	-1.97032	-42.1812	2.57321e-24	2.14112e-22
Camk1d	CAMK1D	-2.63348	-33.8677	4.99315e-22	2.1913e-20
Camk2a	CAMK2A	-0.128082	-0.421391	0.677159	0.705372
Camk2d	CAMK2D	-0.353181	-5.55651	9.67409e-06	1.82946e-05
Camk2g	CAMK2G	-1.31223	-17.6407	2.14594e-15	1.91423e-14
Camkk2	CAMKK2	-0.26955	-3.81709	0.000817331	0.00124905
Caml	CAMLG	0.440751	5.41324	1.38964e-05	2.58008e-05
Camsap1	CAMSAP1	0.886378	10.0229	3.95993e-10	1.33855e-09
Camsap2	CAMSAP2	-0.0166174	-0.216509	0.830391	0.848252
Camta1	CAMTA1	-0.357724	-2.24846	0.0338404	0.0428661
Camta2	CAMTA2	0.370145	6.71168	5.59293e-07	1.23272e-06
Cand1	CAND1	-0.152584	-2.27291	0.0321147	0.0408159
Cant1	CANT1	-0.281745	-5.01519	3.82681e-05	6.75767e-05
Canx	CANX	0.269497	7.20963	1.71494e-07	4.02007e-07
Cap1	CAP1	-1.05652	-31.7023	2.41794e-21	8.64226e-20
Capg	CAPG	0.328358	5.08226	3.22449e-05	5.75324e-05
Capn1	CAPN1	-1.50721	-36.6936	7.32841e-23	4.098e-21
Capn10	CAPN10	0.887271	4.9871	4.11163e-05	7.2385e-05
Capn15	CAPN15	-3.74862	-42.527	2.11381e-24	1.84754e-22
Capn2	CAPN2	0.776392	15.9535	2.06457e-14	1.4985e-13
Capn5	CAPN5	3.73508	18.1005	1.19562e-15	1.13154e-14
Capn7	CAPN7	-0.487757	-8.81387	4.7373e-09	1.36906e-08
Capns1	CAPNS1	-0.088251	-1.63553	0.114776	0.134738
Caprin1	CAPRIN1	-0.0125483	-0.322652	0.749708	0.772969
Caprin2	CAPRIN2	-0.921954	-4.8905	5.26396e-05	9.16786e-05
Capza1	N.A.	-0.220999	-5.28113	1.94303e-05	3.55299e-05
Capza2	CAPZA2	-0.712261	-15.3253	5.05052e-14	3.40223e-13
Capzb	CAPZB	-0.836602	-16.0906	1.70521e-14	1.26504e-13
Car13	CA13	1.22475	13.955	3.96134e-13	2.24167e-12
Car5b	CA5B	-3.47664	-17.474	2.66114e-15	2.3318e-14
Car9	CA9	0.0828482	0.491706	0.627322	0.658005
Card11	CARD11	-9.91504	-32.2304	1.63051e-21	6.05676e-20
Card6	CARD6	0.718404	4.1171	0.000381419	0.000603735
Card9	CARD9	-0.684519	-8.84709	4.41382e-09	1.28092e-08
Carf	CARF	-0.443454	-3.25271	0.00333271	0.00476605
Carhsp1	CARHSP1	0.140528	1.52022	0.14131	0.163927
Carkd	N.A.	0.321476	4.57308	0.000118723	0.000198528
Carm1	CARM1	-0.280671	-4.19218	0.000314889	0.000501786
Carns1	CARNS1	-2.03593	-6.52721	8.73294e-07	1.88447e-06
Cars	CARS	1.20896	13.7911	5.12244e-13	2.84152e-12
Cars2	CARS2	0.44011	2.64548	0.0140575	0.0186709
Casc3	CASC3	0.560111	9.47788	1.18442e-09	3.72856e-09
Casc5	N.A.	-2.8065	-6.66775	6.21681e-07	1.36301e-06
Casd1	CASD1	-0.555166	-5.9912	3.25753e-06	6.51694e-06
Cask	CASK	-0.902854	-8.24066	1.64231e-08	4.38553e-08
Caskin2	CASKIN2	4.00857	10.5774	1.34887e-10	4.92267e-10
Casp1	CASP1	0.607268	6.28397	1.58103e-06	3.29018e-06
Casp2	CASP2	0.125747	1.42926	0.16561	0.190017
Casp3	CASP3	0.927238	8.01334	2.72162e-08	7.05221e-08
Casp4	CASP4	0.799588	3.6503	0.00124402	0.00186093
Casp6	CASP6	-0.42897	-3.29369	0.00301462	0.0043332
Casp7	CASP7	-0.902119	-8.89747	3.96607e-09	1.15679e-08
Casp8	CASP8	-0.448798	-6.31797	1.45457e-06	3.04406e-06
Casp8ap2	CASP8AP2	0.5744	6.87843	3.75172e-07	8.46639e-07
Casp9	CASP9	-1.01746	-16.9981	4.96885e-15	4.11146e-14
Cast	CAST	-0.189692	-3.45741	0.00201303	0.00294903
Casz1	CASZ1	-1.34531	-9.77553	6.48095e-10	2.11909e-09
Cat	CAT	0.290386	5.75859	5.82034e-06	1.12922e-05
Catsperg1	CATSPERG	0.762956	3.85168	0.000748859	0.00114762
Cav1	CAV1	1.77688	12.9656	1.93994e-12	9.64962e-12
Cav2	CAV2	1.00785	18.5503	6.83116e-16	6.74748e-15
Cbfa2t2	CBFA2T2	-0.0838987	-0.804836	0.428689	0.463926
Cbfa2t3	CBFA2T3	-2.52383	-8.00583	2.76774e-08	7.16815e-08
Cbfb	CBFB	-0.67919	-13.0616	1.65626e-12	8.35036e-12
Cbl	CBL	-0.15042	-1.42604	0.166528	0.191029
Cblb	CBLB	1.92376	22.6834	6.55159e-18	1.00358e-16
Cbll1	CBLL1	0.0527018	0.486182	0.631177	0.661648
Cbr1	CBR1	-0.699107	-7.99417	2.841e-08	7.35055e-08
Cbr2	N.A.	0.544553	0.767836	0.449953	0.484716
Cbr3	CBR3	-0.274654	-1.64959	0.111846	0.131432
Cbr4	CBR4	-1.13619	-5.01814	3.79806e-05	6.71145e-05
Cbwd1	CBWD1	0.631514	3.79116	0.000872655	0.00132853
Cbx1	CBX1	1.08299	15.3258	5.04667e-14	3.40184e-13
Cbx2	CBX2	1.14508	3.50622	0.00178314	0.00262809
Cbx3	CBX3	-0.236994	-2.66248	0.0135215	0.0179981
Cbx4	CBX4	-0.188747	-1.98934	0.0579881	0.0710824
Cbx5	CBX5	-0.187622	-1.92697	0.0657077	0.0799153
Cbx6	CBX6	2.47422	8.22127	1.71417e-08	4.56921e-08
Cbx7	CBX7	-1.83923	-11.6327	1.91836e-11	8.09776e-11
Cbx8	CBX8	-0.664524	-3.04648	0.00549149	0.00766568
Cby1	CBY1	1.47234	10.7484	9.74896e-11	3.64876e-10
Cc2d1a	CC2D1A	0.277734	4.01992	0.000488588	0.000764872
Cc2d1b	CC2D1B	-0.342078	-6.18742	2.00466e-06	4.12554e-06
Ccar1	CCAR1	0.272124	4.95192	4.49852e-05	7.88094e-05
Ccar2	CCAR2	-0.096171	-1.14787	0.262153	0.293094
Ccbe1	CCBE1	-3.9175	-23.0123	4.68099e-18	7.33059e-17
Ccbl2	N.A.	-2.14092	-7.32152	1.32054e-07	3.13511e-07
Ccdc101	N.A.	0.60542	4.18566	0.000320172	0.000509815
Ccdc107	CCDC107	1.20147	8.89208	4.01166e-09	1.1691e-08
Ccdc109b	N.A.	1.02896	14.1125	3.1013e-13	1.79303e-12
Ccdc112	CCDC112	-0.178311	-1.19599	0.243196	0.273175
Ccdc114	CCDC114	0.615163	2.80806	0.00965649	0.0130726
Ccdc115	CCDC115	-0.885232	-12.8035	2.53932e-12	1.23823e-11
Ccdc117	CCDC117	0.688621	6.18093	2.037e-06	4.18629e-06
Ccdc12	CCDC12	0.478848	5.33838	1.68008e-05	3.09668e-05
Ccdc122	CCDC122	0.234703	1.67994	0.105732	0.12477
Ccdc124	CCDC124	0.582899	6.4278	1.11214e-06	2.36502e-06
Ccdc125	CCDC125	-0.859631	-8.9235	3.75329e-09	1.09966e-08
Ccdc126	CCDC126	-0.322946	-2.12619	0.0437966	0.0545936
Ccdc127	CCDC127	0.435615	6.65354	6.43338e-07	1.40782e-06
Ccdc130	CCDC130	0.0106479	0.124302	0.902095	0.913423
Ccdc132	N.A.	0.281031	4.64121	9.96958e-05	0.000168443
Ccdc134	CCDC134	2.58599	16.5517	9.04891e-15	7.11934e-14
Ccdc137	CCDC137	0.3251	3.10418	0.00477997	0.00671572
Ccdc142	CCDC142	0.0399791	0.278163	0.783231	0.804502
Ccdc157	CCDC157	1.40788	4.91282	4.97174e-05	8.67343e-05
Ccdc163	CCDC163	-0.118132	-0.816466	0.422135	0.457516
Ccdc166	CCDC166	-0.3178	-1.38562	0.178401	0.203929
Ccdc167	CCDC167	-0.935626	-5.10174	3.06813e-05	5.4831e-05
Ccdc17	CCDC17	-0.938909	-2.92543	0.00732781	0.0100842
Ccdc171	CCDC171	-0.117963	-0.532603	0.599126	0.630784
Ccdc174	CCDC174	0.446436	4.36025	0.000204843	0.000333319
Ccdc181	CCDC181	-0.181215	-1.49905	0.146692	0.169696
Ccdc186	CCDC186	0.0808608	1.02804	0.314017	0.347605
Ccdc22	CCDC22	-0.829809	-9.10887	2.54093e-09	7.6294e-09
Ccdc23	N.A.	0.495736	2.79012	0.0100692	0.0136083
Ccdc25	CCDC25	0.354038	3.8103	0.000831486	0.00126957
Ccdc28a	CCDC28A	1.39955	7.76237	4.79174e-08	1.20152e-07
Ccdc28b	CCDC28B	-0.375717	-2.48212	0.0203224	0.026468
Ccdc30	CCDC30	-1.2591	-5.15634	2.66935e-05	4.80013e-05
Ccdc32	CCDC32	-0.106277	-0.78163	0.441952	0.476693
Ccdc34	CCDC34	0.166475	1.23781	0.227566	0.256799
Ccdc43	CCDC43	0.790469	8.51298	9.04879e-09	2.51032e-08
Ccdc47	CCDC47	0.0281265	0.430306	0.670751	0.699326
Ccdc50	CCDC50	-0.150946	-2.56707	0.0167974	0.0220956
Ccdc53	N.A.	-0.176894	-2.23458	0.0348572	0.0440951
Ccdc55	N.A.	-0.429954	-5.69786	6.77808e-06	1.30602e-05
Ccdc57	CCDC57	0.748067	6.08667	2.57092e-06	5.21555e-06
Ccdc58	CCDC58	1.17172	8.42224	1.10248e-08	3.01126e-08
Ccdc59	CCDC59	0.860726	10.9528	6.64174e-11	2.55099e-10
Ccdc6	CCDC6	0.551004	7.40362	1.09127e-07	2.62375e-07
Ccdc61	CCDC61	0.708093	4.98266	4.1585e-05	7.31235e-05
Ccdc64	N.A.	0.702383	2.09171	0.0470436	0.058389
Ccdc66	CCDC66	0.890891	10.0212	3.97316e-10	1.34259e-09
Ccdc69	CCDC69	-1.48212	-6.99735	2.82788e-07	6.47147e-07
Ccdc71	CCDC71	0.334003	3.72351	0.00103496	0.00156122
Ccdc71l	CCDC71L	-0.0704077	-1.16473	0.255392	0.286335
Ccdc77	CCDC77	0.102735	0.704488	0.4878	0.522783
Ccdc80	CCDC80	-5.62337	-12.911	2.12347e-12	1.04973e-11
Ccdc82	CCDC82	-0.646685	-5.42972	1.33283e-05	2.48215e-05
Ccdc84	CCDC84	0.528651	4.27096	0.000257444	0.000413413
Ccdc86	CCDC86	0.123112	1.6417	0.113482	0.133295
Ccdc88a	CCDC88A	-3.7022	-38.9438	1.7564e-23	1.12767e-21
Ccdc88b	CCDC88B	0.133808	1.86841	0.0737599	0.0890823
Ccdc88c	CCDC88C	-9.37306	-18.0307	1.30551e-15	1.22662e-14
Ccdc9	CCDC9	0.464681	5.77713	5.55625e-06	1.0802e-05
Ccdc90b	CCDC90B	-0.195301	-1.77994	0.0875465	0.104591
Ccdc91	CCDC91	-0.551357	-5.93625	3.73452e-06	7.42124e-06
Ccdc93	CCDC93	0.255731	3.79399	0.000866453	0.00131966
Ccdc94	YJU2	-0.0694608	-0.315664	0.754942	0.77768
Ccdc97	CCDC97	-0.195576	-3.19453	0.00384055	0.00545853
Ccl12	N.A.	4.8985	7.84536	3.97062e-08	1.00654e-07
Ccl2	CCL2	9.49491	11.7286	1.61699e-11	6.90407e-11
Ccl22	CCL22	-4.56616	-13.2148	1.28925e-12	6.62853e-12
Ccl25	CCL25	1.27062	6.64725	6.53171e-07	1.42813e-06
Ccl3	CCL3	-2.40559	-18.9371	4.2606e-16	4.38324e-15
Ccl4	CCL4	-0.641507	-1.75752	0.0913735	0.108863
Ccl5	CCL5	10.5762	29.3193	1.55225e-20	4.44766e-19
Ccl6	N.A.	-5.83801	-49.4931	5.44073e-26	8.44612e-24
Ccl7	CCL7	5.95029	7.99165	2.85708e-08	7.38849e-08
Ccl8	CCL8	8.44768	17.7203	1.93736e-15	1.74463e-14
Ccl9	N.A.	-1.44041	-13.302	1.11893e-12	5.81609e-12
Ccm2	CCM2	-0.781826	-8.17521	1.89806e-08	5.03128e-08
Ccna2	CCNA2	-4.24998	-13.0905	1.57946e-12	8.00585e-12
Ccnb1	CCNB1	-2.97818	-8.61823	7.20578e-09	2.03266e-08
Ccnb2	CCNB2	-5.26134	-8.62283	7.13472e-09	2.01324e-08
Ccnc	CCNC	0.181696	1.94325	0.0636096	0.0774711
Ccnd1	CCND1	1.18475	6.15714	2.16004e-06	4.42779e-06
Ccnd2	CCND2	-6.78545	-25.6101	3.80667e-19	7.57553e-18
Ccnd3	CCND3	-1.40991	-15.7585	2.71688e-14	1.93949e-13
Ccndbp1	CCNDBP1	-0.179061	-2.4687	0.0209384	0.0272293
Ccne1	CCNE1	-0.264621	-0.95254	0.350166	0.384984
Ccne2	CCNE2	-0.00281819	-0.0126886	0.989979	0.991218
Ccnf	CCNF	0.797246	4.76809	7.20194e-05	0.000123875
Ccng1	CCNG1	1.31328	28.8897	2.20373e-20	6.03184e-19
Ccng2	CCNG2	-0.0460172	-0.394515	0.696629	0.723406
Ccnh	CCNH	-0.736675	-6.70166	5.72924e-07	1.26196e-06
Ccni	CCNI	-1.01692	-20.7751	5.04976e-17	6.29767e-16
Ccnj	CCNJ	0.303539	2.01297	0.055279	0.0679779
Ccnk	CCNK	1.26769	16.563	8.91088e-15	7.01606e-14
Ccnl1	CCNL1	0.323401	7.36836	1.18429e-07	2.83298e-07
Ccnl2	CCNL2	0.833795	13.9402	4.05413e-13	2.28795e-12
Ccnt1	CCNT1	0.256713	3.49941	0.00181361	0.00267111
Ccnt2	CCNT2	0.0346756	0.585244	0.563758	0.596384
Ccny	CCNY	-0.612668	-13.676	6.14369e-13	3.37562e-12
Ccnyl1	CCNYL1	0.156458	1.27711	0.213585	0.242019
Ccp110	CCP110	1.51214	11.241	3.89876e-11	1.5687e-10
Ccpg1	CCPG1	-1.64038	-30.0455	8.67907e-21	2.68664e-19
Ccpg1os	C15orf65	-0.556544	-2.44118	0.0222555	0.028809
Ccr1	CCR1	1.15135	14.5757	1.52867e-13	9.34727e-13
Ccr2	CCR2	-1.20234	-4.07988	0.000419389	0.000660619
Ccr3	CCR3	5.07414	8.15422	1.9885e-08	5.25868e-08
Ccr5	CCR5	4.09726	27.1044	9.98468e-20	2.34426e-18
Ccrl2	CCRL2	-0.120062	-1.31387	0.201111	0.228632
Ccrn4l	N.A.	-1.45966	-19.9571	1.27671e-16	1.48038e-15
Ccs	CCS	0.0128816	0.107819	0.915021	0.924513
Ccsap	CCSAP	3.2192	13.4116	9.37384e-13	4.94659e-12
Ccser2	CCSER2	0.79009	9.28757	1.75189e-09	5.38458e-09
Cct2	CCT2	-0.0530936	-1.05735	0.300709	0.333868
Cct3	CCT3	0.328117	6.05273	2.79633e-06	5.64639e-06
Cct4	CCT4	-0.166769	-3.2909	0.00303533	0.00435996
Cct5	N.A.	-0.76604	-17.4093	2.8944e-15	2.51501e-14
Cct7	CCT7	0.50447	9.56582	9.89976e-10	3.15851e-09
Cct8	CCT8	-0.0427251	-0.80816	0.426809	0.462036
Ccz1	CCZ1	0.98879	14.1495	2.92873e-13	1.70082e-12
Cd101	CD101	-1.86186	-6.71275	5.5785e-07	1.23006e-06
Cd109	CD109	8.19343	13.6123	6.79801e-13	3.68837e-12
Cd14	CD14	3.59486	35.5342	1.58191e-22	8.02608e-21
Cd151	CD151	0.746319	12.4515	4.59519e-12	2.14807e-11
Cd164	CD164	-1.88685	-33.8771	4.95998e-22	2.18597e-20
Cd180	CD180	2.15365	33.2535	7.73227e-22	3.15386e-20
Cd1d1	CD1D	2.00547	14.4498	1.84929e-13	1.11375e-12
Cd2	CD2	-11.6965	-17.963	1.42212e-15	1.3254e-14
Cd200	CD200	-2.8107	-32.8806	1.01227e-21	3.9881e-20
Cd200r1	CD200R1	-1.7534	-29.1706	1.75156e-20	4.96402e-19
Cd200r2	N.A.	-6.33499	-14.7476	1.18103e-13	7.39548e-13
Cd200r4	N.A.	-2.86037	-43.1255	1.50967e-24	1.38956e-22
Cd22	CD22	-4.5781	-71.3079	7.81103e-30	5.41617e-27
Cd244	CD244	-2.7022	-9.64261	8.4717e-10	2.72799e-09
Cd24a	CD24	-3.40539	-50.2301	3.80637e-26	6.82586e-24
Cd274	CD274	1.43704	17.4675	2.68386e-15	2.34579e-14
Cd276	CD276	0.907367	7.45819	9.61808e-08	2.32429e-07
Cd28	CD28	5.73866	12.692	3.06019e-12	1.46678e-11
Cd2ap	CD2AP	-0.490513	-7.87823	3.68669e-08	9.38684e-08
Cd2bp2	CD2BP2	0.197136	3.19403	0.00384527	0.00546374
Cd300a	CD300A	-2.2946	-39.0402	1.65506e-23	1.06921e-21
Cd300lb	CD300LB	-0.00900372	-0.166726	0.86896	0.884156
Cd300ld	CD300LD	-0.122573	-2.21119	0.0366331	0.0462684
Cd300lf	CD300LF	0.0205523	0.410375	0.685113	0.712871
Cd300lg	CD300LG	-3.77435	-7.95144	3.12665e-08	8.05358e-08
Cd300lh	N.A.	0.706498	6.35378	1.33247e-06	2.8032e-06
Cd302	CD302	-2.0873	-26.4171	1.83165e-19	3.95641e-18
Cd320	CD320	1.64399	6.04421	2.85598e-06	5.76238e-06
Cd33	N.A.	-3.05707	-35.1932	1.99277e-22	9.73091e-21
Cd36	CD36	0.164122	3.18334	0.00394641	0.00560134
Cd37	CD37	0.309799	5.17038	2.57555e-05	4.64188e-05
Cd38	CD38	5.53885	9.79994	6.17131e-10	2.02421e-09
Cd3eap	CD3EAP	-0.346737	-2.93179	0.00721821	0.00993733
Cd4	CD4	2.06667	6.77177	4.8415e-07	1.07553e-06
Cd40	CD40	2.99406	9.54075	1.0418e-09	3.31064e-09
Cd44	CD44	-0.490748	-9.14841	2.33942e-09	7.05899e-09
Cd47	CD47	-0.0844505	-1.14134	0.264807	0.295902
Cd48	CD48	-1.36413	-27.068	1.03072e-19	2.40371e-18
Cd52	N.A.	0.627749	11.1009	5.04544e-11	1.98403e-10
Cd53	CD53	-0.336425	-7.16212	1.91709e-07	4.46978e-07
Cd59a	CD59	1.91849	6.47995	9.79525e-07	2.09674e-06
Cd5l	CD5L	6.23225	17.8274	1.68953e-15	1.551e-14
Cd63	CD63	-0.805568	-15.4534	4.19807e-14	2.87453e-13
Cd68	CD68	-0.403271	-6.71529	5.54457e-07	1.2231e-06
Cd69	CD69	0.651556	2.26398	0.0327359	0.0415588
Cd72	CD72	6.45755	21.846	1.57354e-17	2.19095e-16
Cd74	CD74	3.41561	46.4074	2.57516e-25	3.1886e-23
Cd80	CD80	-0.752999	-5.55487	9.71441e-06	1.83642e-05
Cd81	CD81	-0.305523	-5.78154	5.49526e-06	1.06854e-05
Cd82	CD82	-0.561129	-10.5503	1.42047e-10	5.16764e-10
Cd83	CD83	-2.23345	-10.8025	8.80276e-11	3.3137e-10
Cd84	CD84	-0.647562	-17.9954	1.36504e-15	1.27583e-14
Cd86	CD86	2.78722	16.6959	7.4452e-15	5.93391e-14
Cd9	CD9	-2.33476	-48.2398	1.01103e-25	1.45673e-23
Cd93	CD93	-0.932013	-11.9756	1.04542e-11	4.59376e-11
Cd99l2	CD99L2	1.67577	17.1885	3.86392e-15	3.26471e-14
Cdadc1	CDADC1	-0.366373	-3.62823	0.00131479	0.00196284
Cdan1	CDAN1	0.0710392	0.841622	0.408174	0.443525
Cdc123	CDC123	-0.0704467	-1.04701	0.305359	0.338597
Cdc14a	CDC14A	-0.832615	-4.40055	0.000184752	0.000302281
Cdc14b	CDC14B	-1.91186	-19.1898	3.14452e-16	3.33396e-15
Cdc16	CDC16	-0.243607	-3.06824	0.00521203	0.00729516
Cdc23	CDC23	0.590081	6.63551	6.71945e-07	1.46641e-06
Cdc25a	CDC25A	0.00281985	0.0212944	0.983184	0.984983
Cdc25b	CDC25B	-1.82225	-20.1265	1.0507e-16	1.23206e-15
Cdc26	CDC26	0.439843	4.64591	9.85014e-05	0.000166506
Cdc27	CDC27	0.430127	6.78818	4.65481e-07	1.03632e-06
Cdc34	CDC34	0.857158	10.6554	1.16257e-10	4.3001e-10
Cdc37	CDC37	-0.369277	-5.72707	6.29894e-06	1.21866e-05
Cdc37l1	CDC37L1	0.354632	3.84434	0.000762909	0.00116863
Cdc40	CDC40	0.0329132	0.531906	0.599602	0.631157
Cdc42	CDC42	-0.00671664	-0.181211	0.857699	0.87383
Cdc42bpa	CDC42BPA	-2.0155	-15.5905	3.44957e-14	2.40476e-13
Cdc42bpb	CDC42BPB	-0.960025	-17.6805	2.03874e-15	1.82801e-14
Cdc42bpg	CDC42BPG	-1.14297	-9.85834	5.49088e-10	1.81419e-09
Cdc42ep2	CDC42EP2	-2.251	-14.8079	1.07952e-13	6.81318e-13
Cdc42ep3	CDC42EP3	-3.77488	-26.6611	1.47424e-19	3.24863e-18
Cdc42ep4	CDC42EP4	0.36936	4.30046	0.000238725	0.000385197
Cdc42se1	CDC42SE1	-1.08086	-21.477	2.33758e-17	3.10513e-16
Cdc42se2	CDC42SE2	0.298852	5.62668	8.10629e-06	1.54846e-05
Cdc45	CDC45	-0.901185	-5.13443	2.82271e-05	5.06365e-05
Cdc5l	CDC5L	-0.162887	-2.82592	0.0092618	0.0125661
Cdc6	CDC6	-1.47752	-5.29949	1.85446e-05	3.39799e-05
Cdc7	CDC7	-1.50368	-7.43621	1.01195e-07	2.43867e-07
Cdc73	CDC73	-0.160561	-2.24552	0.0340531	0.0431094
Cdca3	CDCA3	-2.13349	-8.44171	1.05664e-08	2.89443e-08
Cdca4	CDCA4	-0.0232191	-0.203367	0.840535	0.857939
Cdca7l	CDCA7L	0.0543786	0.647003	0.523672	0.558122
Cdca8	CDCA8	0.999378	5.21272	2.31232e-05	4.1929e-05
Cdh1	CDH1	-7.93995	-13.2308	1.25597e-12	6.47985e-12
Cdip1	CDIP1	-0.0693981	-0.793842	0.434942	0.470008
Cdipt	CDIPT	1.01482	15.1317	6.69401e-14	4.38441e-13
Cdk1	CDK1	-0.492645	-2.72208	0.0117899	0.0158045
Cdk10	CDK10	0.452367	4.94678	4.55802e-05	7.98115e-05
Cdk11b	CDK11B	0.421754	8.54305	8.47745e-09	2.36391e-08
Cdk12	CDK12	0.309031	3.46414	0.00197971	0.00290423
Cdk13	CDK13	-0.0996203	-1.96456	0.0609543	0.0744384
Cdk14	CDK14	-0.604159	-10.4179	1.83152e-10	6.53056e-10
Cdk16	CDK16	0.0370419	0.615092	0.544189	0.577857
Cdk17	CDK17	-0.742052	-9.20139	2.09492e-09	6.37671e-09
Cdk18	CDK18	7.71554	28.8397	2.29622e-20	6.21953e-19
Cdk19	CDK19	-0.401197	-5.23779	2.16939e-05	3.94679e-05
Cdk2	CDK2	-1.15104	-11.6898	1.73262e-11	7.37958e-11
Cdk20	CDK20	1.95555	12.4279	4.78385e-12	2.23225e-11
Cdk2ap1	CDK2AP1	0.863427	11.0493	5.55131e-11	2.16171e-10
Cdk2ap2	CDK2AP2	-1.15473	-16.2216	1.42208e-14	1.07493e-13
Cdk4	CDK4	-0.264059	-4.56412	0.000121483	0.000202817
Cdk5	CDK5	1.03339	9.69723	7.58659e-10	2.4605e-09
Cdk5rap1	CDK5RAP1	-0.0733101	-0.380838	0.706619	0.732537
Cdk5rap2	CDK5RAP2	0.612644	8.06551	2.42226e-08	6.32379e-08
Cdk5rap3	CDK5RAP3	-0.958917	-9.05886	2.8217e-09	8.40691e-09
Cdk6	CDK6	-0.14429	-1.77011	0.0892067	0.106416
Cdk7	CDK7	0.0745893	0.829308	0.414971	0.450299
Cdk8	CDK8	-0.427172	-6.00269	3.16588e-06	6.34335e-06
Cdk9	CDK9	0.128274	2.78037	0.0103002	0.0139043
Cdkal1	CDKAL1	0.237753	2.19951	0.0375501	0.0473634
Cdkl2	CDKL2	-1.84319	-14.7239	1.2235e-13	7.64303e-13
Cdkn1a	CDKN1A	4.26477	69.8178	1.30441e-29	7.1406e-27
Cdkn1b	CDKN1B	-0.549886	-9.11563	2.50527e-09	7.52883e-09
Cdkn1c	CDKN1C	8.41913	14.8067	1.08138e-13	6.82078e-13
Cdkn2aip	CDKN2AIP	0.128317	1.2976	0.20656	0.234544
Cdkn2aipnl	CDKN2AIPNL	-0.407708	-4.9348	4.69983e-05	8.21837e-05
Cdkn2b	CDKN2B	-1.98359	-4.4898	0.000146979	0.000243544
Cdkn2c	CDKN2C	-0.222708	-0.834602	0.412041	0.447487
Cdkn2d	CDKN2D	-0.0535759	-0.255809	0.800243	0.81987
Cdo1	CDO1	-4.19624	-8.83435	4.53506e-09	1.3139e-08
Cdon	CDON	-6.6239	-12.6136	3.49124e-12	1.66198e-11
Cdpf1	CDPF1	0.611206	3.36079	0.00255627	0.003702
Cdr2	CDR2	0.112776	0.468846	0.643343	0.672977
Cds1	CDS1	1.29224	7.13783	2.0297e-07	4.7207e-07
Cds2	CDS2	0.424583	8.61149	7.31127e-09	2.06027e-08
Cdt1	CDT1	-0.0306185	-0.23903	0.813079	0.831874
Cdv3	CDV3	0.203936	3.94051	0.000597872	0.000925781
Cdyl	CDYL	-0.357697	-3.3841	0.00241343	0.00350392
Cdyl2	CDYL2	1.43298	7.12799	2.07725e-07	4.82589e-07
Ceacam1	CEACAM1	-0.642408	-7.74807	4.94989e-08	1.23819e-07
Ceacam16	CEACAM16	-2.55806	-9.55453	1.01298e-09	3.22398e-09
Cebpa	CEBPA	0.108164	0.882177	0.386291	0.421331
Cebpb	CEBPB	-0.45446	-2.91193	0.00756552	0.0103921
Cebpg	CEBPG	-0.772786	-11.6828	1.75415e-11	7.46825e-11
Cebpz	CEBPZ	0.0938667	1.31664	0.200193	0.227614
Cebpzos	CEBPZOS	1.31547	10.098	3.41508e-10	1.1669e-09
Cecr5	N.A.	0.121915	0.896872	0.378553	0.413541
Celf1	CELF1	0.425485	8.35436	1.27893e-08	3.45691e-08
Celf2	CELF2	-1.57247	-29.4493	1.39743e-20	4.09426e-19
Celf4	CELF4	-4.70072	-17.0126	4.87443e-15	4.03976e-14
Celsr3	CELSR3	0.168005	1.24714	0.224188	0.253207
Cenpa	CENPA	-0.334963	-2.65811	0.0136573	0.0181673
Cenpb	CENPB	-0.841688	-17.7361	1.89863e-15	1.71421e-14
Cenpc1	CENPC	-0.393848	-3.96442	0.000562647	0.000873837
Cenpe	CENPE	-0.699752	-4.02057	0.000487772	0.000763709
Cenpf	CENPF	-5.74743	-10.702	1.06417e-10	3.95441e-10
Cenpi	CENPI	-1.3487	-5.0833	3.21587e-05	5.74121e-05
Cenpj	CENPJ	0.344589	2.84381	0.00888162	0.0120895
Cenpl	CENPL	0.34218	1.65193	0.111365	0.130897
Cenpo	CENPO	-0.79204	-6.10548	2.45404e-06	4.99011e-06
Cenpt	CENPT	-0.24959	-1.12991	0.269503	0.300891
Cenpu	CENPU	-0.00241071	-0.00655735	0.994821	0.995491
Cenpv	CENPV	-1.68504	-10.6229	1.23678e-10	4.54227e-10
Cep104	CEP104	0.957421	11.6212	1.95847e-11	8.24699e-11
Cep120	CEP120	0.0776195	1.10622	0.27942	0.311361
Cep128	CEP128	-0.627008	-5.12041	2.92539e-05	5.2379e-05
Cep131	CEP131	0.618136	5.08222	3.22482e-05	5.75324e-05
Cep135	CEP135	0.411342	4.3213	0.000226326	0.000365928
Cep152	CEP152	0.255088	1.95145	0.0625767	0.0762846
Cep162	CEP162	-0.592205	-6.01391	3.07893e-06	6.17746e-06
Cep164	CEP164	0.653688	7.62539	6.5479e-08	1.61118e-07
Cep170	CEP170	0.450303	6.48371	9.70602e-07	2.07892e-06
Cep170b	CEP170B	2.42038	21.6602	1.919e-17	2.60569e-16
Cep19	CEP19	0.445158	2.23867	0.0345546	0.0437229
Cep192	CEP192	0.218467	3.01893	0.00586614	0.00816019
Cep250	CEP250	-0.238123	-4.40447	0.000182908	0.000299548
Cep290	CEP290	0.326005	2.14888	0.04177	0.0522615
Cep295	CEP295	0.249763	2.60308	0.0154825	0.0204747
Cep350	CEP350	-0.131744	-1.83201	0.079187	0.0952386
Cep41	CEP41	-0.814046	-3.53161	0.00167387	0.00247335
Cep44	CEP44	-0.0987784	-0.607387	0.549206	0.582412
Cep55	CEP55	-1.58813	-6.91367	3.44961e-07	7.81687e-07
Cep57	CEP57	-0.0619815	-0.781163	0.442221	0.476933
Cep57l1	CEP57L1	-0.471047	-3.35877	0.00256899	0.0037199
Cep63	CEP63	-1.48654	-10.9055	7.25597e-11	2.76952e-10
Cep68	CEP68	-0.805905	-6.72813	5.37602e-07	1.18768e-06
Cep70	CEP70	-0.574374	-5.94337	3.66892e-06	7.30064e-06
Cep76	CEP76	0.302828	1.84417	0.0773366	0.09311
Cep78	CEP78	-0.310904	-2.85102	0.00873282	0.0119028
Cep83	CEP83	0.487068	5.66307	7.39735e-06	1.41929e-05
Cep85	CEP85	-0.840774	-14.3265	2.23146e-13	1.32929e-12
Cep85l	CEP85L	1.69233	6.03335	2.93394e-06	5.90592e-06
Cep89	CEP89	1.00012	6.32034	1.44613e-06	3.02761e-06
Cep95	CEP95	-0.0933813	-1.0266	0.314679	0.348263
Cep97	CEP97	1.53459	7.29017	1.42064e-07	3.35819e-07
Cept1	CEPT1	0.0347138	0.415724	0.681246	0.709202
Cercam	CERCAM	-0.260801	-2.27036	0.032291	0.0410284
Cerk	CERK	-0.521442	-11.3013	3.49182e-11	1.41207e-10
Cers2	CERS2	1.34096	32.6983	1.15596e-21	4.41854e-20
Cers5	CERS5	-0.544721	-6.56846	7.90185e-07	1.71259e-06
Cers6	CERS6	-0.514608	-7.73262	5.12692e-08	1.2797e-07
Ces2c	CES2	-8.14978	-15.2722	5.45442e-14	3.65067e-13
Cetn2	CETN2	-0.210822	-2.44257	0.0221873	0.0287278
Cetn3	CETN3	-0.775977	-8.63582	6.93768e-09	1.9603e-08
Cfap126	CFAP126	-0.945875	-3.6872	0.00113394	0.00170164
Cfap20	CFAP20	0.0549341	0.572199	0.572423	0.604443
Cfap36	CFAP36	0.749229	5.31061	1.8028e-05	3.30938e-05
Cfap43	CFAP43	1.62972	9.49816	1.13635e-09	3.58919e-09
Cfap97	CFAP97	-0.0564299	-0.626806	0.536608	0.570506
Cfb	CFB	1.65098	12.2447	6.54903e-12	2.99019e-11
Cfdp1	CFDP1	0.139918	2.09327	0.0468928	0.0582088
Cfh	CFHR4	-3.74097	-17.9953	1.36525e-15	1.27583e-14
Cfl1	CFL1	-0.351947	-7.26768	1.49718e-07	3.5295e-07
Cfl2	CFL2	0.682223	6.52074	8.87101e-07	1.91109e-06
Cflar	CFLAR	0.885019	12.5233	4.06745e-12	1.91688e-11
Cfp	CFP	3.39284	38.0325	3.10142e-23	1.87546e-21
Cggbp1	CGGBP1	0.263503	4.64073	9.98199e-05	0.000168625
Cgn	CGN	-2.47437	-8.31876	1.38284e-08	3.72036e-08
Cgnl1	CGNL1	6.34308	21.7187	1.80255e-17	2.45718e-16
Cgrrf1	CGRRF1	0.384246	3.42558	0.00217824	0.00317665
Ch25h	CH25H	-5.92388	-12.9507	1.98851e-12	9.88175e-12
Chaf1a	CHAF1A	-0.299532	-1.79135	0.0856534	0.102471
Chaf1b	CHAF1B	-0.0764019	-0.590711	0.560147	0.592866
Champ1	CHAMP1	-0.119795	-1.52607	0.139853	0.162345
Chchd1	CHCHD1	1.02696	10.6427	1.19105e-10	4.38672e-10
Chchd10	CHCHD10	0.0133628	0.121057	0.904637	0.915731
Chchd2	CHCHD2	0.267918	3.67365	0.00117321	0.0017588
Chchd3	CHCHD3	0.434089	5.93777	3.72045e-06	7.3961e-06
Chchd4	CHCHD4	0.445153	2.98665	0.00633598	0.00877387
Chchd5	CHCHD5	0.654127	6.10867	2.43475e-06	4.95575e-06
Chchd6	CHCHD6	1.49057	7.36557	1.19199e-07	2.84878e-07
Chchd7	CHCHD7	0.252648	1.89846	0.0695269	0.0842439
Chd1	CHD1	0.382052	5.97501	3.39128e-06	6.77149e-06
Chd1l	CHD1L	-0.244179	-1.88501	0.0713944	0.0863558
Chd2	CHD2	-0.0861965	-1.26375	0.218264	0.246918
Chd3	CHD3	-0.770444	-13.8152	4.93111e-13	2.74416e-12
Chd4	CHD4	-0.895634	-20.4551	7.23021e-17	8.81611e-16
Chd5	CHD5	-6.78097	-12.0714	8.84429e-12	3.94297e-11
Chd6	CHD6	-0.485588	-5.31077	1.8021e-05	3.30867e-05
Chd7	CHD7	-0.849255	-11.5886	2.07609e-11	8.686e-11
Chd8	CHD8	-0.295091	-5.54593	9.93583e-06	1.87623e-05
Chd9	CHD9	-0.322157	-4.24073	0.000278138	0.000445197
Chek2	CHEK2	-0.427624	-4.9872	4.11058e-05	7.23787e-05
Cherp	CHERP	0.74983	8.71007	5.91423e-09	1.68809e-08
Chfr	CHFR	-0.169244	-2.83842	0.00899468	0.0122308
Chic2	CHIC2	-0.605278	-7.04394	2.53267e-07	5.83311e-07
Chid1	CHID1	-0.0397067	-0.478007	0.6369	0.666774
Chil3	CHIA	-11.1759	-35.0561	2.18803e-22	1.06344e-20
Chka	CHKA	0.0869711	1.07266	0.29392	0.326749
Chkb	CHKB-CPT1B	-0.202079	-3.01279	0.00595276	0.00827293
Chm	CHM	-1.15776	-17.0999	4.34255e-15	3.62204e-14
Chml	CHML	-0.457367	-3.3103	0.00289429	0.004166
Chmp1a	CHMP1A	0.277037	3.73931	0.000994597	0.00150404
Chmp2a	CHMP2A	-0.437804	-6.75576	5.03098e-07	1.11501e-06
Chmp2b	CHMP2B	-0.0723622	-0.936765	0.358061	0.392806
Chmp3	CHMP3	-0.24095	-5.64114	7.81664e-06	1.49588e-05
Chmp4b	CHMP4B	-0.199316	-3.94945	0.000584456	0.00090649
Chmp5	CHMP5	0.000493444	0.00743972	0.994125	0.99489
Chmp6	CHMP6	0.241471	2.74475	0.011188	0.0150364
Chmp7	CHMP7	1.41763	16.7287	7.12354e-15	5.71256e-14
Chn2	CHN2	0.514697	0.889971	0.382174	0.417278
Chordc1	CHORDC1	-0.189552	-2.58241	0.0162247	0.0213909
Chp1	CHP1	-1.11675	-22.794	5.84848e-18	9.05209e-17
Chpf	CHPF	-0.3155	-1.8948	0.0700303	0.0848242
Chpf2	CHPF2	-0.219925	-2.80033	0.00983226	0.0133019
Chpt1	CHPT1	-0.777046	-10.1454	3.11148e-10	1.06701e-09
Chrac1	CHRAC1	-0.281931	-2.58451	0.0161478	0.0213017
Chrnb2	CHRNB2	-1.75537	-7.6357	6.39533e-08	1.57551e-07
Chst11	CHST11	4.26831	11.2764	3.65435e-11	1.47436e-10
Chst12	CHST12	-0.00198321	-0.0308154	0.975667	0.978584
Chst14	CHST14	1.1084	6.13811	2.26395e-06	4.63075e-06
Chst15	CHST15	-4.58873	-17.3592	3.08987e-15	2.66262e-14
Chst3	CHST3	4.80872	9.79921	6.18029e-10	2.02652e-09
Chsy1	CHSY1	-1.34657	-8.81564	4.71941e-09	1.36465e-08
Chtf8	CHTF8	-0.105158	-1.88905	0.0708285	0.0856912
Chtop	CHTOP	-0.603507	-8.96724	3.42183e-09	1.00851e-08
Chuk	CHUK	0.518702	7.54167	7.93449e-08	1.94089e-07
Churc1	CHURC1	-0.101336	-0.507646	0.616261	0.647186
Ciao1	CIAO1	0.320699	3.9623	0.000565682	0.000878159
Ciapin1	CIAPIN1	0.40465	3.56515	0.00153951	0.0022826
Cib1	CIB1	0.314468	3.99165	0.000525014	0.000819059
Cib2	CIB2	-6.84268	-22.1791	1.10648e-17	1.59176e-16
Cic	CIC	0.139614	2.32557	0.0286677	0.0365946
Cideb	CIDEB	-7.32949	-13.0608	1.65858e-12	8.358e-12
Cidec	CIDEC	-7.43018	-13.4749	8.46797e-13	4.50744e-12
Ciita	CIITA	2.82476	4.69057	8.78465e-05	0.000149369
Cinp	CINP	0.463243	4.02539	0.000481836	0.000754957
Cipc	CIPC	2.11251	25.9965	2.67466e-19	5.51968e-18
Cir1	CIR1	0.292003	2.75721	0.0108696	0.0146293
Cirbp	CIRBP	0.0966252	0.882292	0.38623	0.421309
Cirh1a	N.A.	0.495952	5.42313	1.35526e-05	2.5212e-05
Cisd1	CISD1	-0.47376	-3.73262	0.00101149	0.00152848
Cisd2	CISD2	-0.242501	-3.86616	0.000721903	0.00110778
Cisd3	CISD3	-0.51264	-2.63683	0.0143378	0.0190262
Cish	CISH	-0.469971	-1.43929	0.162777	0.186973
Cit	CIT	-1.81963	-5.67667	7.14868e-06	1.3731e-05
Cited2	CITED2	-1.12749	-11.0961	5.09064e-11	2.00029e-10
Ciz1	CIZ1	0.185491	3.75506	0.000955892	0.00144932
Ckap2l	CKAP2L	-4.95245	-11.3036	3.47721e-11	1.40726e-10
Ckap4	CKAP4	0.83796	5.97909	3.35707e-06	6.70575e-06
Ckap5	CKAP5	-0.175278	-3.01564	0.00591235	0.00822117
Ckb	CKB	5.14595	21.7413	1.75939e-17	2.40782e-16
Cklf	CKLF	-0.286735	-1.50341	0.145569	0.168529
Cks1b	N.A.	-1.76919	-6.07235	2.66367e-06	5.39425e-06
Cks2	CKS2	-1.14145	-6.11492	2.39745e-06	4.88843e-06
Clasp1	CLASP1	0.302247	3.67817	0.00115995	0.00173968
Clasp2	CLASP2	-1.13219	-15.2401	5.71477e-14	3.80777e-13
Clasrp	CLASRP	0.555639	7.56726	7.48137e-08	1.83393e-07
Clcc1	CLCC1	0.470741	7.69179	5.62642e-08	1.39614e-07
Clcn3	CLCN3	-0.43635	-6.45978	1.0288e-06	2.19814e-06
Clcn4-2	N.A.	-0.869113	-16.8847	5.77931e-15	4.70349e-14
Clcn5	CLCN5	-0.206691	-1.97068	0.0602091	0.073614
Clcn6	CLCN6	-0.406004	-4.61314	0.000107134	0.000180307
Clcn7	CLCN7	1.23273	23.9378	1.86054e-18	3.24689e-17
Cldn1	CLDN1	-7.80485	-16.1777	1.511e-14	1.13309e-13
Cldn12	CLDN12	-0.763615	-4.51372	0.000138239	0.000229648
Cldn18	CLDN18	-6.96177	-14.7832	1.11995e-13	7.03843e-13
Cldn34c1	CLDN34	-0.531086	-2.61262	0.0151505	0.0200611
Cldnd1	CLDND1	0.522668	4.79626	6.7004e-05	0.00011565
Clec10a	N.A.	1.11529	1.96858	0.0604632	0.0739043
Clec12a	CLEC12A	1.49046	18.3532	8.71701e-16	8.44973e-15
Clec16a	CLEC16A	-0.414803	-6.15223	2.1864e-06	4.48005e-06
Clec1a	CLEC1A	-6.74877	-12.0527	9.13713e-12	4.05614e-11
Clec1b	CLEC1B	-7.55437	-22.277	9.98556e-18	1.44853e-16
Clec2d	N.A.	-0.00509103	-0.0491488	0.961201	0.965657
Clec2i	N.A.	2.59189	4.16254	0.000339649	0.000539671
Clec4a1	N.A.	5.36356	14.1948	2.73121e-13	1.59502e-12
Clec4a2	N.A.	-1.11014	-10.7469	9.77499e-11	3.65587e-10
Clec4a3	N.A.	-2.02164	-23.4917	2.89069e-18	4.81057e-17
Clec4b1	N.A.	-6.27259	-11.9543	1.08522e-11	4.76058e-11
Clec4d	CLEC4D	2.23098	36.6012	7.78492e-23	4.30696e-21
Clec4e	CLEC4E	0.624997	6.03555	2.91798e-06	5.8772e-06
Clec4n	CLEC6A	0.850004	12.2019	7.0517e-12	3.19446e-11
Clec5a	CLEC5A	-2.97176	-38.2872	2.64234e-23	1.66563e-21
Clec7a	CLEC7A	-5.00591	-102.697	1.09785e-33	5.70936e-30
Clec9a	CLEC9A	-7.43811	-13.6895	6.0136e-13	3.30589e-12
Clic1	CLIC1	0.485748	9.18399	2.17215e-09	6.58483e-09
Clic4	CLIC4	0.264449	5.38885	1.47821e-05	2.73915e-05
Clic5	CLIC5	3.17127	3.37378	0.00247567	0.00359027
Clint1	CLINT1	-0.300202	-5.72307	6.36248e-06	1.2305e-05
Clip1	CLIP1	0.486951	8.69635	6.09089e-09	1.73423e-08
Clip2	CLIP2	1.40831	22.2494	1.02789e-17	1.48487e-16
Clk1	CLK1	1.05644	18.9266	4.31539e-16	4.43084e-15
Clk2	CLK2	0.0896934	1.38107	0.179778	0.20539
Clk3	CLK3	0.542476	9.70967	7.39878e-10	2.40333e-09
Clk4	CLK4	-0.785883	-14.6849	1.29721e-13	8.07439e-13
Clmn	CLMN	-7.89532	-26.1832	2.25929e-19	4.75487e-18
Clmp	CLMP	1.91538	22.8609	5.46139e-18	8.46555e-17
Cln3	CLN3	0.0344136	0.52482	0.604445	0.636062
Cln5	CLN5	0.107901	2.70061	0.0123882	0.0165638
Cln6	CLN6	-0.112048	-1.44842	0.160233	0.184234
Cln8	CLN8	0.274407	6.0959	2.51285e-06	5.10173e-06
Clns1a	CLNS1A	0.212189	3.05231	0.00541524	0.00756533
Clock	CLOCK	-0.227998	-3.40185	0.00230991	0.0033616
Clp1	CLP1	0.459811	2.54536	0.0176394	0.0231272
Clpb	CLPB	0.997109	7.22559	1.65201e-07	3.88218e-07
Clpp	CLPP	0.813856	7.2116	1.70702e-07	4.00242e-07
Clptm1	CLPTM1	1.02975	20.5392	6.57566e-17	8.04629e-16
Clptm1l	CLPTM1L	0.34865	7.01399	2.71863e-07	6.23242e-07
Clpx	CLPX	0.28793	3.39404	0.0023549	0.00342325
Clspn	CLSPN	-3.03021	-12.4989	4.23921e-12	1.99151e-11
Clstn1	CLSTN1	-1.66946	-5.71336	6.51954e-06	1.25912e-05
Clta	CLTA	-1.39445	-28.9692	2.06458e-20	5.77249e-19
Cltb	CLTB	0.265717	4.13029	0.000368798	0.000584558
Cltc	CLTC	-0.857202	-18.674	5.86875e-16	5.88062e-15
Clu	CLU	-8.76834	-15.5731	3.53618e-14	2.45362e-13
Cluap1	CLUAP1	0.264023	1.65658	0.110411	0.129835
Cluh	CLUH	-1.25083	-19.1046	3.4823e-16	3.65695e-15
Clybl	CLYBL	-0.015902	-0.0757705	0.94022	0.946865
Cmah	N.A.	-1.18308	-10.4122	1.85193e-10	6.5988e-10
Cmas	CMAS	-0.36724	-5.23099	2.20724e-05	4.01215e-05
Cmbl	CMBL	-4.93702	-11.8946	1.20534e-11	5.2587e-11
Cmc1	CMC1	-0.594084	-4.35161	0.000209426	0.000340085
Cmc2	CMC2	-0.104326	-0.487566	0.63021	0.660768
Cmip	CMIP	0.136801	2.36547	0.0262846	0.0337264
Cmklr1	CMKLR1	4.48589	13.669	6.21277e-13	3.40279e-12
Cmpk1	CMPK1	-0.43267	-8.10608	2.21296e-08	5.80651e-08
Cmpk2	CMPK2	5.8011	8.44389	1.05162e-08	2.8822e-08
Cmtm3	CMTM3	0.0242182	0.39669	0.695045	0.72205
Cmtm4	CMTM4	1.19772	9.11106	2.52933e-09	7.59677e-09
Cmtm6	CMTM6	-0.561239	-9.93328	4.72945e-10	1.58069e-09
Cmtm7	CMTM7	2.05083	21.6536	1.93271e-17	2.62088e-16
Cmtr1	CMTR1	0.981911	12.6902	3.0694e-12	1.47051e-11
Cmtr2	CMTR2	-0.276491	-1.69159	0.10346	0.122283
Cnbd2	CNBD2	-0.832274	-6.02589	2.98878e-06	6.00585e-06
Cnbp	CNBP	-0.0420125	-0.819144	0.420635	0.455969
Cndp2	CNDP2	0.379921	7.19234	1.78586e-07	4.18256e-07
Cnep1r1	CNEP1R1	0.449827	4.23427	0.00028277	0.000452266
Cnih1	CNIH1	0.774901	12.7318	2.86248e-12	1.38349e-11
Cnih4	CNIH4	1.11419	14.6114	1.44862e-13	8.91014e-13
Cnksr3	N.A.	-1.81579	-19.8758	1.40254e-16	1.60306e-15
Cnn2	CNN2	0.45147	3.18307	0.00394902	0.00560352
Cnn3	CNN3	3.37653	4.12078	0.000377848	0.000598446
Cnnm2	CNNM2	-0.251457	-1.93205	0.0650463	0.079167
Cnnm3	CNNM3	-0.879334	-8.77929	5.09994e-09	1.46734e-08
Cnnm4	CNNM4	-0.271713	-2.13925	0.0426198	0.0532287
Cnot1	CNOT1	-0.0343876	-0.484494	0.632357	0.662667
Cnot10	CNOT10	0.295796	3.26015	0.00327268	0.00468407
Cnot11	CNOT11	0.0908706	1.14734	0.26237	0.293273
Cnot2	CNOT2	0.163058	2.94683	0.00696543	0.00960459
Cnot3	CNOT3	-0.00252969	-0.0393675	0.968918	0.972846
Cnot4	CNOT4	0.348909	4.67222	9.20779e-05	0.000156207
Cnot6	CNOT6	0.0410052	0.651777	0.520638	0.55506
Cnot6l	CNOT6L	-0.648011	-13.0306	1.74277e-12	8.74834e-12
Cnot7	CNOT7	0.138776	1.89211	0.0704031	0.0852658
Cnot8	CNOT8	0.127949	2.04777	0.0514931	0.063608
Cnp	CNP	-1.45203	-14.1661	2.85498e-13	1.6617e-12
Cnppd1	CNPPD1	-0.13466	-2.09961	0.0462815	0.0575325
Cnpy2	CNPY2	0.0816998	0.825301	0.417198	0.452527
Cnpy3	CNPY3	1.05283	17.4359	2.79618e-15	2.43576e-14
Cnpy4	CNPY4	0.931791	8.71736	5.8225e-09	1.66327e-08
Cnr2	CNR2	-1.28685	-15.6376	3.2256e-14	2.26993e-13
Cnrip1	CNRIP1	5.86264	8.18928	1.83984e-08	4.88792e-08
Cnst	CNST	-0.0311802	-0.328885	0.745049	0.768852
Cntln	CNTLN	-2.40087	-12.1493	7.72425e-12	3.46891e-11
Cntnap1	CNTNAP1	0.361822	1.70691	0.100537	0.118977
Cntrl	CNTRL	-1.01399	-18.5903	6.50253e-16	6.46585e-15
Cntrob	CNTROB	-0.792349	-3.8197	0.000811956	0.00124157
Coa3	COA3	0.611395	7.57991	7.26722e-08	1.78312e-07
Coa4	COA4	-0.488378	-4.00563	0.000506681	0.000791408
Coa5	COA5	0.228102	4.3959	0.000186965	0.000305662
Coa6	COA6	0.445062	2.2368	0.0346927	0.0438923
Coa7	COA7	-0.533468	-3.31803	0.00283983	0.004091
Coasy	COASY	0.0757682	0.827553	0.415946	0.451215
Cog1	COG1	0.573496	9.11777	2.49406e-09	7.49733e-09
Cog2	COG2	0.670729	7.70792	5.42341e-08	1.34982e-07
Cog3	COG3	0.590058	8.44434	1.0506e-08	2.88014e-08
Cog4	COG4	0.482426	6.72782	5.38e-07	1.18831e-06
Cog5	COG5	-0.193016	-1.65791	0.110141	0.129576
Cog6	COG6	0.0181545	0.214351	0.832055	0.849868
Cog7	COG7	-0.236391	-3.00018	0.00613481	0.0085123
Cog8	COG8	-0.02154	-0.266313	0.792236	0.813029
Coil	COIL	0.694053	5.06462	3.37295e-05	6.00207e-05
Col12a1	COL12A1	-0.273389	-0.702191	0.489206	0.524236
Col15a1	COL15A1	-2.3193	-16.3043	1.26883e-14	9.68241e-14
Col18a1	COL18A1	5.81162	13.573	7.2381e-13	3.91286e-12
Col1a1	COL1A1	1.89303	4.12509	0.000373718	0.000592085
Col1a2	COL1A2	4.88299	6.81856	4.32832e-07	9.67523e-07
Col20a1	COL20A1	-0.503688	-2.48009	0.0204145	0.0265813
Col27a1	COL27A1	2.89431	7.64674	6.23588e-08	1.53805e-07
Col4a1	COL4A1	-2.82895	-9.77361	6.50593e-10	2.12592e-09
Col4a2	COL4A2	-2.23603	-6.19059	1.98908e-06	4.0943e-06
Col4a3bp	COL4A3BP	-0.89965	-15.1952	6.10102e-14	4.04183e-13
Col5a1	COL5A1	1.92438	2.62313	0.0147926	0.0195998
Col5a2	COL5A2	4.5339	7.27426	1.47435e-07	3.47885e-07
Col6a3	COL6A3	1.04922	1.25502	0.221359	0.250148
Colec12	COLEC12	-2.27876	-36.2047	1.01077e-22	5.47552e-21
Colgalt1	COLGALT1	-1.40183	-33.7682	5.35677e-22	2.32149e-20
Commd1	COMMD1	-0.149498	-1.37208	0.182525	0.208208
Commd10	COMMD10	0.0659784	0.755204	0.457356	0.491828
Commd2	COMMD2	0.484988	3.03387	0.00566004	0.0078872
Commd3	COMMD3	0.0212564	0.354729	0.725841	0.750818
Commd4	COMMD4	-0.120414	-0.984291	0.334634	0.368896
Commd5	COMMD5	0.368909	2.32796	0.0285192	0.0364185
Commd6	COMMD6	0.0833175	0.750959	0.45986	0.494368
Commd7	COMMD7	-0.092624	-1.4458	0.160958	0.184966
Commd8	COMMD8	-0.0762313	-1.01849	0.318438	0.352199
Commd9	COMMD9	0.728141	5.85485	4.57482e-06	8.98464e-06
Comt	COMT	-2.10714	-37.0788	5.70483e-23	3.2424e-21
Comtd1	COMTD1	0.237743	2.08339	0.0478589	0.0593161
Copa	COPA	-0.151858	-4.02483	0.000482513	0.000755702
Copb1	COPB1	-0.18695	-4.27366	0.000255668	0.000410688
Copb2	COPB2	0.0203622	0.417246	0.680147	0.7082
Cope	COPE	-0.0628029	-0.808068	0.426861	0.462044
Copg1	COPG1	0.190732	3.40351	0.00230049	0.00334837
Copg2	COPG2	-0.397472	-5.16626	2.60274e-05	4.68602e-05
Coprs	COPRS	-0.41947	-1.9103	0.0679182	0.0824194
Cops2	COPS2	0.0668706	1.26393	0.218198	0.246893
Cops3	COPS3	-0.211974	-2.65266	0.0138288	0.0183813
Cops4	COPS4	-0.111565	-1.69661	0.102494	0.121171
Cops5	COPS5	0.844104	12.5283	4.03311e-12	1.90242e-11
Cops6	COPS6	-0.0426372	-0.537437	0.595834	0.627572
Cops7a	COPS7A	-0.3934	-6.28383	1.58158e-06	3.29065e-06
Cops7b	COPS7B	0.936529	7.08352	2.30672e-07	5.3316e-07
Cops8	COPS8	0.542423	6.5566	8.13222e-07	1.76068e-06
Copz1	COPZ1	0.0101904	0.186233	0.853802	0.870125
Copz2	COPZ2	-0.87824	-4.34787	0.000211443	0.000343199
Coq10a	COQ10A	-0.462109	-5.21535	2.29688e-05	4.16579e-05
Coq10b	COQ10B	-0.342091	-3.01797	0.00587952	0.00817771
Coq2	COQ2	0.00375177	0.0377128	0.970224	0.974013
Coq3	COQ3	0.127101	0.785165	0.439916	0.474742
Coq4	COQ4	0.74427	4.44446	0.00016509	0.000272297
Coq5	COQ5	0.0523498	0.583403	0.564977	0.597373
Coq6	COQ6	1.20152	6.30722	1.49339e-06	3.11841e-06
Coq7	COQ7	0.192941	1.59244	0.124161	0.145035
Coq9	COQ9	0.539149	6.03071	2.95319e-06	5.94123e-06
Coro1a	CORO1A	-1.34124	-20.025	1.18062e-16	1.3751e-15
Coro1b	CORO1B	-1.01895	-24.6444	9.40172e-19	1.72464e-17
Coro1c	CORO1C	0.0314691	0.626592	0.536747	0.570595
Coro2a	CORO2A	0.408062	7.35409	1.2242e-07	2.92172e-07
Coro2b	CORO2B	-5.31865	-16.5381	9.21763e-15	7.23025e-14
Coro6	CORO6	-9.3856	-13.4069	9.44532e-13	4.98179e-12
Coro7	CORO7	0.641174	9.8495	5.58871e-10	1.84534e-09
Cotl1	COTL1	-1.12241	-23.2649	3.62703e-18	5.82172e-17
Cox10	COX10	-0.281515	-2.66574	0.0134208	0.0178732
Cox14	COX14	0.794076	5.70806	6.60677e-06	1.27466e-05
Cox15	COX15	-0.0845962	-0.872545	0.391418	0.42658
Cox16	COX16	0.380295	3.72632	0.00102767	0.0015518
Cox17	COX17	0.664871	9.19124	2.1396e-09	6.50322e-09
Cox18	COX18	0.848256	4.65735	9.56553e-05	0.000161774
Cox19	COX19	0.41505	3.34907	0.00263111	0.00380508
Cox20	COX20	0.576296	4.84035	5.98499e-05	0.000103629
Cox4i1	COX4I1	-0.968065	-15.5867	3.4682e-14	2.41351e-13
Cox5a	COX5A	-0.525421	-4.75098	7.52463e-05	0.000129127
Cox5b	COX5B	-0.510147	-7.06784	2.39363e-07	5.52879e-07
Cox6a1	COX6A1	0.636879	11.312	3.42432e-11	1.38693e-10
Cox6b1	COX6B1	-0.0187874	-0.277447	0.783775	0.804981
Cox6b2	COX6B2	-6.58611	-10.9522	6.64923e-11	2.55292e-10
Cox6c	COX6C	-0.200346	-3.20117	0.003779	0.00537546
Cox7a2	COX7A2	0.220469	2.47871	0.0204769	0.0266559
Cox7a2l	COX7A2L	-0.15154	-2.45551	0.0215601	0.0279889
Cox7b	COX7B	0.0297123	0.364753	0.718439	0.74353
Cox7c	COX7C	0.175109	2.65027	0.0139046	0.0184796
Cox8a	COX8A	0.47934	7.31763	1.33257e-07	3.16295e-07
Cp	CP	3.21411	6.98019	2.94534e-07	6.73286e-07
Cpa6	CPA6	-0.745894	-2.50482	0.0193186	0.0252238
Cpd	CPD	1.80164	31.8926	2.09629e-21	7.59702e-20
Cpeb1	CPEB1	-1.84949	-11.7288	1.61639e-11	6.90407e-11
Cpeb2	CPEB2	0.798149	8.88204	4.09795e-09	1.19158e-08
Cpeb3	CPEB3	-0.0624041	-0.401888	0.691266	0.71877
Cpeb4	CPEB4	0.668003	8.84419	4.44112e-09	1.28848e-08
Cped1	CPED1	-2.72758	-18.8171	4.92832e-16	5.01674e-15
Cpne1	CPNE1	-0.829887	-4.58221	0.000115977	0.000194262
Cpne2	CPNE2	6.58973	24.2812	1.33228e-18	2.38744e-17
Cpne3	CPNE3	-0.775013	-11.9519	1.08986e-11	4.77892e-11
Cpne5	CPNE5	-4.60834	-20.3022	8.59781e-17	1.03025e-15
Cpne8	CPNE8	-5.96529	-23.8391	2.04975e-18	3.55918e-17
Cpox	CPOX	-0.731361	-6.99949	2.81361e-07	6.44022e-07
Cpped1	CPPED1	0.210217	3.00109	0.00612157	0.00849619
Cpq	CPQ	6.04937	12.5197	4.09264e-12	1.92788e-11
Cpsf1	CPSF1	0.72507	13.5035	8.08786e-13	4.31837e-12
Cpsf2	CPSF2	0.167917	2.7793	0.0103259	0.0139371
Cpsf3	CPSF3	-0.509973	-8.52656	8.78605e-09	2.44146e-08
Cpsf3l	N.A.	0.942339	10.2768	2.40731e-10	8.39653e-10
Cpsf4	CPSF4	-0.0174565	-0.17987	0.85874	0.874805
Cpsf6	CPSF6	-0.258001	-4.80286	6.58814e-05	0.000113732
Cpsf7	CPSF7	0.157205	2.57493	0.0165018	0.0217259
Cpt1a	CPT1A	-0.18171	-3.46586	0.00197126	0.00289264
Cpt2	CPT2	-1.23887	-12.0203	9.66877e-12	4.27572e-11
Cptp	CPTP	0.464902	3.90139	0.000660254	0.00101708
Cr1l	CR1L	-0.252696	-4.68193	8.98145e-05	0.000152566
Cracr2b	CRACR2B	-2.64445	-23.2588	3.64921e-18	5.8483e-17
Cradd	CRADD	-1.61052	-8.80319	4.84631e-09	1.39863e-08
Cramp1l	CRAMP1	0.390627	5.04146	3.57844e-05	6.34061e-05
Crat	CRAT	-1.02274	-22.4681	8.18351e-18	1.21769e-16
Crbn	CRBN	0.387503	4.42533	0.000173386	0.00028512
Crcp	CRCP	0.70203	8.11831	2.15355e-08	5.66349e-08
Creb1	CREB1	-0.317181	-5.24308	2.14037e-05	3.89741e-05
Creb3	CREB3	0.703766	7.87554	3.70907e-08	9.4369e-08
Creb3l1	CREB3L1	0.955665	8.4646	1.00523e-08	2.76304e-08
Creb3l2	CREB3L2	-2.40855	-25.3569	4.80993e-19	9.2989e-18
Creb5	CREB5	2.24509	15.1677	6.35055e-14	4.17523e-13
Crebbp	CREBBP	0.457666	6.48986	9.56203e-07	2.05019e-06
Crebl2	CREBL2	-0.84259	-6.12031	2.36569e-06	4.8284e-06
Crebrf	CREBRF	-0.330188	-5.39563	1.45303e-05	2.69441e-05
Crebzf	CREBZF	-0.206052	-2.12295	0.0440923	0.0549358
Creg1	CREG1	0.415708	10.9143	7.137e-11	2.72811e-10
Creg2	CREG2	-0.158075	-2.18587	0.0386475	0.0486355
Creld1	CRELD1	0.451612	5.39582	1.45234e-05	2.69441e-05
Creld2	CRELD2	0.760868	8.73965	5.55103e-09	1.59053e-08
Crem	CREM	1.06453	4.70953	8.36785e-05	0.000142749
Crim1	CRIM1	-0.258891	-1.28596	0.210528	0.238789
Crip1	CRIP1	-1.80303	-12.762	2.72141e-12	1.32145e-11
Cript	CRIPT	0.207401	2.31617	0.0292569	0.0373101
Crk	CRK	0.504218	9.36945	1.4795e-09	4.59628e-09
Crkl	CRKL	0.402138	6.14056	2.2503e-06	4.60555e-06
Crlf2	CRLF2	-0.287527	-3.30055	0.00296438	0.00426393
Crlf3	CRLF3	-0.983286	-12.8596	2.31282e-12	1.13524e-11
Crls1	CRLS1	0.456568	4.32	0.00022708	0.000367091
Crnkl1	CRNKL1	-0.10086	-1.41895	0.168565	0.193216
Crocc	CROCC	0.337782	1.92609	0.0658233	0.0800454
Crot	CROT	-0.22181	-2.55367	0.0173127	0.0227274
Crtap	CRTAP	0.869515	9.55829	1.00526e-09	3.20236e-09
Crtc1	CRTC1	0.742357	7.93848	3.21904e-08	8.27922e-08
Crtc2	CRTC2	0.62932	8.23808	1.6517e-08	4.40949e-08
Crtc3	CRTC3	0.343171	4.2861	0.000247662	0.000398567
Cry1	CRY1	0.11972	1.01276	0.321113	0.354893
Cry2	CRY2	1.3918	8.36192	1.25793e-08	3.40545e-08
Crybg3	CRYBG3	0.420271	4.71287	8.29661e-05	0.00014165
Cryl1	CRYL1	-1.79405	-15.4753	4.06818e-14	2.7911e-13
Cryz	CRYZ	0.144907	0.642553	0.526508	0.560742
Cryzl1	CRYZL1	-0.149811	-1.90624	0.0684665	0.0830557
Cs	CS	-0.0706059	-1.57327	0.128537	0.149844
Csad	CSAD	0.69336	2.95342	0.00685724	0.00945917
Csde1	CSDE1	1.07342	24.2892	1.32197e-18	2.37475e-17
Cse1l	CSE1L	0.43314	6.86941	3.83324e-07	8.63725e-07
Csf1	CSF1	4.62835	15.7055	2.92858e-14	2.07636e-13
Csf1r	CSF1R	1.35058	26.2551	2.11785e-19	4.49545e-18
Csf2ra	CSF2RA	-1.43115	-23.6185	2.54842e-18	4.30293e-17
Csf2rb	CSF2RB	-0.263373	-6.10833	2.43678e-06	4.95891e-06
Csf2rb2	N.A.	1.27912	27.0245	1.07063e-19	2.48564e-18
Csf3r	CSF3R	0.722706	10.4217	1.81805e-10	6.48698e-10
Csgalnact2	CSGALNACT2	0.623266	7.38617	1.13633e-07	2.72514e-07
Csk	CSK	-0.229045	-4.28485	0.000248456	0.000399721
Csmd2	CSMD2	1.34237	2.15888	0.040904	0.0513038
Csnk1a1	CSNK1A1	0.0733961	1.57754	0.127552	0.148746
Csnk1d	CSNK1D	0.597838	11.8696	1.25953e-11	5.47673e-11
Csnk1e	CSNK1E	-1.12924	-16.3644	1.16836e-14	8.96836e-14
Csnk1g1	CSNK1G1	0.201841	2.81594	0.0094805	0.0128444
Csnk1g2	CSNK1G2	-1.27476	-22.5146	7.79812e-18	1.16703e-16
Csnk1g3	CSNK1G3	0.184996	2.19689	0.037759	0.047598
Csnk2a1	CSNK2A1	-0.238141	-4.52928	0.000132834	0.000221092
Csnk2a2	CSNK2A2	0.431963	6.42544	1.11855e-06	2.37673e-06
Csnk2b	CSNK2B	0.0704521	1.22011	0.234088	0.263729
Cspp1	CSPP1	-0.400699	-4.40622	0.000182089	0.000298442
Csrnp1	CSRNP1	2.89273	12.2882	6.07629e-12	2.78658e-11
Csrnp2	CSRNP2	0.853849	4.40333	0.000183442	0.000300327
Csrp1	CSRP1	-0.192698	-2.9615	0.00672686	0.00928795
Csrp2bp	N.A.	0.0424367	0.628746	0.535359	0.569294
Cst3	CST3	0.954761	15.1821	6.21891e-14	4.10685e-13
Cst7	CST7	8.45666	16.3025	1.27201e-14	9.69955e-14
Cstb	CSTB	0.699573	13.1201	1.50465e-12	7.64903e-12
Cstf1	CSTF1	0.763721	8.51253	9.05751e-09	2.51152e-08
Cstf2	CSTF2	-0.403963	-4.53508	0.000130871	0.000217929
Cstf2t	CSTF2T	-0.0757238	-0.929455	0.361759	0.396445
Cstf3	CSTF3	-0.485883	-4.34701	0.000211905	0.000343895
Ctage5	N.A.	-0.124269	-2.55085	0.0174231	0.0228579
Ctbp1	CTBP1	-0.100211	-1.62642	0.11671	0.136824
Ctbp2	CTBP2	-0.00640506	-0.082703	0.934763	0.942099
Ctbs	CTBS	0.13493	1.73278	0.0957605	0.113686
Ctc1	CTC1	0.478134	4.71367	8.27968e-05	0.000141384
Ctcf	CTCF	-0.0961668	-1.71016	0.0999263	0.118308
Ctdnep1	CTDNEP1	-0.0778531	-1.37915	0.180362	0.206034
Ctdp1	CTDP1	-0.140061	-1.61001	0.12026	0.140811
Ctdsp1	CTDSP1	-0.642156	-14.0076	3.64962e-13	2.07999e-12
Ctdsp2	CTDSP2	-0.638137	-11.2831	3.60976e-11	1.45693e-10
Ctdspl	CTDSPL	-1.9584	-6.9963	2.83496e-07	6.48624e-07
Ctdspl2	CTDSPL2	0.371345	4.15534	0.00034595	0.000549599
Ctgf	CTGF	-1.41081	-5.1011	3.07315e-05	5.49113e-05
Ctif	CTIF	-0.279041	-2.24729	0.033925	0.0429629
Ctla2a	N.A.	3.00775	8.04782	2.51978e-08	6.55994e-08
Ctla2b	N.A.	7.82723	10.0283	3.91756e-10	1.32552e-09
Ctnna1	CTNNA1	-0.383119	-7.9086	3.44279e-08	8.8068e-08
Ctnnb1	CTNNB1	-2.46705	-64.4414	9.12049e-29	4.12444e-26
Ctnnbip1	CTNNBIP1	-0.801351	-8.66943	6.45361e-09	1.83099e-08
Ctnnbl1	CTNNBL1	-0.0905059	-1.10188	0.281265	0.313216
Ctnnd1	CTNND1	-0.720182	-15.9753	2.00253e-14	1.45959e-13
Ctns	CTNS	-0.566646	-9.0839	2.67735e-09	8.00894e-09
Ctps	CTPS1	-1.03406	-5.20526	2.35665e-05	4.26881e-05
Ctps2	CTPS2	0.453403	6.22941	1.80777e-06	3.74107e-06
Ctr9	CTR9	0.0936419	1.353	0.188463	0.214817
Ctsa	CTSA	-0.138511	-3.13878	0.00439666	0.006204
Ctsb	CTSB	1.18596	21.2383	3.02957e-17	3.95861e-16
Ctsc	CTSC	-0.871489	-11.0526	5.51746e-11	2.15014e-10
Ctsd	CTSD	-0.819762	-21.5427	2.17746e-17	2.9158e-16
Ctsf	CTSF	-2.96647	-15.0896	7.11919e-14	4.64826e-13
Ctsh	CTSH	1.42185	27.6316	6.33032e-20	1.56766e-18
Ctsk	CTSK	-6.29586	-93.9165	9.66396e-33	3.17148e-29
Ctsl	CTSV	2.37361	56.4348	2.27318e-27	7.28901e-25
Ctso	CTSO	0.452678	6.89714	3.58808e-07	8.10944e-07
Ctss	CTSS	0.835998	15.5037	3.90582e-14	2.69393e-13
Ctsz	CTSZ	0.437882	9.86195	5.45151e-10	1.80233e-09
Cttn	CTTN	-1.29442	-10.1586	3.03206e-10	1.04115e-09
Cttnbp2nl	CTTNBP2NL	-0.751603	-14.1059	3.13289e-13	1.80809e-12
Ctu1	CTU1	-0.519811	-2.40611	0.0240453	0.0309907
Ctu2	CTU2	0.451066	3.59209	0.00143928	0.00214132
Cuedc1	CUEDC1	3.53168	12.7764	2.65671e-12	1.29184e-11
Cuedc2	CUEDC2	0.843582	9.54853	1.02542e-09	3.2616e-09
Cul1	CUL1	0.358775	6.48511	9.67316e-07	2.07274e-06
Cul2	CUL2	0.504378	5.79002	5.37983e-06	1.04668e-05
Cul3	CUL3	0.169619	3.11625	0.00464276	0.00653354
Cul4a	CUL4A	0.1536	2.70738	0.0121965	0.0163242
Cul4b	CUL4B	-0.844271	-11.7715	1.4982e-11	6.4318e-11
Cul5	CUL5	-0.175939	-2.13339	0.0431442	0.0538383
Cul7	CUL7	-0.321939	-2.79133	0.0100407	0.0135741
Cul9	CUL9	0.574345	6.18178	2.03273e-06	4.17916e-06
Cuta	CUTA	0.123772	1.37322	0.182173	0.207853
Cutc	CUTC	-0.596893	-3.05718	0.00535231	0.00748244
Cux1	CUX1	0.445774	8.70411	5.9903e-09	1.70652e-08
Cwc15	CWC15	-0.131734	-2.06747	0.0494539	0.0611908
Cwc22	CWC22	-0.39919	-4.96996	4.29568e-05	7.54328e-05
Cwc25	CWC25	0.334426	4.2067	0.000303419	0.000483879
Cwc27	CWC27	0.448842	4.60796	0.000108568	0.000182632
Cwf19l1	CWF19L1	-0.0197945	-0.167085	0.86868	0.883979
Cwf19l2	CWF19L2	-0.0912806	-1.04267	0.307326	0.34056
Cx3cl1	CX3CL1	-8.54793	-14.2256	2.60488e-13	1.52983e-12
Cx3cr1	CX3CR1	1.51892	4.87593	5.46394e-05	9.50024e-05
Cxcl1	CXCL1	-0.748685	-1.54979	0.134068	0.155961
Cxcl10	CXCL10	3.65955	6.29896	1.52392e-06	3.17705e-06
Cxcl14	CXCL14	-1.58158	-12.9782	1.90028e-12	9.47951e-12
Cxcl16	CXCL16	4.49289	48.8052	7.62984e-26	1.15012e-23
Cxcl2	CXCL2	-0.0345966	-0.140698	0.889264	0.902012
Cxcl3	CXCL3	1.5817	4.79036	6.8025e-05	0.000117315
Cxcl9	CXCL9	10.2795	29.3386	1.52823e-20	4.39092e-19
Cxcr1	N.A.	-10.9332	-13.636	6.54738e-13	3.57102e-12
Cxcr2	CXCR2	-7.5711	-24.4673	1.11372e-18	2.0216e-17
Cxcr3	CXCR3	3.49554	8.59525	7.57225e-09	2.13035e-08
Cxcr4	CXCR4	1.16584	15.6294	3.26351e-14	2.29314e-13
Cxx1a	N.A.	-0.896481	-5.49188	1.1389e-05	2.13821e-05
Cxx1b	N.A.	-0.417018	-1.6435	0.113107	0.132884
Cxxc1	CXXC1	1.07114	18.1367	1.14243e-15	1.08814e-14
Cyb561	CYB561	-4.68544	-16.2229	1.41955e-14	1.0738e-13
Cyb561a3	CYB561A3	-2.29077	-32.5411	1.29688e-21	4.90503e-20
Cyb561d1	CYB561D1	-0.0340646	-0.318944	0.752484	0.7756
Cyb561d2	CYB561D2	0.177921	1.18078	0.249074	0.279553
Cyb5a	CYB5A	0.285612	5.82706	4.90379e-06	9.58907e-06
Cyb5b	CYB5B	-0.82224	-16.2444	1.37794e-14	1.0446e-13
Cyb5d1	CYB5D1	0.364233	3.30681	0.00291913	0.00420059
Cyb5d2	CYB5D2	-0.44021	-2.92139	0.00739824	0.0101744
Cyb5r1	CYB5R1	-0.659773	-9.96167	4.47022e-10	1.49983e-09
Cyb5r3	CYB5R3	-0.40392	-8.35608	1.27415e-08	3.44576e-08
Cyb5r4	CYB5R4	0.502852	10.0817	3.52635e-10	1.20018e-09
Cyb5rl	CYB5RL	-0.594684	-3.05077	0.00543528	0.00759232
Cyba	CYBA	0.170998	2.73644	0.0114051	0.0153203
Cybb	CYBB	-1.71652	-32.9661	9.51358e-22	3.77675e-20
[truncated: 8,402 more rows]

## Sheet: B_M2_minus_AM_at_NI
Gene	HGNC.symbol	LogFC	t	P_value	FDR
Aaas	AAAS	0.630278	6.66448	6.2659e-07	1.89894e-06
Aacs	AACS	-0.85629	-8.35354	1.28125e-08	5.03449e-08
Aaed1	AAED1	0.0784079	0.704908	0.487544	0.545849
Aagab	AAGAB	0.0465225	0.682674	0.501245	0.559563
Aak1	AAK1	-0.00783394	-0.0722335	0.943005	0.95429
Aamdc	AAMDC	0.505189	2.72012	0.0118436	0.0188328
Aamp	AAMP	-0.246814	-4.95823	4.42651e-05	0.000104187
Aar2	AAR2	-0.0429473	-0.401553	0.691509	0.737076
Aars	AARS	-0.314518	-6.52283	8.8263e-07	2.61694e-06
Aars2	AARS2	-0.508554	-3.15742	0.0042026	0.00721069
Aarsd1	AARSD1	-0.657421	-3.59372	0.00143342	0.00266375
Aasdh	AASDH	0.00451062	0.0340635	0.973104	0.979508
Aasdhppt	AASDHPPT	-0.468749	-4.53801	0.000129892	0.000285987
Aatf	AATF	-0.899914	-9.57679	9.68149e-10	4.50266e-09
Aatk	AATK	-1.28188	-18.8638	4.65631e-16	7.03929e-15
AB124611	C19orf38	1.47426	17.8394	1.66391e-15	2.26523e-14
Abca1	ABCA1	2.96616	36.6317	7.6313e-23	6.10563e-21
Abca2	ABCA2	-1.57177	-29.3582	1.50412e-20	6.51846e-19
Abca3	ABCA3	0.253616	3.85223	0.000747814	0.0014582
Abca7	ABCA7	-0.248134	-3.29795	0.00298331	0.00525121
Abca8b	ABCA8	-0.271265	-1.12532	0.271401	0.324933
Abca9	ABCA9	1.8733	13.8704	4.52185e-13	3.78373e-12
Abcb10	ABCB10	-0.582271	-4.6002	0.000110749	0.000246289
Abcb1a	N.A.	0.360458	2.03194	0.0531862	0.0745136
Abcb1b	N.A.	3.87639	18.4901	7.35766e-16	1.07785e-14
Abcb4	ABCB4	4.64253	13.3889	9.72378e-13	7.64452e-12
Abcb6	ABCB6	0.290373	1.34488	0.191036	0.237193
Abcb7	ABCB7	-0.427143	-6.28532	1.57577e-06	4.49153e-06
Abcb8	ABCB8	0.532926	5.07829	3.25729e-05	7.78471e-05
Abcc1	ABCC1	0.76806	12.9186	2.09692e-12	1.54244e-11
Abcc10	ABCC10	0.744476	5.66405	7.37908e-06	1.92355e-05
Abcc3	ABCC3	5.75426	40.2084	8.14778e-24	8.82762e-22
Abcc4	ABCC4	0.121375	1.31846	0.199594	0.246612
Abcc5	N.A.	-2.80955	-42.6617	1.95879e-24	2.68071e-22
Abcd1	ABCD1	0.490816	8.94485	3.58756e-09	1.52739e-08
Abcd2	ABCD2	-0.827466	-13.2535	1.21053e-12	9.36807e-12
Abcd3	ABCD3	0.26946	3.59946	0.00141299	0.00263002
Abcd4	ABCD4	-0.730544	-7.00694	2.76439e-07	8.78203e-07
Abce1	ABCE1	-0.563483	-9.1101	2.53443e-09	1.10852e-08
Abcf1	ABCF1	-0.010518	-0.209872	0.835511	0.863403
Abcf2	ABCF2	-0.673388	-10.3179	2.22227e-10	1.15743e-09
Abcf3	ABCF3	0.0980849	1.25982	0.219655	0.268685
Abcg1	ABCG1	-1.0153	-22.4405	8.42105e-18	1.91657e-16
Abcg2	ABCG2	-2.70399	-16.0956	1.6934e-14	1.92703e-13
Abcg3	N.A.	5.47088	10.3731	1.99691e-10	1.05004e-09
Abhd10	ABHD10	-0.75137	-5.83816	4.76956e-06	1.27889e-05
Abhd11	ABHD11	0.455808	3.45914	0.00200443	0.0036346
Abhd12	ABHD12	-0.624551	-14.5029	1.70619e-13	1.54718e-12
Abhd13	ABHD13	0.0582996	0.808039	0.426877	0.485294
Abhd14b	ABHD14B	-0.271502	-2.88411	0.008079	0.0131998
Abhd15	ABHD15	-0.585646	-3.33286	0.00273821	0.00485346
Abhd16a	ABHD16A	-0.386823	-4.93643	4.68027e-05	0.000109787
Abhd17a	ABHD17A	-0.257064	-2.60887	0.0152802	0.0238417
Abhd17b	ABHD17B	0.371309	2.45497	0.0215863	0.0326811
Abhd17c	ABHD17C	-1.66125	-19.8177	1.50036e-16	2.57088e-15
Abhd2	ABHD2	-0.801548	-15.1823	6.21683e-14	6.24144e-13
Abhd3	ABHD3	-3.16782	-20.8391	4.70245e-17	9.04069e-16
Abhd4	ABHD4	0.848548	14.7021	1.26412e-13	1.18132e-12
Abhd5	ABHD5	-1.40455	-20.9959	3.95317e-17	7.72874e-16
Abhd6	ABHD6	-3.57844	-9.71718	7.2876e-10	3.4738e-09
Abhd8	ABHD8	0.702605	3.49341	0.00184084	0.00336141
Abi1	ABI1	0.0390507	0.84371	0.407028	0.465886
Abi2	ABI2	0.644408	4.84988	5.84078e-05	0.00013518
Abi3	ABI3	0.182805	1.9467	0.0631738	0.0872025
Abl1	ABL1	0.717335	13.6214	6.70091e-13	5.45781e-12
Abl2	ABL2	-0.932174	-12.2473	6.52033e-12	4.43255e-11
Ablim1	ABLIM1	3.81744	8.78079	5.08363e-09	2.11923e-08
Ablim2	ABLIM2	-1.37671	-5.55053	9.82122e-06	2.51975e-05
Abr	ABR	-0.59475	-14.1201	3.06498e-13	2.64308e-12
Abracl	ABRACL	-1.10288	-12.9369	2.03448e-12	1.50182e-11
Abt1	ABT1	-0.230822	-1.25796	0.220313	0.269395
Abtb1	ABTB1	1.56214	12.6919	3.06049e-12	2.19381e-11
Abtb2	ABTB2	0.897757	1.9068	0.0683897	0.0935334
Acaa1a	N.A.	-0.122594	-1.70765	0.100399	0.132301
Acaa1b	N.A.	-8.0911	-16.6068	8.39712e-15	1.01438e-13
Acaa2	ACAA2	-0.51403	-6.0142	3.07668e-06	8.47024e-06
Acaca	ACACA	-1.37765	-21.7806	1.68704e-17	3.59567e-16
Acad10	ACAD10	-0.316521	-2.12086	0.0442847	0.0629672
Acad11	ACAD11	0.214794	1.88001	0.0720996	0.098194
Acad12	N.A.	0.987886	7.89285	3.56713e-08	1.29817e-07
Acad8	ACAD8	0.152498	1.42588	0.166574	0.20937
Acad9	ACAD9	-0.592316	-5.42149	1.36091e-05	3.43398e-05
Acadl	ACADL	-0.489132	-9.3648	1.49374e-09	6.76083e-09
Acadm	ACADM	0.313658	5.02463	3.73562e-05	8.86879e-05
Acads	ACADS	-0.265332	-3.57712	0.00149416	0.0027697
Acadsb	ACADSB	0.281116	3.71371	0.00106081	0.00201414
Acadvl	ACADVL	-0.386308	-5.20315	2.36933e-05	5.77804e-05
Acap1	ACAP1	2.12387	9.31938	1.64041e-09	7.37014e-09
Acap2	ACAP2	-0.290944	-5.19469	2.42091e-05	5.89555e-05
Acap3	ACAP3	0.144051	1.70127	0.101605	0.133823
Acat1	ACAT1	-0.580754	-9.57666	9.68412e-10	4.50266e-09
Acat2	ACAT2	-1.06181	-6.79169	4.61576e-07	1.42628e-06
Acbd3	ACBD3	-0.591809	-12.0213	9.65193e-12	6.37395e-11
Acbd4	ACBD4	0.16949	1.13928	0.265649	0.318981
Acbd5	ACBD5	-0.486583	-8.77655	5.12982e-09	2.13592e-08
Acbd6	ACBD6	-0.440766	-3.73339	0.00100952	0.00192273
Accs	ACCS	0.0467623	0.479903	0.635571	0.687099
Acd	ACD	-0.486207	-3.97131	0.000552874	0.00110204
Ace	ACE	-6.23374	-30.9925	4.14729e-21	2.03471e-19
Acer3	ACER3	0.493607	5.9949	3.2277e-06	8.8602e-06
Acin1	ACIN1	-0.00316447	-0.0737105	0.941842	0.953299
Acly	ACLY	-0.950162	-20.5566	6.44827e-17	1.20194e-15
Aco1	ACO1	-0.214972	-3.85747	0.000737962	0.0014406
Aco2	ACO2	-0.216515	-5.2958	1.87193e-05	4.63902e-05
Acot1	ACOT1	-3.96102	-10.4048	1.87854e-10	9.92318e-10
Acot11	ACOT11	0.652952	8.13157	2.09103e-08	7.91441e-08
Acot13	ACOT13	-0.748432	-7.91518	3.39224e-08	1.23886e-07
Acot2	ACOT2	-0.96641	-6.99552	2.84019e-07	9.00361e-07
Acot7	ACOT7	1.78987	14.2343	2.57031e-13	2.25983e-12
Acot8	ACOT8	0.185325	1.60801	0.1207	0.156476
Acot9	ACOT9	-0.443555	-5.4014	1.43194e-05	3.59749e-05
Acox1	ACOX1	-1.10939	-21.2542	2.97764e-17	6.00203e-16
Acox3	ACOX3	-0.602469	-14.1196	3.06721e-13	2.64308e-12
Acp1	ACP1	0.0540122	0.689531	0.496996	0.555296
Acp2	ACP2	0.375593	7.94676	3.1597e-08	1.15882e-07
Acp5	ACP5	-3.35395	-49.781	4.72915e-26	1.1997e-23
Acp6	ACP6	0.170782	1.6884	0.104079	0.136787
Acpp	ACPP	3.92456	27.1571	9.53656e-20	3.32851e-18
Acrbp	ACRBP	-0.117464	-0.703542	0.488379	0.546608
Acsf2	ACSF2	-1.06029	-14.7939	1.10218e-13	1.038e-12
Acsf3	ACSF3	-0.568731	-2.64639	0.0140283	0.0220539
Acsl1	ACSL1	-1.17275	-15.4242	4.37794e-14	4.54895e-13
Acsl3	ACSL3	1.14863	11.1383	4.70855e-11	2.73443e-10
Acsl4	ACSL4	-0.628717	-10.5919	1.31186e-10	7.10291e-10
Acsl5	ACSL5	-0.877067	-15.3059	5.19454e-14	5.3021e-13
Acsm2	N.A.	-1.47046	-6.5916	7.47162e-07	2.24084e-06
Acss1	ACSS1	-0.199747	-1.99003	0.057907	0.0805848
Acss2	ACSS2	0.501431	2.51965	0.018688	0.0286645
Acss3	ACSS3	0.808482	2.15213	0.0414873	0.0594448
Acta2	ACTA2	4.02686	16.1191	1.63904e-14	1.86925e-13
Actb	ACTB	-0.292266	-7.03065	2.61354e-07	8.32572e-07
Actg1	ACTG1	-0.233657	-5.71241	6.53507e-06	1.71862e-05
Actl6a	ACTL6A	0.128942	1.24836	0.223746	0.27324
Actn1	ACTN1	-0.833782	-15.9446	2.09061e-14	2.33309e-13
Actn2	ACTN2	-0.291833	-1.41562	0.169528	0.212723
Actn4	ACTN4	-0.632288	-14.3486	2.15761e-13	1.91315e-12
Actr10	ACTR10	-0.180088	-2.11706	0.0446358	0.0634491
Actr1a	ACTR1A	0.022714	0.458477	0.650668	0.700062
Actr1b	ACTR1B	0.196435	2.99239	0.00624985	0.0104107
Actr2	ACTR2	-0.479004	-10.4029	1.88528e-10	9.94868e-10
Actr3	ACTR3	0.178024	5.0661	3.36026e-05	8.01976e-05
Actr5	ACTR5	0.0252502	0.144974	0.885922	0.907205
Actr6	ACTR6	-0.325149	-2.34815	0.0272953	0.0405685
Actr8	ACTR8	0.130379	1.26842	0.216618	0.265438
Acvr1	ACVR1	-0.000663478	-0.00699724	0.994474	0.99591
Acvr1b	ACVR1B	-0.703927	-12.5877	3.64758e-12	2.57559e-11
Acvr2a	ACVR2A	0.213358	1.57657	0.127774	0.16479
Acvrl1	ACVRL1	0.59793	7.48097	9.12516e-08	3.12721e-07
Acy1	ACY1	-2.10437	-7.32289	1.31634e-07	4.4066e-07
Acyp1	ACYP1	0.276936	1.26745	0.216958	0.265793
Adal	ADAL	0.360086	2.62128	0.0148551	0.0232377
Adam10	ADAM10	-0.0689414	-1.3794	0.180285	0.225054
Adam15	ADAM15	1.67948	30.7102	5.1568e-21	2.48314e-19
Adam17	ADAM17	-0.423832	-8.39369	1.17344e-08	4.63539e-08
Adam19	ADAM19	4.32544	13.7978	5.06818e-13	4.20033e-12
Adam22	ADAM22	-2.47648	-15.7809	2.63205e-14	2.88472e-13
Adam33	ADAM33	-0.571838	-3.61577	0.00135647	0.00253298
Adam8	ADAM8	7.37076	62.4602	1.94511e-28	1.50655e-25
Adam9	ADAM9	1.0516	23.1331	4.14232e-18	9.99635e-17
Adamts10	ADAMTS10	0.110547	1.36753	0.183927	0.229187
Adamts2	ADAMTS2	-3.34944	-17.2472	3.57729e-15	4.54303e-14
Adamtsl4	ADAMTSL4	0.965782	4.44107	0.000166534	0.000360934
Adamtsl5	ADAMTSL5	4.66682	16.4354	1.06023e-14	1.25598e-13
Adap1	ADAP1	-0.0423272	-0.593546	0.558279	0.614201
Adap2	ADAP2	1.32224	18.9898	3.99823e-16	6.19755e-15
Adar	ADAR	0.327398	5.17866	2.52182e-05	6.12265e-05
Adarb1	ADARB1	-5.7512	-24.9355	7.13459e-19	2.07282e-17
Adat1	ADAT1	0.042817	0.186667	0.853465	0.879336
Adat2	ADAT2	-0.0716093	-0.280844	0.781198	0.816443
Adck1	ADCK1	-0.403541	-3.15552	0.00422204	0.00723927
Adck2	ADCK2	-0.242771	-2.33159	0.0282953	0.0418932
Adck3	N.A.	0.41355	2.12312	0.0440773	0.062698
Adck4	N.A.	0.157126	1.71598	0.0988403	0.130429
Adck5	ADCK5	1.56095	6.85934	3.92647e-07	1.22345e-06
Adcy3	ADCY3	-3.81869	-42.5102	2.13412e-24	2.80974e-22
Adcy7	ADCY7	0.573201	10.5154	1.5187e-10	8.14225e-10
Adcy9	ADCY9	3.49487	19.6782	1.76525e-16	2.95658e-15
Add1	ADD1	0.1309	3.32722	0.0027764	0.00491781
Add3	ADD3	-1.51755	-26.0411	2.56873e-19	8.27164e-18
Adgb	ADGB	-2.7913	-18.3959	8.26658e-16	1.19917e-14
Adgre1	ADGRE1	1.92496	45.2586	4.71451e-25	8.60274e-23
Adgre4	N.A.	1.24566	4.01227	0.000498187	0.00100051
Adgre5	ADGRE5	6.7829	21.8457	1.57409e-17	3.39669e-16
Adgrg1	ADGRG1	-1.84857	-9.3653	1.49221e-09	6.75683e-09
Adgrg6	ADGRG6	4.80863	11.6017	2.02784e-11	1.26146e-10
Adgrl2	ADGRL2	-0.30219	-3.76451	0.000933363	0.00178948
Adgrl3	ADGRL3	-6.60537	-12.0629	8.97497e-12	5.95336e-11
Adh5	ADH5	-0.0679591	-1.14937	0.261547	0.314492
Adhfe1	ADHFE1	-2.44001	-8.16284	1.95083e-08	7.42429e-08
Adi1	ADI1	-0.376252	-5.2501	2.10254e-05	5.16253e-05
Adipor1	ADIPOR1	-0.0815002	-1.84408	0.0773503	0.104687
Adipor2	ADIPOR2	-0.551557	-10.1738	2.94316e-10	1.50279e-09
Adk	ADK	-0.117105	-0.886047	0.384243	0.443122
Adnp	ADNP	-0.858542	-2.12369	0.0440244	0.0626571
Adnp2	ADNP2	0.558814	6.07547	2.6432e-06	7.33706e-06
Ado	ADO	-0.48209	-7.40234	1.09449e-07	3.70929e-07
Adora3	ADORA3	-0.553906	-2.98264	0.00639678	0.0106334
Adpgk	ADPGK	-0.155231	-1.62027	0.118031	0.153301
Adprh	ADPRH	-0.106903	-1.37677	0.181087	0.225973
Adprhl2	ADPRHL2	-0.688252	-7.4497	9.80852e-08	3.34596e-07
Adprm	ADPRM	0.0702036	0.582426	0.565624	0.620903
Adra1a	ADRA1A	5.16109	7.38016	1.15227e-07	3.89241e-07
Adrb1	ADRB1	-8.58898	-18.5074	7.20141e-16	1.05794e-14
Adrb2	ADRB2	-1.54347	-10.5314	1.47286e-10	7.90872e-10
Adrbk1	N.A.	0.0210645	0.39166	0.69871	0.743608
Adrbk2	N.A.	-2.57207	-19.7259	1.6697e-16	2.81924e-15
Adrm1	ADRM1	0.0665017	0.999664	0.327286	0.384471
Adsl	ADSL	-0.199189	-2.01277	0.0553009	0.077289
Adss	ADSS	0.225869	3.8066	0.000839286	0.00162196
Adssl1	ADSSL1	3.64125	25.4913	4.247e-19	1.3186e-17
Aebp1	AEBP1	5.84871	9.97461	4.35698e-10	2.16828e-09
Aebp2	AEBP2	-0.929612	-15.4404	4.27706e-14	4.46643e-13
Aen	AEN	-0.0375457	-0.466219	0.645195	0.695046
Aes	AES	0.765296	10.6358	1.20667e-10	6.57096e-10
AF251705	N.A.	0.236949	4.20483	0.00030487	0.000635462
Afap1	AFAP1	-4.90174	-39.4731	1.26978e-23	1.22287e-21
Aff1	AFF1	0.305143	4.32668	0.000223231	0.000475103
Aff4	AFF4	0.244358	3.25244	0.00333494	0.00582187
Afg3l1	N.A.	-0.369506	-4.9794	4.19327e-05	9.90106e-05
Afg3l2	AFG3L2	0.355971	5.51652	1.07016e-05	2.73684e-05
Afmid	AFMID	-0.553654	-2.23114	0.0351132	0.050993
Afp	AFP	-2.12588	-5.64391	7.76242e-06	2.01994e-05
Aftph	AFTPH	0.372746	6.55423	8.17907e-07	2.43965e-06
Aga	AGA	0.137594	1.7526	0.0922317	0.122548
Agap1	AGAP1	-1.06179	-15.4597	4.16041e-14	4.37095e-13
Agap2	AGAP2	-3.58264	-14.1306	3.01563e-13	2.60512e-12
Agap3	AGAP3	-0.0211134	-0.352387	0.727574	0.768977
Agbl5	AGBL5	-0.453301	-3.29111	0.00303374	0.00533276
Ager	AGER	-1.78098	-6.54065	8.45275e-07	2.51407e-06
Agfg1	AGFG1	-0.138713	-2.4427	0.0221806	0.0335418
Agfg2	AGFG2	-0.178598	-2.47324	0.0207279	0.0314777
Aggf1	AGGF1	-0.550296	-8.40622	1.14174e-08	4.52047e-08
Agk	AGK	-0.158525	-1.26892	0.216444	0.265262
Agl	AGL	-0.961204	-15.2373	5.73807e-14	5.80561e-13
Agmo	AGMO	-1.97503	-12.6855	3.09335e-12	2.21437e-11
Ago1	AGO1	0.231234	3.46082	0.00199608	0.00362073
Ago2	AGO2	-0.65131	-5.93923	3.70687e-06	1.00771e-05
Ago3	AGO3	0.315103	3.38958	0.00238099	0.00425291
Ago4	AGO4	0.100345	1.48854	0.149421	0.189759
Agpat1	AGPAT1	-0.216263	-3.4433	0.00208468	0.00376829
Agpat2	AGPAT2	0.447189	4.29642	0.000241205	0.000510952
Agpat3	AGPAT3	0.331177	5.97618	3.38138e-06	9.25763e-06
Agpat4	AGPAT4	-1.79952	-16.9577	5.24345e-15	6.53139e-14
Agpat5	AGPAT5	0.37426	4.2727	0.000256302	0.00054051
Agpat6	N.A.	0.522992	7.84397	3.98312e-08	1.43849e-07
Agpat9	N.A.	-2.99556	-9.17031	2.23498e-09	9.86255e-09
Agps	AGPS	-0.372598	-6.77078	4.85297e-07	1.4916e-06
Agrn	AGRN	-0.321362	-3.57553	0.00150012	0.00278024
Agtpbp1	AGTPBP1	-0.172413	-2.9153	0.0075056	0.0123171
Agtrap	AGTRAP	0.245281	3.94566	0.000590099	0.00117085
Ahctf1	AHCTF1	-0.706338	-9.59215	9.38407e-10	4.37489e-09
Ahcy	AHCY	0.206869	1.88695	0.0711225	0.097003
Ahcyl1	AHCYL1	-0.528623	-10.8764	7.66172e-11	4.30057e-10
Ahcyl2	AHCYL2	0.428961	7.20196	1.74601e-07	5.71977e-07
Ahdc1	AHDC1	-0.228504	-1.49127	0.14871	0.188948
Ahi1	AHI1	0.667828	3.3737	0.00247617	0.00441307
Ahnak	AHNAK	1.65599	20.2168	9.47661e-17	1.69358e-15
Ahnak2	AHNAK2	-1.19143	-18.9313	4.29098e-16	6.56331e-15
Ahr	AHR	2.96681	10.0903	3.4669e-10	1.7496e-09
Ahrr	AHRR	4.35055	14.0856	3.2333e-13	2.77243e-12
Ahsa1	AHSA1	0.5417	9.16296	2.26946e-09	9.99349e-09
Ahsa2	N.A.	-0.0520824	-0.41023	0.685218	0.731494
AI314180	ECPAS	-0.240078	-5.27078	1.99482e-05	4.92479e-05
AI413582	N.A.	0.218626	2.15418	0.0413089	0.05923
AI467606	C16orf54	-0.0338247	-0.462267	0.647986	0.69762
AI597479	C2orf49	-0.209488	-2.27066	0.0322706	0.0472209
AI606181	N.A.	-1.14345	-5.54125	1.00538e-05	2.57752e-05
AI607873	N.A.	1.14373	18.1287	1.15395e-15	1.61979e-14
AI837181	C11orf68	0.20707	2.38806	0.025017	0.0374823
AI846148	N.A.	0.515903	3.51482	0.00174538	0.00319832
AI987944	N.A.	-0.0218162	-0.258328	0.798321	0.830583
Aida	AIDA	0.118543	1.73713	0.0949762	0.125824
Aif1	AIF1	5.44805	10.2712	2.43328e-10	1.25913e-09
Aifm1	AIFM1	-0.228295	-2.50441	0.0193362	0.0295671
Aifm2	AIFM2	-1.3875	-21.3018	2.82691e-17	5.74272e-16
Aig1	AIG1	-2.20357	-13.9663	3.89186e-13	3.29636e-12
Aim1	N.A.	-0.855656	-10.9971	6.11565e-11	3.49116e-10
Aim2	AIM2	-1.00615	-17.9329	1.47754e-15	2.0436e-14
Aimp1	AIMP1	-0.164567	-1.41469	0.169796	0.213033
Aimp2	AIMP2	-0.349522	-2.43607	0.0225083	0.0339682
Aip	AIP	-0.0707383	-1.22609	0.231869	0.282497
AK010878	N.A.	0.310033	1.34723	0.190287	0.236348
Ak1	AK1	5.90863	11.8883	1.21881e-11	7.86279e-11
Ak2	AK2	-0.0388837	-0.530583	0.600505	0.653127
Ak3	AK3	0.155353	2.15867	0.0409226	0.0587084
Ak4	AK4	0.878147	2.20885	0.0368155	0.0532554
Ak6	N.A.	-0.546972	-5.7746	5.59157e-06	1.48324e-05
Ak8	AK8	-0.728416	-8.25776	1.58153e-08	6.11507e-08
Akap1	AKAP1	0.328741	2.18549	0.038678	0.0556572
Akap10	AKAP10	-0.396897	-4.6391	0.000100238	0.000224402
Akap11	AKAP11	0.400832	5.45576	1.24783e-05	3.16399e-05
Akap13	AKAP13	-0.552056	-11.313	3.41789e-11	2.03256e-10
Akap17b	N.A.	2.06795	7.07472	2.35511e-07	7.55101e-07
Akap2	AKAP2	-0.166909	-0.602261	0.552558	0.608937
Akap5	AKAP5	-5.40466	-13.2605	1.19685e-12	9.26914e-12
Akap7	AKAP7	-0.878095	-9.19346	2.12975e-09	9.43422e-09
Akap8	AKAP8	-0.00519529	-0.0914672	0.927868	0.941905
Akap8l	AKAP8L	0.683294	9.84767	5.60914e-10	2.73771e-09
Akap9	AKAP9	-0.135094	-1.6193	0.118239	0.153534
Akip1	AKIP1	0.281329	2.90741	0.00764676	0.0125329
Akirin1	AKIRIN1	0.746519	14.5466	1.59718e-13	1.45721e-12
Akirin2	AKIRIN2	0.200055	2.18681	0.038571	0.0555109
Akna	AKNA	0.0739693	1.22563	0.232038	0.282669
Akr1a1	AKR1A1	-0.269491	-5.41076	1.39839e-05	3.52085e-05
Akr1b10	AKR1B10	-0.403726	-5.52014	1.06042e-05	2.71366e-05
Akr1b3	AKR1B1	-1.274	-22.1805	1.10477e-17	2.46054e-16
Akr1b8	N.A.	-0.0572019	-0.470871	0.641916	0.692169
Akr1c12	N.A.	1.81975	4.74566	7.62792e-05	0.000173492
Akr1c13	N.A.	0.680913	7.7515	4.9115e-08	1.75609e-07
Akr1e1	AKR1E2	0.440472	4.05899	0.000442323	0.000895059
Akr7a5	N.A.	0.247158	2.29953	0.0303274	0.0446034
Akt1	AKT1	-0.136216	-2.79078	0.0100537	0.0161496
Akt1s1	AKT1S1	0.230872	2.332	0.0282703	0.041868
Akt2	AKT2	0.000857788	0.0144317	0.988603	0.990985
Akt3	AKT3	3.85362	24.2599	1.35991e-18	3.64546e-17
Aktip	AKTIP	0.369601	3.92649	0.000619536	0.00122459
Alad	ALAD	0.124718	0.560482	0.580262	0.63396
Alas1	ALAS1	-1.05542	-26.9232	1.17008e-19	4.0033e-18
Alcam	ALCAM	0.9885	16.0675	1.76086e-14	1.99708e-13
Aldh16a1	ALDH16A1	-0.509957	-6.45238	1.04749e-06	3.07501e-06
Aldh18a1	ALDH18A1	-0.852261	-7.17795	1.84717e-07	6.02459e-07
Aldh1b1	ALDH1B1	1.05228	7.4575	9.63348e-08	3.28841e-07
Aldh1l1	ALDH1L1	0.273716	2.15304	0.0414082	0.0593642
Aldh2	ALDH2	0.549579	11.2568	3.78787e-11	2.22837e-10
Aldh3a2	ALDH3A2	-0.114834	-2.23296	0.0349775	0.0508173
Aldh3b1	ALDH3B1	-0.659162	-12.5738	3.73424e-12	2.62964e-11
Aldh4a1	ALDH4A1	-0.345355	-3.08539	0.00500141	0.00845571
Aldh6a1	ALDH6A1	0.107726	1.09871	0.28262	0.336715
Aldh7a1	ALDH7A1	1.40662	11.3257	3.34003e-11	1.98967e-10
Aldh9a1	ALDH9A1	-0.628142	-11.9557	1.08265e-11	7.05111e-11
Aldoa	ALDOA	-0.375769	-9.55657	1.00879e-09	4.68202e-09
Aldoc	ALDOC	-3.82801	-50.1716	3.915e-26	1.018e-23
Alg1	ALG1	-0.381348	-3.23099	0.00351422	0.00610309
Alg10b	ALG10B	0.235555	2.89276	0.00791598	0.0129538
Alg11	ALG11	0.0866362	0.816946	0.421866	0.480594
Alg12	ALG12	0.439827	4.91769	4.91018e-05	0.000114766
Alg13	N.A.	-0.0484195	-0.302042	0.76518	0.802201
Alg14	ALG14	0.554683	3.40927	0.00226794	0.00407457
Alg2	ALG2	1.10475	8.72568	5.71958e-09	2.36632e-08
Alg3	ALG3	-0.402662	-3.81605	0.000819488	0.00158754
Alg5	ALG5	0.0155739	0.178713	0.859639	0.884732
Alg6	ALG6	0.135583	0.762833	0.452877	0.511496
Alg8	ALG8	-0.208714	-2.54557	0.0176312	0.0271838
Alg9	ALG9	-0.222113	-2.17081	0.0398927	0.0573416
Alkbh1	ALKBH1	-0.497926	-4.83855	6.0127e-05	0.000138881
Alkbh3	ALKBH3	-0.327633	-3.32597	0.00278497	0.00493046
Alkbh4	ALKBH4	0.642958	3.31429	0.00286603	0.00506105
Alkbh5	ALKBH5	0.334981	5.24325	2.13949e-05	5.24584e-05
Alkbh6	ALKBH6	-0.0117443	-0.085646	0.932447	0.945396
Alkbh8	ALKBH8	0.347477	2.53738	0.0179588	0.0276398
Alms1	ALMS1	0.259723	1.83811	0.0782538	0.105827
Alox5	ALOX5	-3.83229	-26.3443	1.95492e-19	6.45497e-18
Alox5ap	ALOX5AP	0.113075	2.14465	0.0421417	0.0602744
Aloxe3	ALOXE3	-6.57466	-13.7059	5.85982e-13	4.82184e-12
Alpk1	ALPK1	0.390026	5.93126	3.78117e-06	1.0263e-05
Als2	ALS2	-0.616689	-7.50809	8.57214e-08	2.95157e-07
Als2cl	ALS2CL	-0.0383844	-0.58205	0.565874	0.621046
Alyref	ALYREF	-0.436052	-3.93009	0.000613895	0.00121506
Alyref2	N.A.	-0.291536	-2.17006	0.0399554	0.0574159
Ambra1	AMBRA1	0.272391	5.08783	3.17894e-05	7.61144e-05
Amd1	AMD1	-1.23017	-16.1769	1.5128e-14	1.73288e-13
Amdhd2	AMDHD2	-0.624396	-9.90487	5.00445e-10	2.46222e-09
Amer1	AMER1	0.861159	6.17235	2.08051e-06	5.84532e-06
Amfr	AMFR	0.247781	4.98121	4.17391e-05	9.85984e-05
Ammecr1	AMMECR1	-1.06413	-9.70433	7.47882e-10	3.5568e-09
Ammecr1l	AMMECR1L	0.207394	3.46566	0.00197222	0.00358243
Amn1	AMN1	0.585874	2.48524	0.0201815	0.0307376
Ampd2	AMPD2	-0.562951	-7.6998	5.52468e-08	1.96117e-07
Ampd3	AMPD3	0.199351	3.09348	0.0049049	0.00830742
Amt	AMT	0.850451	3.80998	0.000832147	0.00160996
Amz1	AMZ1	-2.85899	-33.5839	6.10528e-22	3.82536e-20
Amz2	AMZ2	0.172559	1.88542	0.0713374	0.0972578
Anapc1	ANAPC1	0.19512	3.20383	0.00375466	0.00649571
Anapc10	ANAPC10	-0.0164535	-0.161075	0.87336	0.896194
Anapc11	ANAPC11	0.297626	3.1747	0.00403008	0.00693873
Anapc13	ANAPC13	-0.0158879	-0.202387	0.841292	0.868743
Anapc15	ANAPC15	1.50947	14.8805	9.69058e-14	9.29813e-13
Anapc16	ANAPC16	0.59303	5.69499	6.82715e-06	1.79045e-05
Anapc2	ANAPC2	0.0951491	1.64156	0.113512	0.148062
Anapc4	ANAPC4	0.0551972	0.749049	0.46099	0.519475
Anapc5	ANAPC5	-0.0142742	-0.226219	0.822915	0.852335
Anapc7	ANAPC7	0.307731	3.25134	0.00334386	0.0058345
Ang	ANG	2.0136	9.18649	2.16089e-09	9.56402e-09
Angel1	ANGEL1	-0.737092	-4.38981	0.000189907	0.000408188
Angel2	ANGEL2	-0.226919	-3.54293	0.0016273	0.00300151
Angptl2	ANGPTL2	8.87599	14.7301	1.21228e-13	1.13594e-12
Angptl4	ANGPTL4	-0.15937	-1.38309	0.179165	0.22379
Ank	ANKH	2.33499	22.3609	9.14801e-18	2.07295e-16
Ank2	ANK2	-1.66072	-8.56199	8.13684e-09	3.29177e-08
Ankfy1	ANKFY1	0.146562	3.03113	0.00569727	0.00954685
Ankhd1	ANKHD1	-0.176007	-3.00371	0.00608341	0.0101579
Ankib1	ANKIB1	0.0910253	1.3677	0.183874	0.229148
Ankle2	ANKLE2	0.147758	2.76954	0.0105628	0.0169126
Ankmy2	ANKMY2	-0.318494	-3.59402	0.00143234	0.00266222
Ankra2	ANKRA2	0.220254	1.73632	0.0951218	0.125985
Ankrd10	ANKRD10	0.132801	0.898353	0.377779	0.436732
Ankrd11	ANKRD11	0.0986209	1.58011	0.126962	0.163939
Ankrd12	ANKRD12	-0.121436	-1.79171	0.0855942	0.114607
Ankrd13a	ANKRD13A	-0.0714738	-1.54419	0.135416	0.173563
Ankrd13b	ANKRD13B	-0.805124	-9.00368	3.16879e-09	1.35912e-08
Ankrd13c	ANKRD13C	-0.0953682	-1.63144	0.115641	0.150535
Ankrd13d	ANKRD13D	0.914649	5.49106	1.14126e-05	2.90651e-05
Ankrd16	ANKRD16	0.323077	3.9002	0.000662248	0.00130406
Ankrd17	ANKRD17	0.343228	4.50015	0.000143131	0.000313411
Ankrd23	ANKRD23	-0.564111	-3.15349	0.00424289	0.00727024
Ankrd24	ANKRD24	1.109	7.91766	3.37334e-08	1.23326e-07
Ankrd26	ANKRD26	0.501931	3.09044	0.00494097	0.00836442
Ankrd27	ANKRD27	0.159622	1.6291	0.116138	0.151107
Ankrd28	ANKRD28	2.19307	18.7896	5.0961e-16	7.62656e-15
Ankrd32	N.A.	0.0789757	0.491198	0.627676	0.679584
Ankrd33b	ANKRD33B	7.29449	13.4983	8.1559e-13	6.54044e-12
Ankrd37	ANKRD37	3.96074	6.46327	1.02008e-06	2.99882e-06
Ankrd39	ANKRD39	-0.437224	-2.49188	0.0198848	0.0303391
Ankrd40	ANKRD40	0.274783	6.1876	2.00376e-06	5.64799e-06
Ankrd44	ANKRD44	0.0479442	0.820921	0.419641	0.478217
Ankrd46	ANKRD46	0.208033	2.32722	0.0285652	0.0422266
Ankrd49	ANKRD49	-0.379101	-3.43289	0.00213915	0.00386005
Ankrd50	N.A.	1.18871	12.5971	3.5899e-12	2.54054e-11
Ankrd52	ANKRD52	-0.132142	-2.00161	0.0565665	0.0788882
Ankrd54	ANKRD54	-0.0662847	-0.44851	0.657743	0.706151
Ankrd55	ANKRD55	2.12597	6.48239	9.73725e-07	2.86985e-06
Ankrd63	ANKRD63	-7.04859	-11.7842	1.46482e-11	9.32409e-11
Anks1	ANKS1A	1.04475	13.0662	1.64378e-12	1.23444e-11
Anks3	ANKS3	0.413224	4.38505	0.000192236	0.000412937
Ankzf1	ANKZF1	0.0761454	0.887677	0.383383	0.442227
Anln	ANLN	-0.129568	-1.01556	0.319806	0.377047
Ano10	ANO10	-0.22183	-2.35782	0.0267267	0.0398423
Ano6	ANO6	-0.697064	-14.8262	1.05049e-13	9.98733e-13
Ano8	ANO8	0.0253316	0.240155	0.812217	0.843017
Anp32a	ANP32A	-0.10362	-1.70861	0.100217	0.132094
Anp32b	ANP32B	-0.441572	-7.55646	7.6692e-08	2.66335e-07
Anp32e	ANP32E	-0.113939	-1.85897	0.0751358	0.102009
Anpep	ANPEP	1.70218	14.1736	2.82205e-13	2.46036e-12
Antxr2	ANTXR2	3.14439	34.8312	2.55243e-22	1.83089e-20
Anxa1	ANXA1	0.824473	19.675	1.77193e-16	2.95824e-15
Anxa11	ANXA11	-0.673955	-8.35163	1.28663e-08	5.05182e-08
Anxa2	ANXA2	-0.539402	-10.1117	3.32444e-10	1.6808e-09
Anxa3	ANXA3	1.3013	25.2414	5.3556e-19	1.60993e-17
Anxa4	ANXA4	-0.473711	-12.6325	3.38208e-12	2.4028e-11
Anxa5	ANXA5	-1.00116	-19.8728	1.40748e-16	2.43581e-15
Anxa6	ANXA6	1.37325	21.8034	1.64649e-17	3.51645e-16
Anxa7	ANXA7	-0.0512924	-0.960659	0.346149	0.403983
Anxa9	ANXA9	0.761111	4.73558	7.82754e-05	0.000177799
Aoah	AOAH	2.78123	13.546	7.5562e-13	6.08769e-12
Ap1ar	AP1AR	-0.209875	-2.86448	0.00846088	0.0137696
Ap1b1	AP1B1	1.88479	33.2024	8.02183e-22	4.68736e-20
Ap1g1	AP1G1	-0.0212891	-0.428397	0.672121	0.719285
Ap1g2	AP1G2	-0.374395	-4.72851	7.97065e-05	0.000180971
Ap1m1	AP1M1	-0.443596	-8.17879	1.88309e-08	7.19016e-08
Ap1s1	AP1S1	0.141551	1.92961	0.0653638	0.089939
Ap1s2	AP1S2	0.115221	1.90294	0.0689136	0.0942003
Ap1s3	AP1S3	0.0583395	0.468129	0.643848	0.693891
Ap2a1	AP2A1	-0.10842	-1.75773	0.091337	0.121483
Ap2a2	AP2A2	0.660024	12.6761	3.14275e-12	2.24813e-11
Ap2b1	AP2B1	-0.0561385	-1.28824	0.209746	0.257899
Ap2m1	AP2M1	1.06796	22.3406	9.34422e-18	2.10823e-16
Ap2s1	AP2S1	0.503842	6.72792	5.37882e-07	1.64496e-06
Ap3b1	AP3B1	0.0968804	2.14614	0.0420103	0.0601196
Ap3d1	AP3D1	-0.229208	-5.19145	2.44099e-05	5.93888e-05
Ap3m1	AP3M1	-0.452638	-8.35184	1.28602e-08	5.05133e-08
Ap3m2	AP3M2	0.514804	6.35883	1.31612e-06	3.79511e-06
Ap3s1	AP3S1	-0.51983	-8.66623	6.49813e-09	2.66721e-08
Ap3s2	AP3S2	-0.0305451	-0.470763	0.641992	0.692169
Ap4b1	N.A.	0.233208	1.80327	0.0837113	0.112433
Ap4e1	AP4E1	0.497366	3.77524	0.000908436	0.00174619
Ap4m1	AP4M1	0.0572712	0.537072	0.596083	0.648792
Ap4s1	AP4S1	-0.38358	-2.71512	0.0119808	0.0190452
Ap5b1	AP5B1	0.0423975	0.447728	0.6583	0.706529
Ap5m1	AP5M1	0.403409	4.2859	0.000247786	0.000523825
Ap5s1	AP5S1	-0.257326	-2.29388	0.0306992	0.0450929
Ap5z1	AP5Z1	0.0114669	0.167627	0.868258	0.892103
Apaf1	APAF1	0.365341	5.742	6.06748e-06	1.60416e-05
Apba1	APBA1	-0.419869	-6.41311	1.15269e-06	3.35362e-06
Apba3	APBA3	0.572067	4.60306	0.000109941	0.000244807
Apbb1ip	APBB1IP	-1.18748	-19.7229	1.67552e-16	2.82448e-15
Apbb2	APBB2	2.92609	21.3244	2.75825e-17	5.63625e-16
Apc	APC	0.568282	8.95923	3.48024e-09	1.48474e-08
Apcdd1	APCDD1	-1.96883	-7.67531	5.84191e-08	2.06392e-07
Apeh	APEH	-0.176103	-2.56214	0.016985	0.0262576
Apex1	APEX1	-0.941852	-12.0026	9.97139e-12	6.5724e-11
Apex2	APEX2	-0.149844	-0.993317	0.330306	0.38758
Aph1a	APH1A	0.0508918	0.891519	0.38136	0.440187
Aph1b	APH1B	0.13617	1.2369	0.2279	0.278019
Aph1c	N.A.	-0.518205	-9.45726	1.23545e-09	5.64583e-09
Api5	API5	-0.363434	-7.6341	6.41868e-08	2.25695e-07
Apip	APIP	0.212383	1.71758	0.0985427	0.130085
Aplf	APLF	0.362337	3.05604	0.00536695	0.00903995
Aplp1	APLP1	-2.41943	-9.28391	1.76523e-09	7.88669e-09
Aplp2	APLP2	-0.0278118	-0.607563	0.549092	0.605695
Apmap	APMAP	-0.177633	-1.83977	0.0780025	0.105529
Apoa1bp	N.A.	-0.0518105	-0.696584	0.492648	0.550971
Apobec1	APOBEC1	1.52186	38.8041	1.91467e-23	1.77807e-21
Apobec3	APOBEC3H	0.656678	8.16414	1.94524e-08	7.40572e-08
Apobr	APOBR	-0.788043	-14.375	2.07218e-13	1.84685e-12
Apoc1	APOC1	-1.4004	-6.83501	4.16137e-07	1.2924e-06
Apoc2	APOC2	4.7511	19.5708	2.00212e-16	3.32652e-15
Apoe	APOE	5.75651	99.3416	2.46405e-33	1.64563e-29
Apoo-ps	N.A.	-0.226915	-0.479496	0.635856	0.687279
Apool	APOOL	-0.427841	-3.80911	0.00083398	0.00161291
Apopt1	APOPT1	-0.389432	-3.47459	0.00192898	0.0035088
App	APP	-0.0845655	-2.32459	0.0287284	0.0424498
Appbp2	APPBP2	0.195984	2.6336	0.0144437	0.0226589
Appl1	APPL1	0.139433	2.55994	0.0170697	0.0263767
Appl2	APPL2	-0.193324	-3.81856	0.000814304	0.00157808
Aprt	APRT	-0.806733	-12.4485	4.61857e-12	3.21108e-11
Aptx	APTX	0.0887688	0.917357	0.367936	0.426695
Aqr	AQR	-0.469205	-8.68312	6.26641e-09	2.58024e-08
Araf	ARAF	0.378341	5.73968	6.10289e-06	1.61271e-05
Arap1	ARAP1	1.2386	25.9942	2.68024e-19	8.5776e-18
Arap2	ARAP2	2.85255	13.7482	5.48063e-13	4.52413e-12
Arap3	ARAP3	4.46258	14.5084	1.69225e-13	1.53721e-12
Arcn1	ARCN1	-0.241206	-5.01613	3.81757e-05	9.05302e-05
Arel1	AREL1	0.289955	4.75229	7.49934e-05	0.00017068
Arf1	ARF1	-0.240028	-5.91882	3.90016e-06	1.05667e-05
Arf2	N.A.	0.0132819	0.165927	0.869582	0.893022
Arf3	ARF3	-0.0629519	-1.56753	0.12987	0.167155
Arf4	ARF4	-0.686776	-10.7767	9.2409e-11	5.11793e-10
Arf5	ARF5	0.148022	2.33072	0.0283491	0.0419489
Arf6	ARF6	0.069535	1.57343	0.1285	0.165658
Arfgap1	ARFGAP1	0.0627207	0.875313	0.389941	0.448598
Arfgap2	ARFGAP2	-0.231875	-3.4066	0.00228298	0.00409402
Arfgap3	ARFGAP3	-0.396506	-5.84592	4.67797e-06	1.2566e-05
Arfgef1	ARFGEF1	-0.319361	-5.39331	1.4616e-05	3.66761e-05
Arfgef2	ARFGEF2	-0.998476	-19.8349	1.47069e-16	2.52837e-15
Arfgef3	ARFGEF3	1.06701	3.75447	0.000957298	0.00183266
Arfip1	ARFIP1	-0.322607	-4.71504	8.25051e-05	0.000186876
Arfip2	ARFIP2	-0.13688	-1.94196	0.0637746	0.0879617
Arfrp1	ARFRP1	-0.421251	-5.09933	3.08703e-05	7.41187e-05
Arg1	ARG1	9.00325	9.75635	6.73541e-10	3.24329e-09
Arg2	ARG2	0.0256611	0.113948	0.910212	0.926332
Arglu1	ARGLU1	-0.35134	-5.10683	3.02854e-05	7.27479e-05
Arhgap1	ARHGAP1	-0.0587126	-1.02616	0.314884	0.371749
Arhgap10	ARHGAP10	3.03036	37.7788	3.64218e-23	3.21036e-21
Arhgap11a	ARHGAP11A	-0.138118	-2.05122	0.0511312	0.0718185
Arhgap12	ARHGAP12	1.09754	15.5435	3.68907e-14	3.90734e-13
Arhgap15	ARHGAP15	1.1347	8.20605	1.77281e-08	6.80406e-08
Arhgap17	ARHGAP17	0.0997663	1.78495	0.0867098	0.115966
Arhgap18	ARHGAP18	0.899381	14.6627	1.34113e-13	1.24213e-12
Arhgap19	ARHGAP19	0.936921	17.9526	1.44105e-15	1.99845e-14
Arhgap21	ARHGAP21	0.187642	2.08706	0.047498	0.0671141
Arhgap22	ARHGAP22	1.63976	14.8958	9.47352e-14	9.11509e-13
Arhgap23	ARHGAP23	-0.0498183	-0.600679	0.553594	0.609931
Arhgap24	ARHGAP24	-0.815559	-11.7808	1.47378e-11	9.36967e-11
Arhgap25	ARHGAP25	-0.933435	-23.7769	2.17914e-18	5.62413e-17
Arhgap26	ARHGAP26	-1.20022	-14.4808	1.76438e-13	1.59716e-12
Arhgap27	ARHGAP27	0.925332	14.2621	2.46298e-13	2.16843e-12
Arhgap28	ARHGAP28	4.32253	7.97137	2.98993e-08	1.10121e-07
Arhgap30	ARHGAP30	-0.514966	-13.25	1.21744e-12	9.40757e-12
Arhgap31	ARHGAP31	-0.610701	-9.77495	6.48839e-10	3.13304e-09
Arhgap35	ARHGAP35	0.553017	6.06522	2.71111e-06	7.51552e-06
Arhgap39	ARHGAP39	-2.03923	-35.5822	1.53153e-22	1.13782e-20
Arhgap4	ARHGAP4	0.580812	8.94311	3.60079e-09	1.5324e-08
Arhgap5	ARHGAP5	-0.674122	-7.23465	1.61738e-07	5.33027e-07
Arhgap6	ARHGAP6	0.0868496	1.23984	0.226828	0.276776
Arhgap9	ARHGAP9	-0.529377	-9.49835	1.13589e-09	5.22298e-09
Arhgdia	ARHGDIA	-0.168669	-4.13167	0.000367494	0.000755098
Arhgdib	ARHGDIB	0.184902	3.25211	0.00333763	0.00582462
Arhgef1	ARHGEF1	0.13482	2.53702	0.0179735	0.0276583
Arhgef10l	ARHGEF10L	5.97938	14.0133	3.617e-13	3.07607e-12
Arhgef11	ARHGEF11	-0.760423	-13.4362	9.01114e-13	7.16551e-12
Arhgef12	ARHGEF12	-0.518273	-8.04249	2.54995e-08	9.51633e-08
Arhgef18	ARHGEF18	-2.94969	-24.4428	1.14015e-18	3.14555e-17
Arhgef2	ARHGEF2	-0.566484	-11.7785	1.47986e-11	9.40256e-11
Arhgef3	ARHGEF3	-0.65685	-8.05648	2.47153e-08	9.24025e-08
Arhgef37	ARHGEF37	2.53758	5.96709	3.4587e-06	9.44693e-06
Arhgef4	ARHGEF4	-0.838592	-8.04203	2.55258e-08	9.52273e-08
Arhgef40	ARHGEF40	-1.46474	-9.44987	1.2543e-09	5.72945e-09
Arhgef6	ARHGEF6	-0.299346	-4.71824	8.18328e-05	0.000185434
Arhgef7	ARHGEF7	0.275915	5.01283	3.84992e-05	9.12558e-05
Arid1a	ARID1A	0.0782836	1.05203	0.303096	0.358851
Arid1b	ARID1B	0.208775	3.49589	0.00182954	0.00334312
Arid2	ARID2	-0.0310791	-0.381303	0.706279	0.750282
Arid3a	ARID3A	-0.106581	-1.513	0.143127	0.182697
Arid3b	ARID3B	1.34745	9.05274	2.85814e-09	1.23762e-08
Arid4a	ARID4A	0.601932	11.0594	5.44775e-11	3.1305e-10
Arid4b	ARID4B	0.353422	4.92702	4.79427e-05	0.000112233
Arid5a	ARID5A	2.31485	7.99019	2.86644e-08	1.05873e-07
Arid5b	ARID5B	1.55381	14.7041	1.26031e-13	1.17882e-12
Arih1	ARIH1	0.177879	3.09776	0.00485454	0.00823151
Arih2	ARIH2	-0.1825	-2.99684	0.00618385	0.0103124
Arl1	ARL1	-0.432639	-7.2251	1.65391e-07	5.44721e-07
Arl10	ARL10	0.168262	1.37987	0.180143	0.224903
Arl11	ARL11	-0.909786	-16.9867	5.04489e-15	6.29915e-14
Arl13b	ARL13B	0.120452	1.1836	0.247977	0.300327
Arl14ep	ARL14EP	0.234452	2.01333	0.0552386	0.0772227
Arl15	ARL15	0.700459	5.17572	2.54076e-05	6.16144e-05
Arl16	ARL16	0.440314	2.53325	0.0181264	0.0278812
Arl2	ARL2-SNX15	0.431583	4.25397	0.000268877	0.00056474
Arl2bp	ARL2BP	0.678389	5.12127	2.91903e-05	7.01985e-05
Arl3	ARL3	0.810104	6.40042	1.18897e-06	3.45238e-06
Arl4a	ARL4A	0.65747	3.72968	0.00101901	0.00193938
Arl4c	ARL4C	4.30275	56.3461	2.36145e-27	1.16959e-24
Arl5a	ARL5A	0.226907	4.02699	0.000479875	0.000965412
Arl5b	ARL5B	0.54198	5.01906	3.78911e-05	8.98962e-05
Arl5c	ARL5C	2.55279	14.166	2.85541e-13	2.48113e-12
Arl6	ARL6	0.809009	2.93013	0.00724674	0.011927
Arl6ip1	N.A.	-0.571275	-10.1123	3.32028e-10	1.67968e-09
Arl6ip4	ARL6IP4	0.218905	2.31828	0.0291239	0.0429602
Arl6ip5	ARL6IP5	0.255148	4.53255	0.000131724	0.000289866
Arl6ip6	ARL6IP6	0.130643	1.1315	0.268845	0.322187
Arl8a	ARL8A	-0.185545	-3.0006	0.00612869	0.0102302
Arl8b	ARL8B	-1.04062	-23.1543	4.05448e-18	9.80714e-17
Armc1	ARMC1	0.00619359	0.0659023	0.947993	0.958778
Armc10	ARMC10	-0.134151	-1.80026	0.0841987	0.113015
Armc2	ARMC2	2.17694	8.38076	1.2071e-08	4.75932e-08
Armc5	ARMC5	1.10938	10.8624	7.86503e-11	4.40755e-10
Armc7	ARMC7	0.320749	3.72139	0.00104049	0.00197773
Armc8	ARMC8	0.431041	5.21624	2.29169e-05	5.60185e-05
Armc9	ARMC9	-0.601493	-5.71392	6.51026e-06	1.71327e-05
Armcx3	ARMCX3	0.610367	8.85992	4.29511e-09	1.80645e-08
Armcx5	ARMCX5	0.141001	1.00769	0.323494	0.380704
Armt1	ARMT1	-0.296294	-3.59741	0.00142028	0.00264216
Arnt	ARNT	0.189535	2.6483	0.0139673	0.0219679
Arntl	ARNTL	0.399006	3.30924	0.00290182	0.00511991
Arpc1a	N.A.	-0.373516	-4.49574	0.000144759	0.000316643
Arpc1b	ARPC1B	-0.139671	-3.00549	0.00605758	0.0101196
Arpc2	ARPC2	-0.830798	-20.1589	1.01245e-16	1.80008e-15
Arpc3	ARPC3	0.170314	2.95845	0.0067758	0.0112214
Arpc4	ARPC4	-0.211443	-4.16711	0.000335708	0.000695281
Arpc5	ARPC5	-0.388607	-9.24127	1.92831e-09	8.5821e-09
Arpc5l	ARPC5L	-0.195798	-2.26451	0.0326986	0.0477868
Arpp19	ARPP19	-0.226115	-3.59567	0.00142645	0.00265222
Arrb1	ARRB1	0.218444	4.0727	0.000427141	0.000866697
Arrb2	ARRB2	0.832801	15.0794	7.2264e-14	7.15826e-13
Arrdc1	ARRDC1	0.361278	5.84908	4.64119e-06	1.24769e-05
Arrdc2	ARRDC2	0.320534	2.61022	0.0152334	0.0237795
Arrdc3	ARRDC3	2.43884	40.6015	6.44793e-24	7.36977e-22
Arrdc4	ARRDC4	0.20332	2.24447	0.0341298	0.0496759
Arsa	ARSA	-0.0635545	-0.812383	0.424429	0.483091
Arsb	ARSB	1.58927	23.5113	2.83472e-18	7.08749e-17
Arsg	ARSG	-2.70162	-21.1516	3.33129e-17	6.65044e-16
Arsk	ARSK	0.160345	2.2916	0.0308503	0.045302
Arvcf	ARVCF	0.921379	3.00533	0.00605984	0.0101218
As3mt	AS3MT	-0.780294	-5.29675	1.86741e-05	4.62891e-05
Asah1	ASAH1	0.0908237	2.02826	0.0535865	0.0750442
Asah2	ASAH2	1.1219	10.5478	1.42726e-10	7.67942e-10
Asap1	ASAP1	-0.20366	-3.86567	0.000722808	0.00141394
Asap2	ASAP2	2.53392	11.6842	1.74989e-11	1.1004e-10
Asb1	ASB1	-0.243102	-1.22194	0.233406	0.284202
Asb13	ASB13	-0.628359	-5.05098	3.49245e-05	8.31616e-05
Asb3	ASB3	-0.0471626	-0.326534	0.746805	0.785709
Asb4	ASB4	0.272642	2.00082	0.0566573	0.0789937
Asb6	ASB6	0.520167	4.83138	6.1241e-05	0.000141297
Asb7	ASB7	0.269347	2.31808	0.0291362	0.0429669
Asb8	ASB8	0.199322	2.24911	0.0337934	0.0492759
Ascc1	ASCC1	0.0394463	0.327318	0.746219	0.785331
Ascc2	ASCC2	0.0972089	1.8548	0.0757504	0.102695
Ascc3	ASCC3	-0.152247	-2.21615	0.0362494	0.0524965
Asf1a	ASF1A	0.487079	1.85526	0.0756816	0.102616
Asf1b	ASF1B	0.0152566	0.0924344	0.927108	0.941225
Ash1l	ASH1L	0.139053	2.05836	0.0503882	0.0708705
Ash2l	ASH2L	-0.252325	-4.13526	0.000364148	0.000748667
Asl	N.A.	0.382874	3.93274	0.000609784	0.00120738
Asna1	ASNA1	-0.55355	-8.63063	7.01572e-09	2.86496e-08
Asns	ASNS	1.23417	4.46748	0.000155634	0.000338952
Asnsd1	ASNSD1	-0.491443	-7.35669	1.21683e-07	4.09058e-07
Asph	ASPH	-0.0801904	-1.53418	0.137854	0.176535
Aspm	ASPM	0.758564	4.48765	0.000147792	0.000322801
Aspscr1	ASPSCR1	0.37119	3.88098	0.000695308	0.00136348
Asrgl1	ASRGL1	0.409403	2.0608	0.0501365	0.0705356
Ass1	ASS1	0.276349	3.09637	0.00487089	0.00825653
Aste1	ASTE1	-0.00346934	-0.0198861	0.984296	0.988382
Asun	N.A.	0.0851987	0.882589	0.386072	0.444994
Asxl1	ASXL1	-0.13333	-2.23549	0.0347894	0.0505582
Asxl2	ASXL2	-0.0505913	-0.659584	0.5157	0.573545
Atad1	ATAD1	0.0545002	0.844067	0.406833	0.465713
Atad2	ATAD2	-0.514351	-7.76248	4.79059e-08	1.71521e-07
Atad2b	ATAD2B	0.560717	6.67459	6.11506e-07	1.85485e-06
Atad3a	ATAD3A	-0.594394	-5.92484	3.84209e-06	1.04202e-05
Atad5	ATAD5	0.0135624	0.0695759	0.945098	0.956203
Atat1	ATAT1	0.848787	8.16835	1.92716e-08	7.34495e-08
Ate1	ATE1	-0.0496127	-0.658984	0.516079	0.573873
Atf1	ATF1	0.154439	2.53578	0.0180236	0.0277312
Atf2	ATF2	0.0286706	0.366597	0.71708	0.759738
Atf3	ATF3	0.781429	17.2095	3.75878e-15	4.75609e-14
Atf4	ATF4	-0.39111	-8.18498	1.85743e-08	7.10261e-08
Atf5	ATF5	2.30278	19.4603	2.28036e-16	3.71905e-15
Atf6	ATF6	0.145355	2.60523	0.0154069	0.0240251
Atf6b	ATF6B	-0.123955	-1.98383	0.058636	0.081512
Atf7	ATF7	0.284573	3.9977	0.000517007	0.00103591
Atf7ip	ATF7IP	0.129865	2.10824	0.0454608	0.0645159
Atg10	ATG10	0.160545	0.946022	0.353414	0.411262
Atg101	ATG101	0.132208	1.16769	0.254219	0.306851
Atg12	ATG12	0.428856	7.71361	5.35353e-08	1.90301e-07
Atg13	ATG13	0.659853	10.4542	1.70807e-10	9.09999e-10
Atg14	ATG14	0.298699	2.93515	0.00716103	0.0118038
Atg16l1	ATG16L1	0.109794	1.28716	0.210119	0.258266
Atg16l2	ATG16L2	0.287526	1.846	0.0770615	0.104323
Atg2a	ATG2A	-0.108076	-1.75713	0.0914406	0.121574
Atg2b	ATG2B	-0.121545	-1.67912	0.105892	0.139011
Atg3	ATG3	-0.553274	-9.66151	8.15412e-10	3.85329e-09
Atg4a	ATG4A	-0.84889	-8.41242	1.12636e-08	4.46297e-08
Atg4b	ATG4B	0.139881	1.9083	0.0681879	0.0933064
Atg4c	ATG4C	-1.02475	-12.4816	4.36581e-12	3.04757e-11
Atg4d	ATG4D	-0.292213	-2.14476	0.0421318	0.0602686
Atg5	ATG5	-0.533579	-8.30435	1.42735e-08	5.56024e-08
Atg7	ATG7	-1.09926	-19.2291	3.00029e-16	4.80093e-15
Atg9a	ATG9A	-0.00277068	-0.0386218	0.969506	0.977116
Atg9b	ATG9B	4.36511	7.885	3.63082e-08	1.31996e-07
Athl1	N.A.	0.0602457	0.425014	0.674552	0.721664
Atic	ATIC	-0.0257733	-0.36782	0.716179	0.758938
Atl2	ATL2	0.529828	5.51316	1.07929e-05	2.75747e-05
Atl3	ATL3	0.0824245	1.58626	0.125558	0.162308
Atm	ATM	-0.312608	-2.58062	0.0162905	0.0252817
Atmin	ATMIN	0.339134	4.47508	0.000152633	0.000332678
Atn1	ATN1	0.355912	4.07917	0.000420155	0.00085419
Atox1	ATOX1	0.318715	4.78827	6.83902e-05	0.000156645
Atp10a	ATP10A	-5.09512	-28.9007	2.18389e-20	8.97813e-19
Atp10d	ATP10D	0.159894	1.15006	0.261269	0.314266
Atp11a	ATP11A	0.480474	7.91614	3.38488e-08	1.2366e-07
Atp11b	ATP11B	-0.861556	-11.0132	5.93581e-11	3.39222e-10
Atp11c	ATP11C	-0.128276	-1.85406	0.0758601	0.102817
Atp13a1	ATP13A1	0.151708	2.13802	0.042729	0.0610138
Atp13a2	ATP13A2	-0.189434	-3.57019	0.00152025	0.00281556
Atp13a3	ATP13A3	-0.790213	-11.0433	5.61313e-11	3.22197e-10
Atp1a1	ATP1A1	-0.741414	-19.5107	2.14874e-16	3.53623e-15
Atp1a3	ATP1A3	8.36051	27.7719	5.61511e-20	2.08581e-18
Atp1b3	ATP1B3	-0.192429	-4.40372	0.000183257	0.00039471
Atp2a2	ATP2A2	0.423295	9.57675	9.68232e-10	4.50266e-09
Atp2a3	ATP2A3	3.3081	15.5782	3.51032e-14	3.73322e-13
Atp2b1	ATP2B1	0.906326	19.7847	1.55909e-16	2.66275e-15
Atp2b4	ATP2B4	2.46856	9.13538	2.40396e-09	1.055e-08
Atp2c1	ATP2C1	0.0130503	0.220238	0.827518	0.856249
Atp5a1	ATP5F1A	-0.481606	-11.2426	3.88743e-11	2.28178e-10
Atp5b	ATP5F1B	-0.43435	-11.6798	1.76368e-11	1.1084e-10
Atp5c1	ATP5F1C	-0.31366	-6.36049	1.31077e-06	3.78179e-06
Atp5d	ATP5F1D	-0.0292157	-0.427381	0.672851	0.719992
Atp5e	ATP5F1E	-0.196976	-1.79331	0.08533	0.114282
Atp5f1	ATP5PB	-0.240012	-4.4337	0.000169709	0.000367356
Atp5g1	N.A.	-0.457529	-5.39224	1.46559e-05	3.6767e-05
Atp5g2	ATP5MC2	-0.339858	-2.79249	0.0100135	0.0160975
Atp5g3	ATP5MC3	-0.38631	-4.33831	0.00021668	0.000462106
Atp5h	ATP5PD	-0.176445	-3.82988	0.000791318	0.00153554
Atp5j	ATP5PF	-0.175777	-2.22436	0.0356233	0.0516474
Atp5j2	ATP5MF	0.00290584	0.0372533	0.970586	0.977825
Atp5k	ATP5ME	-0.122793	-0.845073	0.406282	0.465134
Atp5l	N.A.	-0.26922	-3.30765	0.00291318	0.00513733
Atp5o	N.A.	0.0844716	1.19623	0.243104	0.295009
Atp5s	ATP5S	0.59317	2.86283	0.00849387	0.013819
Atp5sl	N.A.	0.332581	3.85046	0.000751184	0.00146339
Atp6ap1	ATP6AP1	-0.0112575	-0.259935	0.797095	0.829607
Atp6ap2	ATP6AP2	-0.166571	-2.95583	0.00681811	0.0112868
Atp6v0a1	ATP6V0A1	0.0531745	0.811358	0.425006	0.483589
Atp6v0a2	ATP6V0A2	-0.044187	-0.722169	0.477056	0.535433
Atp6v0b	ATP6V0B	-0.168128	-2.84328	0.00889265	0.0144114
Atp6v0c	ATP6V0C	-0.451348	-5.76386	5.74403e-06	1.52174e-05
Atp6v0d1	ATP6V0D1	-0.823322	-16.0668	1.76264e-14	1.99708e-13
Atp6v0d2	ATP6V0D2	-1.24977	-28.3965	3.31534e-20	1.29635e-18
Atp6v0e	ATP6V0E1	-0.539712	-9.49103	1.15301e-09	5.29466e-09
Atp6v1a	ATP6V1A	0.151255	3.92123	0.000627855	0.00123938
Atp6v1b2	ATP6V1B2	-0.798795	-22.0563	1.25917e-17	2.78651e-16
Atp6v1c1	ATP6V1C1	-1.33646	-27.5072	7.04414e-20	2.4949e-18
Atp6v1d	ATP6V1D	-0.792564	-14.561	1.56296e-13	1.42725e-12
Atp6v1e1	ATP6V1E1	-1.28873	-28.0187	4.55392e-20	1.71614e-18
Atp6v1f	ATP6V1F	-0.458344	-6.46231	1.02247e-06	3.00502e-06
Atp6v1g1	ATP6V1G1	-1.01716	-18.9944	3.97594e-16	6.17221e-15
Atp6v1g2	ATP6V1G2	0.667528	5.13807	2.79661e-05	6.7426e-05
Atp6v1h	ATP6V1H	-0.0261096	-0.42289	0.67608	0.723076
Atp7a	ATP7A	-0.207033	-2.49655	0.0196789	0.030047
Atp8a1	ATP8A1	0.0326852	0.457412	0.651422	0.700594
Atp8b2	ATP8B2	3.57083	18.2808	9.53886e-16	1.36658e-14
Atp8b4	ATP8B4	0.509302	8.14416	2.03336e-08	7.7158e-08
Atp9b	ATP9B	0.236119	3.16915	0.00408479	0.00702247
Atpaf1	ATPAF1	-0.232834	-1.77498	0.0883805	0.117972
Atpaf2	ATPAF2	-0.00198787	-0.0174942	0.986185	0.989705
Atpif1	ATP5IF1	0.0371776	0.668721	0.509952	0.568003
Atr	ATR	-0.450103	-4.72635	8.01499e-05	0.000181938
Atraid	ATRAID	0.178801	2.39483	0.0246484	0.0369619
Atrip	ATRIP	-0.956388	-2.65278	0.0138251	0.0217607
Atrn	ATRN	-0.00593396	-0.0894979	0.929417	0.942833
Atrnl1	ATRNL1	1.29246	12.1514	7.69627e-12	5.15779e-11
Atrx	ATRX	0.0793838	1.20293	0.240548	0.292146
Atxn1	ATXN1	0.239486	3.61183	0.00136992	0.00255671
Atxn10	ATXN10	-1.30234	-22.2138	1.06685e-17	2.39144e-16
Atxn1l	ATXN1L	0.140092	2.23713	0.0346679	0.0503886
Atxn2	ATXN2	-0.0606314	-0.789861	0.43722	0.495643
Atxn2l	ATXN2L	-0.0884453	-1.50001	0.146443	0.186433
Atxn3	ATXN3	0.251994	3.78491	0.00088655	0.00170759
Atxn7	ATXN7	0.373047	4.4896	0.000147054	0.00032146
Atxn7l1	ATXN7L1	-0.118157	-1.97883	0.0592296	0.0822689
Atxn7l2	ATXN7L2	0.104057	0.5625	0.578908	0.632681
Atxn7l3	ATXN7L3	0.423852	5.46244	1.22693e-05	3.11175e-05
Atxn7l3b	ATXN7L3B	0.495038	8.26386	1.56039e-08	6.04006e-08
AU019823	NKAPD1	0.314088	4.23728	0.000280602	0.000587823
AU022252	C1orf50	0.4242	4.47562	0.000152421	0.000332355
AU040320	KIAA0319L	0.128601	2.08191	0.0480056	0.0677945
Auh	AUH	0.551589	4.60343	0.000109837	0.000244681
Aup1	AUP1	0.0790352	1.71136	0.0997013	0.131465
Aurka	AURKA	0.705221	3.2845	0.00308334	0.00541172
Aurkaip1	AURKAIP1	-0.590015	-7.15983	1.92743e-07	6.26474e-07
Aurkb	AURKB	0.503059	3.04067	0.00556851	0.00934917
Aven	AVEN	-0.668439	-3.91774	0.000633435	0.00124934
Avl9	AVL9	0.184873	2.09446	0.0467776	0.0661771
Avpi1	AVPI1	-0.355631	-1.17584	0.251006	0.30343
AW146154	N.A.	-0.00733401	-0.046648	0.963174	0.971623
AW209491	C7orf25	0.39938	2.35354	0.0269771	0.040153
AW549877	C5orf51	0.206668	3.12293	0.00456842	0.0077857
AW554918	KIAA1328	0.262314	2.22498	0.0355762	0.0515862
Awat1	AWAT1	-5.65483	-11.5537	2.21033e-11	1.36518e-10
Axin1	AXIN1	0.131378	2.1124	0.0450701	0.0640052
Axl	AXL	-5.23992	-90.5639	2.34007e-32	7.72455e-29
Azi2	AZI2	-0.0417782	-0.561452	0.579611	0.633383
Azin1	AZIN1	-0.62746	-11.0342	5.70902e-11	3.268e-10
Azin2	AZIN2	3.79683	7.1961	1.77016e-07	5.79341e-07
B230118H07Rik	C11orf74	0.61919	3.1156	0.00465009	0.00791322
B230219D22Rik	C5orf24	0.252679	4.44484	0.000164929	0.000357903
B230307C23Rik	N.A.	0.386894	1.61449	0.119283	0.154734
B2m	B2M	0.216102	3.52864	0.00168629	0.00310097
B3galnt1	B3GALNT1	7.11653	12.8256	2.4471e-12	1.78237e-11
B3galnt2	B3GALNT2	0.0850639	0.758944	0.455157	0.51357
B3galt4	B3GALT4	0.439248	2.71366	0.0120213	0.0191008
B3galt6	B3GALT6	-0.701802	-4.06502	0.000435572	0.000882256
B3gat3	B3GAT3	-0.21332	-2.51048	0.0190756	0.0291987
B3glct	B3GLCT	0.289976	2.91849	0.00744922	0.0122342
B3gnt2	B3GNT2	0.420665	1.64245	0.113326	0.147856
B3gnt3	B3GNT3	0.88971	12.1045	8.34895e-12	5.56293e-11
B3gnt7	B3GNT7	-4.67506	-49.6462	5.04942e-26	1.22137e-23
B3gnt8	B3GNT8	0.792755	8.92963	3.70491e-09	1.57349e-08
B3gntl1	B3GNTL1	-0.205525	-1.74887	0.092887	0.123339
B430306N03Rik	N.A.	0.720748	11.339	3.26007e-11	1.94873e-10
B4galnt1	B4GALNT1	-1.11636	-20.8805	4.49163e-17	8.66742e-16
B4galt1	B4GALT1	0.0331279	0.744989	0.463396	0.521903
B4galt3	B4GALT3	0.187475	1.83041	0.0794332	0.107199
B4galt4	B4GALT4	0.779817	3.77141	0.000917259	0.00176217
B4galt5	B4GALT5	-1.19268	-19.0317	3.80096e-16	5.95389e-15
B4galt6	B4GALT6	7.14207	23.7856	2.16047e-18	5.58982e-17
B4galt7	B4GALT7	-0.0846587	-0.794114	0.434786	0.493153
B4gat1	B4GAT1	0.620539	4.9299	4.75911e-05	0.000111485
B630005N14Rik	N.A.	-1.04541	-15.7112	2.90495e-14	3.15062e-13
B9d2	B9D2	0.279585	1.73601	0.0951771	0.126026
Babam1	BABAM1	-0.163393	-2.33894	0.0278476	0.0413127
Bace1	BACE1	0.892459	6.75374	5.05548e-07	1.55201e-06
Bach1	BACH1	0.169261	3.50245	0.00179994	0.00329365
Bach2	BACH2	3.14812	6.98639	2.90236e-07	9.18111e-07
Bad	BAD	0.404661	3.79959	0.000854285	0.0016485
Bag1	BAG1	0.000777522	0.0119457	0.990566	0.992666
Bag3	BAG3	0.992705	13.9703	3.86787e-13	3.27871e-12
Bag4	BAG4	0.236794	2.34763	0.0273263	0.0406037
Bag5	BAG5	-0.0594998	-0.554344	0.58439	0.637734
Bag6	BAG6	0.209084	4.06673	0.000433679	0.000878765
Bahcc1	BAHCC1	6.68033	9.77664	6.46653e-10	3.12539e-09
Bahd1	BAHD1	0.723465	9.92918	4.76813e-10	2.35934e-09
Baiap2	BAIAP2	5.40756	27.7814	5.56987e-20	2.08581e-18
Bak1	BAK1	-0.0322419	-0.453051	0.654516	0.703266
Bambi	BAMBI	5.56304	7.56345	7.54706e-08	2.62356e-07
Banf1	N.A.	-0.35773	-3.66548	0.00119752	0.00225479
Banp	BANP	0.0604822	0.552738	0.585472	0.638848
Bap1	BAP1	0.406153	6.31345	1.47077e-06	4.21108e-06
Basp1	BASP1	1.46543	16.7307	7.10393e-15	8.66213e-14
Batf	BATF	-1.36314	-7.50287	8.67583e-08	2.98108e-07
Batf2	BATF2	1.028	2.26054	0.0329776	0.0481606
Bax	BAX	0.0605099	0.90262	0.375554	0.43445
Baz1a	BAZ1A	-1.90534	-31.7077	2.40809e-21	1.25862e-19
Baz1b	BAZ1B	0.234579	4.74995	7.54443e-05	0.000171668
Baz2a	BAZ2A	0.166686	3.31241	0.00287933	0.00508367
Baz2b	BAZ2B	-0.199642	-2.48991	0.0199726	0.0304597
Bbc3	N.A.	1.49217	7.34473	1.25113e-07	4.20318e-07
Bbip1	N.A.	-0.453011	-3.53645	0.00165381	0.00304609
Bbs2	BBS2	0.534934	3.15598	0.00421734	0.00723241
Bbs4	BBS4	0.600765	2.80072	0.00982333	0.0158186
Bbs5	BBS5	0.721639	3.84618	0.000759366	0.00147838
Bbs7	BBS7	0.457886	3.04592	0.00549891	0.00924276
Bbs9	BBS9	-0.555257	-5.49883	1.11907e-05	2.8549e-05
Bbx	BBX	0.761031	11.3199	3.37499e-11	2.0082e-10
BC003331	ODR4	0.329146	4.75516	7.44451e-05	0.00016958
BC003965	C16orf91	-0.319617	-2.99505	0.00621034	0.0103499
BC004004	C6orf89	-0.0866943	-1.4121	0.170549	0.213849
BC005537	C6orf62	-0.344053	-7.58938	7.11098e-08	2.48276e-07
BC005561	N.A.	-0.0448706	-0.347394	0.731274	0.772103
BC005624	C9orf78	0.105706	1.95531	0.0620945	0.0858951
BC017158	C16orf58	0.0803158	0.975223	0.339021	0.396599
BC017643	CYBC1	-0.328889	-5.24313	2.14014e-05	5.24619e-05
BC022687	CLBA1	0.578363	1.9367	0.0644472	0.0887953
BC023829	N.A.	-0.44453	-5.05241	3.47977e-05	8.28787e-05
BC024978	C19orf54	-0.0944676	-0.688757	0.497475	0.555593
BC026585	N.A.	-0.928196	-8.35556	1.27558e-08	5.01411e-08
BC027231	N.A.	-0.770324	-7.04676	2.51584e-07	8.02703e-07
BC028528	C1orf54	1.301	13.4045	9.48269e-13	7.47759e-12
BC029214	N.A.	-0.02	-0.121611	0.904203	0.921841
BC030336	N.A.	0.0447794	0.362566	0.720051	0.76242
BC031181	C18orf32	-0.238135	-3.24178	0.00342287	0.00596336
BC037034	C7orf43	0.488259	8.72172	5.76839e-09	2.38557e-08
BC048403	C12orf66	-0.435606	-3.74061	0.000991322	0.00189204
BC052040	C15orf41	0.597863	3.06128	0.00529995	0.00893722
BC068281	N.A.	0.314439	1.83053	0.0794143	0.107188
BC094916	N.A.	3.86975	4.11898	0.000379593	0.000777501
Bcam	BCAM	-4.37303	-11.6095	1.99976e-11	1.24623e-10
Bcap29	BCAP29	-0.456672	-5.20803	2.34006e-05	5.71068e-05
Bcap31	BCAP31	0.224376	4.27561	0.000254398	0.000536713
Bcar3	BCAR3	-0.519766	-8.50404	9.22612e-09	3.70505e-08
Bcas1	BCAS1	-3.66652	-8.06298	2.43599e-08	9.1205e-08
Bcas2	BCAS2	0.20359	3.38068	0.00243388	0.00434142
Bcas3	BCAS3	0.234342	2.68903	0.0127226	0.0201473
Bcat2	BCAT2	-0.307793	-3.99238	0.000524043	0.00104839
Bccip	BCCIP	-0.25151	-2.66437	0.013463	0.0212422
Bckdha	BCKDHA	0.152993	1.71254	0.0994809	0.131224
Bckdhb	BCKDHB	-2.73019	-16.3862	1.13402e-14	1.33893e-13
Bckdk	BCKDK	-0.0246313	-0.416566	0.680638	0.727278
Bcl10	BCL10	0.604416	8.43654	1.06862e-08	4.25364e-08
Bcl2	BCL2	2.34635	8.50984	9.11067e-09	3.6601e-08
Bcl2a1a	N.A.	-7.72564	-14.1683	2.84517e-13	2.4743e-12
Bcl2a1b	N.A.	-0.191629	-3.21398	0.00366302	0.00634456
Bcl2a1d	N.A.	-3.73286	-24.5998	9.81013e-19	2.75771e-17
Bcl2l1	BCL2L1	-0.760983	-8.42279	1.10115e-08	4.37472e-08
Bcl2l11	BCL2L11	0.887221	13.9358	4.08162e-13	3.44585e-12
Bcl2l12	BCL2L12	-0.201621	-1.29776	0.206506	0.254276
Bcl2l13	BCL2L13	-0.106512	-1.46107	0.156757	0.198132
Bcl2l2	BCL2L2	0.277389	3.64523	0.00125994	0.00236546
Bcl3	BCL3	1.68967	15.8497	2.38852e-14	2.64287e-13
Bcl6	BCL6	0.754968	10.5325	1.46951e-10	7.89483e-10
Bcl7a	BCL7A	1.5578	6.63521	6.72434e-07	2.0296e-06
Bcl7b	BCL7B	-0.00647352	-0.0778958	0.938546	0.950703
Bcl7c	BCL7C	0.569319	4.06925	0.000430902	0.000873477
Bcl9	BCL9	1.01999	9.35135	1.53573e-09	6.93579e-09
Bcl9l	BCL9L	-0.0544941	-0.660439	0.515161	0.573071
Bclaf1	BCLAF1	-0.134281	-2.7515	0.0110145	0.0175919
Bco2	BCO2	1.06242	3.20199	0.00377152	0.0065238
Bcor	BCOR	0.223009	3.62407	0.00132858	0.00248401
Bcorl1	BCORL1	0.403342	4.38802	0.000190778	0.000409892
Bcr	BCR	1.86505	6.59098	7.4828e-07	2.24355e-06
Bcs1l	BCS1L	-0.175312	-1.15716	0.258413	0.311227
Bdh1	BDH1	-2.05579	-13.8142	4.93929e-13	4.10004e-12
Bdp1	BDP1	0.055316	0.737712	0.467726	0.526154
Becn1	BECN1	-0.0522642	-1.00268	0.325858	0.383009
Bend3	BEND3	-0.611036	-4.18499	0.000320725	0.00066584
Bend4	BEND4	4.64728	15.3638	4.77644e-14	4.92366e-13
Bend6	BEND6	-2.32085	-11.1707	4.43571e-11	2.58464e-10
Best1	BEST1	-5.22223	-20.727	5.32751e-17	1.01859e-15
Bet1	BET1	0.903577	9.73007	7.10096e-10	3.39919e-09
Bet1l	BET1L	0.176734	1.4777	0.152283	0.192989
Bex1	BEX1	-0.593037	-3.081	0.00505445	0.00853846
Bfar	BFAR	0.163729	2.36233	0.0264652	0.0394815
Bfsp1	BFSP1	-5.9844	-10.4425	1.74678e-10	9.28817e-10
Bgn	BGN	5.3345	12.1613	7.56502e-12	5.08293e-11
Bhlhb9	BHLHB9	-3.34537	-7.37079	1.17762e-07	3.97031e-07
Bhlhe40	BHLHE40	-2.07828	-42.0979	2.6985e-24	3.42282e-22
Bhlhe41	BHLHE41	-2.80641	-44.7188	6.2968e-25	1.11005e-22
Bicd2	BICD2	0.0892484	1.83884	0.0781428	0.105691
Bid	BID	0.545275	4.91332	4.96538e-05	0.000115978
Bin1	BIN1	2.88862	25.3414	4.87996e-19	1.48411e-17
Bin2	BIN2	-0.424412	-6.91833	3.41153e-07	1.07006e-06
Bin3	BIN3	-0.159119	-2.48042	0.0203993	0.0310149
Birc2	BIRC2	0.070283	0.766317	0.450839	0.509527
Birc3	BIRC3	1.26171	16.4435	1.04845e-14	1.24344e-13
Birc5	BIRC5	0.362807	2.25058	0.0336872	0.0491348
Birc6	BIRC6	-0.045768	-0.532276	0.59935	0.652075
Bivm	BIVM	0.178713	1.80266	0.0838097	0.112536
Blcap	BLCAP	0.460124	7.09406	2.25008e-07	7.22987e-07
Blm	BLM	-0.00726519	-0.0566575	0.95528	0.965397
Blmh	BLMH	0.50933	7.32447	1.31151e-07	4.39325e-07
Blnk	BLNK	5.44099	41.2143	4.49655e-24	5.37571e-22
Bloc1s1	BLOC1S1	0.11083	1.1498	0.261375	0.314357
Bloc1s2	BLOC1S2	0.563757	3.30648	0.00292151	0.00514932
Bloc1s3	BLOC1S3	-0.575994	-5.96871	3.44475e-06	9.41132e-06
Bloc1s4	BLOC1S4	-0.0492975	-0.286308	0.77706	0.81269
Bloc1s5	BLOC1S5	-0.00467426	-0.037656	0.970268	0.9776
Bloc1s6	BLOC1S6	0.419079	6.73395	5.30138e-07	1.62231e-06
Blvra	BLVRA	-1.29354	-19.5495	2.05285e-16	3.40537e-15
Blvrb	BLVRB	0.664149	13.832	4.80321e-13	3.99346e-12
Blzf1	BLZF1	0.188833	1.743	0.093926	0.124592
Bmf	BMF	-0.124404	-1.35716	0.187156	0.232821
Bmi1	BMI1	-0.977998	-14.1486	2.93309e-13	2.54014e-12
Bmp2k	BMP2K	0.804514	11.8345	1.34003e-11	8.59287e-11
Bmpr1a	BMPR1A	-2.68387	-15.3755	4.69679e-14	4.84636e-13
Bmpr2	BMPR2	-0.176458	-2.18911	0.0383839	0.0552721
Bms1	BMS1	-0.178214	-3.45686	0.00201576	0.00365197
Bmx	BMX	-5.26242	-19.2753	2.8394e-16	4.55048e-15
Bmyc	MYC	2.49816	12.2391	6.61309e-12	4.49267e-11
Bnip1	BNIP1	0.412098	2.92449	0.00734409	0.0120696
Bnip2	BNIP2	0.279429	4.35265	0.000208868	0.000446085
Bnip3	BNIP3	1.0113	8.90227	3.92593e-09	1.6599e-08
Bnip3l	BNIP3L	-0.278206	-6.49621	9.41551e-07	2.77818e-06
Bod1	BOD1	0.363474	2.05392	0.0508493	0.0714417
Bod1l	BOD1L1	0.142787	1.93817	0.0642579	0.0885579
Bola2	BOLA2	-0.22239	-2.56203	0.0169895	0.0262606
Bola3	BOLA3	-0.502551	-5.61085	8.43595e-06	2.187e-05
Bop1	BOP1	-0.12372	-1.30686	0.203446	0.250954
Bpgm	BPGM	-0.363943	-2.42191	0.0232234	0.0349408
Bphl	BPHL	1.35894	7.31433	1.34285e-07	4.48523e-07
Bpifc	BPIFC	0.405972	0.878089	0.388462	0.447055
Bpnt1	BPNT1	-0.316086	-3.42199	0.00219768	0.00395605
Bptf	BPTF	0.0956307	1.50603	0.144899	0.184716
Braf	BRAF	0.214401	2.19861	0.037622	0.0543255
Brap	BRAP	-0.693091	-13.5832	7.12064e-13	5.76805e-12
Brat1	BRAT1	-0.207547	-2.09261	0.0469562	0.0664026
Brca1	BRCA1	1.08589	6.20943	1.89891e-06	5.36553e-06
Brca2	BRCA2	0.0864959	0.546486	0.589696	0.642849
Brcc3	BRCC3	-0.0793206	-0.77152	0.447808	0.506431
Brd1	BRD1	0.121817	2.33422	0.0281347	0.041697
Brd2	BRD2	0.154089	3.82827	0.000794552	0.00154153
Brd3	BRD3	0.648134	10.0913	3.46003e-10	1.74698e-09
Brd4	BRD4	-0.00760237	-0.104357	0.917739	0.932989
Brd7	BRD7	0.196009	3.48076	0.00189965	0.00345969
Brd8	BRD8	0.0868379	1.53835	0.136833	0.175249
Brd9	BRD9	-0.248715	-3.37886	0.00244487	0.00435952
Bre	N.A.	-0.357735	-4.83268	6.1037e-05	0.000140858
Brf1	BRF1	0.353506	3.54294	0.00162727	0.00300151
Brf2	BRF2	0.140052	0.696089	0.492952	0.551192
Bri3	BRI3	-0.119369	-1.6421	0.113398	0.147931
Bri3bp	BRI3BP	-0.415545	-5.67619	7.15728e-06	1.87042e-05
Brip1	BRIP1	0.179803	0.802575	0.42997	0.488382
Brix1	BRIX1	-0.18719	-1.90118	0.0691545	0.09448
Brk1	BRK1	0.034167	0.485216	0.631852	0.683516
Brms1	BRMS1	0.159646	2.3465	0.0273939	0.0406955
Brms1l	BRMS1L	0.0343114	0.258435	0.798239	0.830583
Brox	BROX	0.662408	12.65	3.28404e-12	2.33794e-11
Brpf1	BRPF1	0.0443057	0.881566	0.386615	0.445412
Brpf3	BRPF3	0.709137	8.60695	7.38326e-09	3.00443e-08
Brwd1	BRWD1	-0.103394	-1.28462	0.210991	0.259215
Brwd3	BRWD3	0.0708787	0.778041	0.444026	0.502591
Bscl2	BSCL2	0.0407605	0.624284	0.538236	0.595425
Bsdc1	BSDC1	0.2666	3.39721	0.00233658	0.00418148
Bsg	BSG	0.472801	9.75271	6.78485e-10	3.26256e-09
Bsn	BSN	-1.00558	-10.6685	1.13393e-10	6.19111e-10
Bst1	BST1	-3.11992	-36.805	6.8144e-23	5.49431e-21
Bst2	BST2	1.27081	6.85922	3.92759e-07	1.22345e-06
Btaf1	BTAF1	0.0889806	1.28223	0.211812	0.260132
Btbd1	BTBD1	-0.284637	-5.80918	5.12797e-06	1.369e-05
Btbd10	BTBD10	0.083717	0.759691	0.454718	0.513131
Btbd19	BTBD19	-0.5408	-3.93389	0.000608008	0.00120409
Btbd2	BTBD2	0.369548	3.83027	0.000790552	0.00153491
Btbd3	BTBD3	4.11242	9.26403	1.83943e-09	8.20226e-09
Btbd6	BTBD6	0.430683	3.07373	0.00514368	0.00868214
Btbd7	BTBD7	0.152909	1.33508	0.194175	0.24063
Btbd9	BTBD9	-0.195105	-2.14745	0.0418951	0.0599712
Btd	BTD	-0.0604107	-0.590481	0.560299	0.616163
Btf3	N.A.	-0.250149	-3.97972	0.000541189	0.00107978
Btf3l4	N.A.	-0.422197	-5.14909	2.71914e-05	6.56342e-05
Btg1	BTG1	-0.318563	-5.71461	6.49905e-06	1.71087e-05
Btg2	BTG2	-0.556155	-7.03107	2.61094e-07	8.31996e-07
Btk	BTK	-0.244574	-4.37683	0.000196328	0.000420927
Btrc	BTRC	0.475943	4.78917	6.82331e-05	0.00015632
Bub1b	BUB1B	-2.93532	-32.3596	1.48201e-21	8.06218e-20
Bub3	BUB3	0.159991	2.75857	0.0108352	0.0173274
Bud13	BUD13	0.380307	3.71165	0.00106633	0.00202388
Bud31	BUD31	-0.189176	-2.11537	0.0447928	0.0636462
Bysl	BYSL	-0.897688	-8.95261	3.52921e-09	1.50378e-08
Bzrap1	N.A.	0.909712	2.49719	0.0196505	0.0300081
Bzw1	BZW1	-0.0594857	-1.11915	0.273974	0.327616
Bzw2	BZW2	-2.26283	-20.2228	9.41155e-17	1.68484e-15
C130026I21Rik	N.A.	-0.0220716	-0.0770117	0.939242	0.951223
C130050O18Rik	N.A.	-0.113098	-0.733262	0.470387	0.528746
C1d	C1D	-0.236599	-2.6046	0.0154291	0.0240524
C1galt1	C1GALT1	-1.03791	-10.726	1.01696e-10	5.58762e-10
C1galt1c1	C1GALT1C1	0.20323	2.69631	0.0125114	0.0198309
C1qa	C1QA	7.0125	33.8279	5.13553e-22	3.28746e-20
C1qb	C1QB	8.24436	55.9865	2.75741e-27	1.30363e-24
C1qbp	C1QBP	-0.802818	-12.0511	9.16257e-12	6.07392e-11
C1qc	C1QC	8.00162	45.2825	4.65499e-25	8.60274e-23
C1qtnf6	C1QTNF6	6.50497	11.4347	2.7399e-11	1.66946e-10
C1ra	C1R	-0.363238	-4.08368	0.000415351	0.000845248
C1rl	C1RL	0.23592	1.70787	0.100357	0.132262
C2	C2	-2.59187	-6.45227	1.04777e-06	3.07501e-06
C230052I12Rik	N.A.	-0.010563	-0.0618766	0.951165	0.961706
C2cd2	C2CD2	-0.457726	-5.03471	3.64064e-05	8.65516e-05
C2cd2l	C2CD2L	-1.82755	-27.722	5.85969e-20	2.16123e-18
C2cd3	C2CD3	0.230826	2.811	0.00959056	0.0154677
C2cd5	C2CD5	-0.657585	-8.13975	2.05341e-08	7.78334e-08
C3	C3	-1.40382	-14.8943	9.49382e-14	9.12618e-13
C330007P06Rik	CXorf56	0.217692	3.88109	0.000695124	0.00136338
C330018D20Rik	C5orf63	-0.363496	-3.10815	0.00473447	0.00804891
C330027C09Rik	CIP2A	0.164897	1.11544	0.275528	0.32921
C3ar1	C3AR1	7.00671	82.5333	2.23841e-31	4.65633e-28
C530008M17Rik	KIAA1211	-6.74729	-23.2301	3.756e-18	9.12761e-17
C5ar1	C5AR1	4.10878	32.6153	1.22823e-21	6.90532e-20
C5ar2	C5AR2	2.16922	11.7971	1.43175e-11	9.13039e-11
C77080	KIAA1522	-0.837327	-9.93164	4.74491e-10	2.34897e-09
C78339	N.A.	-0.0768095	-0.837973	0.410181	0.468978
C87436	C2orf42	0.131037	1.26485	0.217875	0.266759
Caap1	CAAP1	0.163488	1.13346	0.268037	0.321329
Cab39	CAB39	-0.0110952	-0.274744	0.785826	0.820291
Cab39l	CAB39L	-0.128597	-1.81036	0.0825751	0.111079
Cabin1	CABIN1	-0.112469	-2.1384	0.0426951	0.0609821
Cables2	CABLES2	-0.225013	-1.93772	0.0643164	0.0886267
Cacfd1	CACFD1	-0.0994712	-1.40174	0.173588	0.217372
Cacna1a	CACNA1A	5.68641	16.3246	1.23394e-14	1.44204e-13
Cacna1b	CACNA1B	2.52278	6.58961	7.50755e-07	2.24902e-06
Cacna1d	CACNA1D	5.66414	18.0827	1.22267e-15	1.70927e-14
Cacnb1	CACNB1	1.53692	6.59356	7.43624e-07	2.23216e-06
Cactin	CACTIN	-0.102704	-1.28166	0.212011	0.260345
Cacul1	CACUL1	-0.106531	-1.92763	0.0656213	0.0902217
Cacybp	CACYBP	-0.78241	-10.2248	2.6635e-10	1.37008e-09
Cad	CAD	-0.886968	-9.35795	1.51496e-09	6.84498e-09
Cadm1	CADM1	3.98643	36.1378	1.05658e-22	8.2011e-21
Calcoco1	CALCOCO1	0.193057	3.04859	0.00546379	0.00918967
Calcrl	CALCRL	0.165035	1.88789	0.0709908	0.0968361
Cald1	CALD1	-1.07562	-10.082	3.52428e-10	1.77683e-09
Calhm2	CALHM2	3.55379	16.035	1.84239e-14	2.08064e-13
Calm1	CALM1	-0.474977	-11.7755	1.48753e-11	9.4283e-11
Calm2	CALM2	-0.469115	-10.2171	2.70401e-10	1.38818e-09
Calm3	CALM3	-0.223777	-4.7995	6.64508e-05	0.000152371
Calr	CALR	0.144019	3.3223	0.00281017	0.00497254
Calu	CALU	-0.375554	-7.75537	4.86849e-08	1.7413e-07
Camk1	CAMK1	-1.45591	-32.355	1.48712e-21	8.06218e-20
Camk1d	CAMK1D	-0.708087	-11.2863	3.5886e-11	2.128e-10
Camk2a	CAMK2A	1.80529	7.11954	2.11897e-07	6.8424e-07
Camk2d	CAMK2D	-0.548746	-8.55352	8.28744e-09	3.34618e-08
Camk2g	CAMK2G	-1.41758	-18.9569	4.16017e-16	6.41988e-15
Camkk2	CAMKK2	0.361587	5.45559	1.24835e-05	3.16454e-05
Caml	CAMLG	0.316017	3.86371	0.000726397	0.00142043
Camsap1	CAMSAP1	0.585792	6.50526	9.21087e-07	2.72475e-06
Camsap2	CAMSAP2	0.128199	1.6919	0.103402	0.135999
Camta1	CAMTA1	0.329677	2.30599	0.0299077	0.044036
Camta2	CAMTA2	0.146663	2.64463	0.0140847	0.0221325
Cand1	CAND1	0.113073	1.72806	0.0966165	0.127786
Cant1	CANT1	-0.358806	-6.38434	1.23656e-06	3.57859e-06
Canx	CANX	-0.145882	-3.8665	0.000721279	0.00141148
Cap1	CAP1	-0.936313	-28.2389	3.7827e-20	1.4626e-18
Capg	CAPG	-0.253557	-3.86569	0.000722769	0.00141394
Capn1	CAPN1	-1.18388	-29.531	1.30842e-20	5.69409e-19
Capn10	CAPN10	-0.094295	-0.476821	0.637733	0.688906
Capn15	CAPN15	-3.76772	-43.2365	1.41895e-24	2.13892e-22
Capn2	CAPN2	0.409943	8.3288	1.35271e-08	5.29327e-08
Capn5	CAPN5	4.13352	20.142	1.03223e-16	1.83212e-15
Capn7	CAPN7	-0.0623769	-1.16796	0.254113	0.306758
Capns1	CAPNS1	-0.171836	-3.18299	0.00394979	0.00681515
Caprin1	CAPRIN1	-0.459214	-11.6697	1.79573e-11	1.12718e-10
Caprin2	CAPRIN2	0.307648	2.00714	0.0559368	0.0780729
Capza1	N.A.	-0.283568	-6.7777	4.7731e-07	1.46921e-06
Capza2	CAPZA2	-0.267235	-5.86898	4.41624e-06	1.19091e-05
Capzb	CAPZB	-0.095745	-1.89026	0.0706605	0.0963982
Car13	CA13	-0.139252	-1.41294	0.170306	0.21358
Car5b	CA5B	-1.21257	-10.9065	7.24186e-11	4.086e-10
Car9	CA9	0.157157	0.949247	0.351804	0.40971
Card11	CARD11	-7.06833	-53.7929	7.25624e-27	2.47482e-24
Card6	CARD6	1.64063	10.049	3.76068e-10	1.88324e-09
Card9	CARD9	-0.559545	-7.38709	1.13389e-07	3.83407e-07
Carf	CARF	-0.0452888	-0.354062	0.726335	0.767744
Carhsp1	CARHSP1	0.392083	4.37765	0.000195916	0.000420235
Carkd	N.A.	-0.0594912	-0.824388	0.417706	0.476273
Carm1	CARM1	-0.481759	-7.10637	2.18572e-07	7.04266e-07
Carns1	CARNS1	-1.24905	-4.61609	0.000106328	0.000237271
Cars	CARS	-0.073915	-0.762451	0.4531	0.511637
Cars2	CARS2	0.193272	1.13792	0.266208	0.319542
Casc3	CASC3	0.0506798	0.836212	0.411151	0.469984
Casc5	N.A.	0.428779	1.77096	0.0890616	0.118806
Casd1	CASD1	0.211739	2.50617	0.0192602	0.0294682
Cask	CASK	-0.0375051	-0.389701	0.700139	0.744977
Caskin2	CASKIN2	2.99081	7.71752	5.30612e-08	1.88939e-07
Casp1	CASP1	0.0706871	0.712121	0.483145	0.541567
Casp2	CASP2	0.780704	9.49024	1.15486e-09	5.30084e-09
Casp3	CASP3	1.44162	12.9452	2.00663e-12	1.48231e-11
Casp4	CASP4	-0.169933	-0.699928	0.490593	0.549028
Casp6	CASP6	1.0527	9.5789	9.64007e-10	4.4882e-09
Casp7	CASP7	-0.38386	-4.12202	0.000376656	0.000772398
Casp8	CASP8	-0.197162	-2.84139	0.00893228	0.0144689
Casp8ap2	CASP8AP2	0.26405	3.09432	0.00489498	0.00829467
Casp9	CASP9	-0.249915	-4.54889	0.000126318	0.000278414
Cast	CAST	0.254839	4.76602	7.24025e-05	0.000165181
Casz1	CASZ1	-1.54765	-10.8765	7.66102e-11	4.30057e-10
Cat	CAT	0.45701	9.11782	2.4938e-09	1.09213e-08
Catsperg1	CATSPERG	1.05312	5.50984	1.08839e-05	2.78004e-05
Cav1	CAV1	0.147906	0.955498	0.348699	0.406548
Cav2	CAV2	0.041549	0.725709	0.474922	0.533153
Cbfa2t2	CBFA2T2	0.0568007	0.558721	0.581445	0.634955
Cbfa2t3	CBFA2T3	-0.243539	-1.21036	0.237737	0.289002
Cbfb	CBFB	-0.198095	-3.95195	0.000580744	0.00115339
Cbl	CBL	0.374237	3.64968	0.00124595	0.0023413
Cblb	CBLB	2.20521	26.2694	2.09083e-19	6.86017e-18
Cbll1	CBLL1	0.207759	1.95518	0.0621111	0.0859065
Cbr1	CBR1	-0.255552	-3.12239	0.00457438	0.00779459
Cbr2	N.A.	5.8935	10.0607	3.6754e-10	1.84587e-09
Cbr3	CBR3	1.01333	7.02787	2.63075e-07	8.37541e-07
Cbr4	CBR4	0.00746726	0.0405602	0.967977	0.975763
Cbwd1	CBWD1	-0.039834	-0.221768	0.82634	0.855286
Cbx1	CBX1	0.413229	5.60376	8.58788e-06	2.22528e-05
Cbx2	CBX2	2.37238	7.86525	3.79619e-08	1.37623e-07
Cbx3	CBX3	0.32627	3.92043	0.000629135	0.00124168
Cbx4	CBX4	0.565745	6.53859	8.49505e-07	2.52593e-06
Cbx5	CBX5	0.204906	2.19746	0.0377136	0.054435
Cbx6	CBX6	3.54831	12.2275	6.74694e-12	4.57464e-11
Cbx7	CBX7	0.609688	5.84266	4.71625e-06	1.26558e-05
Cbx8	CBX8	0.33488	1.80967	0.0826858	0.111205
Cby1	CBY1	0.671819	4.6385	0.00010039	0.000224646
Cc2d1a	CC2D1A	0.0249081	0.355641	0.725166	0.766743
Cc2d1b	CC2D1B	-0.401833	-7.27768	1.46266e-07	4.84958e-07
Ccar1	CCAR1	0.145251	2.63636	0.014353	0.0225235
Ccar2	CCAR2	-0.0500725	-0.604503	0.55109	0.607449
Ccbe1	CCBE1	-3.50267	-23.6056	2.58113e-18	6.54789e-17
Ccbl2	N.A.	-1.27329	-5.2182	2.28029e-05	5.57791e-05
Ccdc101	N.A.	-0.52225	-3.1413	0.00437	0.00747572
Ccdc107	CCDC107	0.312436	2.14928	0.0417348	0.0597665
Ccdc109b	N.A.	0.705413	9.51829	1.0906e-09	5.03032e-09
Ccdc112	CCDC112	0.149175	1.05957	0.299717	0.355173
Ccdc114	CCDC114	0.856368	4.03117	0.000474792	0.000956055
Ccdc115	CCDC115	-0.378416	-5.76834	5.67999e-06	1.50593e-05
Ccdc117	CCDC117	0.231203	1.99843	0.0569315	0.0793016
Ccdc12	CCDC12	0.302442	3.34352	0.00266732	0.00473749
Ccdc122	CCDC122	-0.738766	-4.58445	0.000115311	0.000255671
Ccdc124	CCDC124	-0.278135	-2.84396	0.00887862	0.0143932
Ccdc125	CCDC125	-0.27269	-3.0872	0.00497966	0.00842363
Ccdc126	CCDC126	-0.199508	-1.3553	0.18774	0.233435
Ccdc127	CCDC127	-0.145956	-2.14305	0.0422829	0.0604442
Ccdc130	CCDC130	-0.106596	-1.23716	0.227804	0.277934
Ccdc132	N.A.	-0.0206276	-0.334442	0.740904	0.780504
Ccdc134	CCDC134	0.403084	2.2386	0.0345601	0.0502389
Ccdc137	CCDC137	-0.0843702	-0.774349	0.446165	0.504793
Ccdc142	CCDC142	0.217645	1.56475	0.130522	0.167932
Ccdc157	CCDC157	0.884243	2.97318	0.00654263	0.0108637
Ccdc163	CCDC163	0.431575	3.20694	0.00372632	0.00644883
Ccdc166	CCDC166	-0.142037	-0.647235	0.523524	0.580756
Ccdc167	CCDC167	0.116052	0.760023	0.454523	0.513022
Ccdc17	CCDC17	0.766954	3.02719	0.00575135	0.00963282
Ccdc171	CCDC171	0.514467	2.55543	0.0172441	0.0266186
Ccdc174	CCDC174	0.153828	1.46917	0.154564	0.195622
Ccdc181	CCDC181	-0.930615	-6.92992	3.31879e-07	1.04318e-06
Ccdc186	CCDC186	-0.254255	-3.16308	0.00414534	0.0071195
Ccdc22	CCDC22	-0.320886	-3.81127	0.000829451	0.00160505
Ccdc23	N.A.	0.439912	2.46976	0.0208889	0.0317083
Ccdc25	CCDC25	-0.215832	-2.19086	0.0382428	0.0551147
Ccdc28a	CCDC28A	1.26987	7.00669	2.76604e-07	8.78348e-07
Ccdc28b	CCDC28B	-0.00499908	-0.035144	0.972251	0.979123
Ccdc30	CCDC30	1.17137	6.5806	7.67315e-07	2.29467e-06
Ccdc32	CCDC32	-0.0310407	-0.232091	0.818403	0.848363
Ccdc34	CCDC34	0.40089	3.08532	0.00500221	0.00845571
Ccdc43	CCDC43	-0.0456439	-0.454765	0.653299	0.702177
Ccdc47	CCDC47	0.171607	2.65462	0.0137668	0.0216755
Ccdc50	CCDC50	0.446628	7.85151	3.9158e-08	1.41565e-07
Ccdc53	N.A.	0.0332162	0.432316	0.669309	0.716644
Ccdc55	N.A.	-0.29553	-3.99627	0.000518884	0.00103867
Ccdc57	CCDC57	-0.975574	-6.3401	1.37782e-06	3.95658e-06
Ccdc58	CCDC58	0.336449	2.24852	0.033836	0.0493052
Ccdc59	CCDC59	0.482547	6.02464	2.99806e-06	8.26472e-06
Ccdc6	CCDC6	0.143324	1.8853	0.071354	0.0972678
Ccdc61	CCDC61	0.34452	2.3547	0.0269093	0.0400864
Ccdc64	N.A.	1.50564	4.82045	6.29784e-05	0.000145048
Ccdc66	CCDC66	-0.0280536	-0.290447	0.773929	0.809578
Ccdc69	CCDC69	-1.1307	-5.90526	4.03416e-06	1.0907e-05
Ccdc71	CCDC71	0.352301	3.96039	0.00056843	0.00113131
Ccdc71l	CCDC71L	-0.387393	-6.29435	1.54128e-06	4.40408e-06
Ccdc77	CCDC77	0.707377	5.21	2.32837e-05	5.68617e-05
Ccdc80	CCDC80	-3.37514	-13.437	8.99886e-13	7.16122e-12
Ccdc82	CCDC82	0.146768	1.361	0.185955	0.231576
Ccdc84	CCDC84	0.344548	2.75006	0.0110513	0.0176431
Ccdc86	CCDC86	-0.522867	-6.51222	9.05653e-07	2.68138e-06
Ccdc88a	CCDC88A	-2.97347	-33.8694	4.98698e-22	3.22171e-20
Ccdc88b	CCDC88B	-0.698547	-9.2801	1.77919e-09	7.94221e-09
Ccdc88c	CCDC88C	-5.85866	-19.0781	3.59506e-16	5.67409e-15
Ccdc9	CCDC9	0.556102	6.9991	2.81617e-07	8.93018e-07
Ccdc90b	CCDC90B	0.210186	2.02592	0.0538422	0.075382
Ccdc91	CCDC91	-0.471582	-5.19166	2.43966e-05	5.93704e-05
Ccdc93	CCDC93	0.433204	6.52088	8.86811e-07	2.62859e-06
Ccdc94	YJU2	-0.113551	-0.51879	0.608582	0.660944
Ccdc97	CCDC97	-0.397669	-6.43744	1.08631e-06	3.17737e-06
Ccl12	N.A.	3.4875	5.27502	1.97341e-05	4.87773e-05
Ccl2	CCL2	6.83381	8.33816	1.32519e-08	5.19147e-08
Ccl22	CCL22	-2.78346	-12.6128	3.4959e-12	2.47773e-11
Ccl25	CCL25	-0.338281	-1.47975	0.151739	0.192469
Ccl3	CCL3	-1.36268	-13.6719	6.1843e-13	5.06879e-12
Ccl4	CCL4	0.0802387	0.243261	0.809837	0.840798
Ccl5	CCL5	1.42159	3.49378	0.00183919	0.00335916
Ccl6	N.A.	-0.671103	-10.454	1.70871e-10	9.09999e-10
Ccl7	CCL7	5.49299	7.31887	1.32872e-07	4.44232e-07
Ccl8	CCL8	3.38049	6.31341	1.4709e-06	4.21108e-06
Ccl9	N.A.	3.53349	43.066	1.56074e-24	2.20422e-22
Ccm2	CCM2	-0.400464	-4.46386	0.000157083	0.000341773
Ccna2	CCNA2	0.196781	1.65934	0.10985	0.143735
Ccnb1	CCNB1	-0.254427	-1.26524	0.217737	0.266653
Ccnb2	CCNB2	0.63247	2.95649	0.0068074	0.0112709
Ccnc	CCNC	-0.0256604	-0.270315	0.789192	0.822731
Ccnd1	CCND1	3.54881	20.0037	1.20995e-16	2.1258e-15
Ccnd2	CCND2	-5.69532	-29.0758	1.89222e-20	7.93836e-19
Ccnd3	CCND3	-1.04157	-12.4748	4.41702e-12	3.08125e-11
Ccndbp1	CCNDBP1	-0.0893816	-1.2512	0.222729	0.272029
Ccne1	CCNE1	0.284787	1.10298	0.280799	0.334853
Ccne2	CCNE2	0.255048	1.1955	0.243385	0.295293
Ccnf	CCNF	0.624999	3.6966	0.00110745	0.00209505
Ccng1	CCNG1	0.77554	16.8293	6.22368e-15	7.66064e-14
Ccng2	CCNG2	0.852523	7.97346	2.97597e-08	1.09724e-07
Ccnh	CCNH	0.179919	1.86224	0.0746565	0.101424
Ccni	CCNI	-0.356587	-7.58506	7.18183e-08	2.50413e-07
Ccnj	CCNJ	0.206522	1.36052	0.186105	0.231706
Ccnk	CCNK	0.265744	3.31729	0.00284498	0.00502559
Ccnl1	CCNL1	-0.344359	-7.60058	6.93072e-08	2.42307e-07
Ccnl2	CCNL2	-0.180261	-2.85368	0.00867847	0.0140907
Ccnt1	CCNT1	0.222925	3.04612	0.0054963	0.00923986
Ccnt2	CCNT2	-0.012617	-0.213297	0.832868	0.8611
Ccny	CCNY	-0.736546	-16.3937	1.12237e-14	1.32808e-13
Ccnyl1	CCNYL1	0.0476158	0.385884	0.702927	0.747484
Ccp110	CCP110	0.302513	2.04152	0.0521563	0.0731891
Ccpg1	CCPG1	-0.623214	-12.1738	7.403e-12	4.97729e-11
Ccpg1os	C15orf65	0.175512	0.857265	0.399642	0.458534
Ccr1	CCR1	1.23558	15.7356	2.80644e-14	3.05817e-13
Ccr2	CCR2	4.15313	21.7742	1.69874e-17	3.60583e-16
Ccr3	CCR3	6.88485	11.5215	2.34237e-11	1.44331e-10
Ccr5	CCR5	4.97766	33.1583	8.28026e-22	4.78461e-20
Ccrl2	CCRL2	-1.46219	-13.1495	1.43402e-12	1.08791e-11
Ccrn4l	N.A.	-0.245028	-3.58338	0.00147098	0.00273062
Ccs	CCS	0.359823	3.16149	0.00416134	0.00714344
Ccsap	CCSAP	2.717	11.1973	4.22424e-11	2.46695e-10
Ccser2	CCSER2	0.383208	4.3913	0.000189183	0.000406716
Cct2	CCT2	-0.28906	-5.70916	6.58861e-06	1.73226e-05
Cct3	CCT3	-0.277157	-4.94529	4.57545e-05	0.000107546
Cct4	CCT4	-0.327786	-6.43222	1.10021e-06	3.21351e-06
Cct5	N.A.	-0.489774	-11.3723	3.06813e-11	1.8446e-10
Cct7	CCT7	-0.233175	-4.24635	0.000274169	0.000575389
Cct8	CCT8	-0.487348	-9.03879	2.94314e-09	1.27125e-08
Ccz1	CCZ1	-0.0401958	-0.536556	0.596434	0.649106
Cd101	CD101	-1.59819	-6.167	2.10816e-06	5.91822e-06
Cd109	CD109	6.37772	10.5581	1.3993e-10	7.54491e-10
Cd14	CD14	1.91609	18.2631	9.75269e-16	1.38956e-14
Cd151	CD151	0.602582	10.0158	4.01604e-10	2.00629e-09
Cd164	CD164	-2.27417	-39.9242	9.66291e-24	1.00133e-21
Cd180	CD180	0.774826	11.5883	2.07748e-11	1.29157e-10
Cd1d1	CD1D	-0.465086	-2.66649	0.0133978	0.0211458
Cd2	CD2	-9.0411	-19.4955	2.18764e-16	3.59457e-15
Cd200	CD200	-6.24096	-31.2183	3.48877e-21	1.76149e-19
Cd200r1	CD200R1	-0.0230459	-0.455188	0.652999	0.701971
Cd200r2	N.A.	-5.01221	-15.7646	2.69332e-14	2.94566e-13
Cd200r4	N.A.	-2.03066	-34.1112	4.20703e-22	2.76945e-20
Cd22	CD22	-2.44631	-55.4705	3.45038e-27	1.49531e-24
Cd244	CD244	-1.06757	-5.70143	6.71771e-06	1.76397e-05
Cd24a	CD24	-4.25896	-52.8933	1.09127e-26	3.54696e-24
Cd274	CD274	-1.07853	-12.0885	8.58395e-12	5.70126e-11
Cd276	CD276	0.775903	6.3478	1.35211e-06	3.8881e-06
Cd28	CD28	7.21396	16.014	1.89729e-14	2.14032e-13
Cd2ap	CD2AP	-0.464603	-7.50721	8.58946e-08	2.95433e-07
Cd2bp2	CD2BP2	-0.0970629	-1.54667	0.134819	0.172904
Cd300a	CD300A	-0.299256	-5.86571	4.45242e-06	1.20004e-05
Cd300lb	CD300LB	1.51957	29.8331	1.02734e-20	4.58598e-19
Cd300ld	CD300LD	1.7314	33.5752	6.14322e-22	3.82608e-20
Cd300lf	CD300LF	-1.78029	-32.2269	1.63477e-21	8.76456e-20
Cd300lg	CD300LG	1.61654	6.92638	3.34684e-07	1.05168e-06
Cd300lh	N.A.	3.08416	30.8148	4.75555e-21	2.30058e-19
Cd302	CD302	-0.969813	-14.1595	2.88405e-13	2.50184e-12
Cd320	CD320	0.567474	1.91212	0.0676734	0.0927
Cd33	N.A.	-3.43342	-37.1116	5.58497e-23	4.68462e-21
Cd36	CD36	1.31857	26.1656	2.29543e-19	7.46087e-18
Cd37	CD37	0.557084	9.40713	1.36922e-09	6.2189e-09
Cd38	CD38	3.73557	6.47669	9.8731e-07	2.90742e-06
Cd3eap	CD3EAP	-0.288378	-2.4733	0.0207251	0.0314777
Cd4	CD4	3.62332	12.534	3.99469e-12	2.80545e-11
Cd40	CD40	0.786569	2.22384	0.0356626	0.051697
Cd44	CD44	-0.488732	-9.12906	2.43588e-09	1.06811e-08
Cd47	CD47	0.140158	1.9229	0.0662413	0.090978
Cd48	CD48	-0.553877	-11.6976	1.70858e-11	1.07638e-10
Cd52	N.A.	0.413306	7.27812	1.46115e-07	4.84613e-07
Cd53	CD53	-0.509471	-10.803	8.79396e-11	4.886e-10
Cd59a	CD59	2.89011	10.2219	2.67902e-10	1.37738e-09
Cd5l	CD5L	8.63263	24.7714	8.33252e-19	2.3941e-17
Cd63	CD63	-0.214215	-4.1887	0.000317694	0.000660206
Cd68	CD68	0.0415386	0.696688	0.492584	0.550959
Cd69	CD69	-2.49407	-5.4413	1.29434e-05	3.27314e-05
Cd72	CD72	5.33114	17.9809	1.3904e-15	1.93337e-14
Cd74	CD74	2.81499	37.9988	3.16816e-23	2.86539e-21
Cd80	CD80	-0.2536	-2.04313	0.0519843	0.0729576
Cd81	CD81	-0.168525	-3.23057	0.00351779	0.00610826
Cd82	CD82	-1.74749	-29.6474	1.19172e-20	5.22998e-19
Cd83	CD83	1.64955	14.5721	1.53684e-13	1.40587e-12
Cd84	CD84	-0.236224	-6.64147	6.62347e-07	2.00031e-06
Cd86	CD86	0.385749	2.01212	0.0553744	0.077371
Cd9	CD9	-2.29167	-47.4755	1.48681e-25	3.03222e-23
Cd93	CD93	0.277271	3.74241	0.000986836	0.00188435
Cd99l2	CD99L2	1.42142	14.4433	1.86768e-13	1.68334e-12
Cdadc1	CDADC1	0.325632	3.53931	0.00164205	0.00302657
Cdan1	CDAN1	0.32859	4.02913	0.00047726	0.000960523
Cdc123	CDC123	-0.272893	-4.00088	0.000512842	0.00102855
Cdc14a	CDC14A	0.775707	5.14091	2.77644e-05	6.6955e-05
Cdc14b	CDC14B	-1.10916	-13.1641	1.40026e-12	1.06618e-11
Cdc16	CDC16	-0.0302971	-0.394255	0.696818	0.741898
Cdc23	CDC23	0.335338	3.71037	0.00106976	0.00202966
Cdc25a	CDC25A	-0.211081	-1.55881	0.131921	0.169543
Cdc25b	CDC25B	-0.823595	-10.8725	7.71835e-11	4.33002e-10
Cdc26	CDC26	0.298332	3.13282	0.0044605	0.00761504
Cdc27	CDC27	0.214532	3.35239	0.00260968	0.00464146
Cdc34	CDC34	-0.108187	-1.2583	0.220192	0.269279
Cdc37	CDC37	-0.104364	-1.64906	0.111955	0.146268
Cdc37l1	CDC37L1	-0.035951	-0.376588	0.709735	0.753261
Cdc40	CDC40	-0.0657772	-1.06094	0.299109	0.354574
Cdc42	CDC42	0.00680951	0.184135	0.85543	0.881185
Cdc42bpa	CDC42BPA	-1.65668	-14.2074	2.67862e-13	2.3491e-12
Cdc42bpb	CDC42BPB	-1.1984	-21.864	1.54371e-17	3.33807e-16
Cdc42bpg	CDC42BPG	-0.964427	-8.73976	5.54971e-09	2.29879e-08
Cdc42ep2	CDC42EP2	-2.96326	-16.2458	1.37538e-14	1.5842e-13
Cdc42ep3	CDC42EP3	-2.32293	-24.42	1.16546e-18	3.1984e-17
Cdc42ep4	CDC42EP4	-0.0943213	-1.05265	0.302816	0.358559
Cdc42se1	CDC42SE1	-0.477918	-9.85707	5.50481e-10	2.69438e-09
Cdc42se2	CDC42SE2	0.590775	11.3329	3.29622e-11	1.96921e-10
Cdc45	CDC45	0.123298	0.833958	0.412396	0.4712
Cdc5l	CDC5L	-0.27356	-4.73287	7.882e-05	0.000178997
Cdc6	CDC6	0.05306	0.243398	0.809732	0.840773
Cdc7	CDC7	-1.4095	-7.18452	1.81889e-07	5.94166e-07
Cdc73	CDC73	-0.103654	-1.46584	0.155463	0.196664
Cdca3	CDCA3	0.643128	4.15027	0.000350456	0.000723663
Cdca4	CDCA4	0.038447	0.342235	0.735105	0.775675
Cdca7l	CDCA7L	-0.746448	-8.03106	2.61589e-08	9.74494e-08
Cdca8	CDCA8	0.942591	4.92841	4.77727e-05	0.000111861
Cdh1	CDH1	-3.00961	-13.9845	3.78311e-13	3.20948e-12
Cdip1	CDIP1	0.554871	6.79048	4.62923e-07	1.43002e-06
Cdipt	CDIPT	0.413097	6.00508	3.14715e-06	8.65278e-06
Cdk1	CDK1	0.634909	4.1161	0.000382387	0.000782298
Cdk10	CDK10	0.113584	1.21062	0.237641	0.288919
Cdk11b	CDK11B	-0.06966	-1.38325	0.179119	0.223759
Cdk12	CDK12	0.0131765	0.145589	0.885442	0.906802
Cdk13	CDK13	-0.251225	-4.93048	4.75209e-05	0.000111346
Cdk14	CDK14	-0.817001	-13.8458	4.7002e-13	3.91721e-12
Cdk16	CDK16	0.00545594	0.0908102	0.928385	0.942245
Cdk17	CDK17	-0.198591	-2.66345	0.0134916	0.0212841
Cdk18	CDK18	6.37836	23.7948	2.1411e-18	5.55352e-17
Cdk19	CDK19	0.38278	5.34675	1.64479e-05	4.10545e-05
Cdk2	CDK2	-0.540137	-6.08417	2.58685e-06	7.19407e-06
Cdk20	CDK20	2.27764	14.6916	1.28417e-13	1.19683e-12
Cdk2ap1	CDK2AP1	0.291882	3.61159	0.00137074	0.00255778
Cdk2ap2	CDK2AP2	-0.832507	-12.281	6.15275e-12	4.20189e-11
Cdk4	CDK4	-0.297133	-5.14845	2.72357e-05	6.57258e-05
Cdk5	CDK5	0.47278	4.26769	0.000259603	0.000546585
Cdk5rap1	CDK5RAP1	0.379983	2.12772	0.0436568	0.0621764
Cdk5rap2	CDK5RAP2	-0.299844	-3.626	0.00132215	0.00247421
Cdk5rap3	CDK5RAP3	-0.331628	-3.49242	0.0018454	0.00336915
Cdk6	CDK6	-0.413308	-5.00007	3.97749e-05	9.41509e-05
Cdk7	CDK7	0.254634	2.8986	0.00780756	0.0127844
Cdk8	CDK8	-0.470964	-6.63676	6.69922e-07	2.0226e-06
Cdk9	CDK9	0.118428	2.57456	0.0165155	0.0255965
Cdkal1	CDKAL1	-0.211742	-1.86292	0.0745573	0.101302
Cdkl2	CDKL2	-1.03078	-9.90147	5.0384e-10	2.47541e-09
Cdkn1a	CDKN1A	3.6684	59.6706	5.8885e-28	3.60272e-25
Cdkn1b	CDKN1B	0.272353	4.81107	6.45098e-05	0.00014828
Cdkn1c	CDKN1C	2.04015	3.20918	0.00370609	0.00641701
Cdkn2aip	CDKN2AIP	0.151237	1.54712	0.13471	0.172849
Cdkn2aipnl	CDKN2AIPNL	-0.280324	-3.46163	0.00199206	0.00361532
Cdkn2b	CDKN2B	-1.15898	-2.99972	0.00614163	0.0102485
Cdkn2c	CDKN2C	1.92663	8.8461	4.42312e-09	1.85878e-08
Cdkn2d	CDKN2D	0.242766	1.22095	0.233773	0.284515
Cdo1	CDO1	-3.50554	-8.9081	3.8777e-09	1.64218e-08
Cdon	CDON	-4.4607	-12.7283	2.87937e-12	2.07259e-11
Cdpf1	CDPF1	-0.071748	-0.364775	0.718423	0.760851
Cdr2	CDR2	-0.533266	-2.01479	0.0550745	0.0770036
Cds1	CDS1	1.9809	11.3948	2.9452e-11	1.77686e-10
Cds2	CDS2	0.204649	4.12903	0.000369986	0.000759917
Cdt1	CDT1	-0.119241	-0.928493	0.362248	0.420648
Cdv3	CDV3	-0.197843	-3.75493	0.000956195	0.00183089
Cdyl	CDYL	-0.447512	-4.22937	0.000286331	0.000599101
Cdyl2	CDYL2	1.61332	8.1268	2.11332e-08	7.99295e-08
Ceacam1	CEACAM1	0.0360884	0.473536	0.640041	0.690655
Ceacam16	CEACAM16	-1.89404	-8.31045	1.40834e-08	5.49855e-08
Cebpa	CEBPA	0.0427776	0.349015	0.730073	0.771069
Cebpb	CEBPB	-2.36442	-11.2581	3.77832e-11	2.22401e-10
Cebpg	CEBPG	-0.201741	-3.19288	0.00385598	0.00666435
Cebpz	CEBPZ	-0.351528	-4.74413	7.65793e-05	0.000174137
Cebpzos	CEBPZOS	0.662322	4.84751	5.87627e-05	0.000135941
Cecr5	N.A.	-0.250004	-1.75971	0.0909938	0.121111
Celf1	CELF1	0.0612533	1.18665	0.246793	0.299103
Celf2	CELF2	-0.507791	-10.2439	2.56655e-10	1.32283e-09
Celf4	CELF4	-4.1784	-16.921	5.50595e-15	6.82568e-14
Celsr3	CELSR3	0.382432	2.93966	0.00708479	0.0116874
Cenpa	CENPA	1.72373	16.4993	9.71744e-15	1.15907e-13
Cenpb	CENPB	-0.750318	-15.9138	2.18279e-14	2.42297e-13
Cenpc1	CENPC	0.301969	3.3123	0.00288006	0.0050841
Cenpe	CENPE	1.02167	7.27651	1.46665e-07	4.86124e-07
Cenpf	CENPF	0.740607	5.03378	3.64933e-05	8.67186e-05
Cenpi	CENPI	-0.176732	-0.812552	0.424334	0.483036
Cenpj	CENPJ	-0.0476419	-0.377247	0.709252	0.752901
Cenpl	CENPL	0.395711	1.93973	0.0640583	0.0883062
Cenpo	CENPO	-0.14702	-1.25588	0.221053	0.270237
Cenpt	CENPT	0.283983	1.39074	0.17686	0.221127
Cenpu	CENPU	0.85349	2.55714	0.0171778	0.0265201
Cenpv	CENPV	-1.85288	-11.4301	2.76284e-11	1.67852e-10
Cep104	CEP104	0.0546378	0.618459	0.542005	0.598894
Cep120	CEP120	0.0966408	1.38829	0.177598	0.221965
Cep128	CEP128	0.0816732	0.747293	0.462029	0.520534
Cep131	CEP131	0.505966	4.14246	0.000357512	0.000736543
Cep135	CEP135	0.080655	0.824295	0.417759	0.476281
Cep152	CEP152	-0.0159559	-0.118973	0.906271	0.923215
Cep162	CEP162	-0.126166	-1.36964	0.183277	0.228459
Cep164	CEP164	0.590215	6.89368	3.61779e-07	1.13271e-06
Cep170	CEP170	0.40264	5.80329	5.20415e-06	1.38755e-05
Cep170b	CEP170B	1.1125	9.43239	1.30006e-09	5.92286e-09
Cep19	CEP19	0.698865	3.64457	0.00126202	0.00236893
Cep192	CEP192	0.591535	8.43383	1.07494e-08	4.2755e-08
Cep250	CEP250	0.234854	4.47863	0.000151249	0.000329937
Cep290	CEP290	0.349773	2.32715	0.0285693	0.0422267
Cep295	CEP295	0.03682	0.37893	0.708018	0.751842
Cep350	CEP350	-0.153709	-2.1423	0.0423486	0.0605122
Cep41	CEP41	0.574331	3.08582	0.0049962	0.00844967
Cep44	CEP44	0.0872834	0.555455	0.583642	0.636984
Cep55	CEP55	-0.0872319	-0.50208	0.620113	0.672266
Cep57	CEP57	0.263878	3.46966	0.00195274	0.00355017
Cep57l1	CEP57L1	-0.261174	-1.94651	0.0631973	0.0872233
Cep63	CEP63	-0.653906	-5.59658	8.74479e-06	2.26143e-05
Cep68	CEP68	-0.204176	-1.88409	0.0715242	0.0974615
Cep70	CEP70	-0.749505	-7.60873	6.80251e-08	2.38386e-07
Cep76	CEP76	0.486335	3.05429	0.00538964	0.00907228
Cep78	CEP78	-1.2642	-9.90364	5.01665e-10	2.46589e-09
Cep83	CEP83	-0.105858	-1.16963	0.253452	0.306032
Cep85	CEP85	-0.280191	-5.00255	3.9524e-05	9.35994e-05
Cep85l	CEP85L	1.29762	4.51041	0.000139417	0.000305665
Cep89	CEP89	0.403997	2.43236	0.0226935	0.0342279
Cep95	CEP95	-0.0299557	-0.334521	0.740845	0.780504
Cep97	CEP97	1.16483	5.42081	1.36323e-05	3.43815e-05
Cept1	CEPT1	-0.393667	-4.60246	0.000110108	0.000245074
Cercam	CERCAM	0.597991	5.77359	5.60578e-06	1.48663e-05
Cerk	CERK	-0.0556469	-1.22839	0.231021	0.281529
Cers2	CERS2	0.566551	13.4963	8.18243e-13	6.55666e-12
Cers5	CERS5	0.0297491	0.383194	0.704894	0.74904
Cers6	CERS6	0.454773	7.23502	1.61596e-07	5.32729e-07
Ces2c	CES2	-9.24036	-17.2932	3.36782e-15	4.298e-14
Cetn2	CETN2	-0.749709	-8.15566	1.98214e-08	7.53516e-08
Cetn3	CETN3	-0.412906	-4.88168	5.38408e-05	0.000125223
Cfap126	CFAP126	1.32048	6.88489	3.69439e-07	1.1553e-06
Cfap20	CFAP20	-0.360877	-3.60004	0.00141094	0.00262666
Cfap36	CFAP36	0.8881	6.41743	1.14061e-06	3.32217e-06
Cfap43	CFAP43	1.59549	9.32564	1.61935e-09	7.28182e-09
Cfap97	CFAP97	0.190559	2.18853	0.0384311	0.0553324
Cfb	CFB	-5.27783	-14.3387	2.19041e-13	1.94059e-12
Cfdp1	CFDP1	-0.393478	-5.68905	6.92972e-06	1.8146e-05
Cfh	CFHR4	0.204157	2.36531	0.0262935	0.0392534
Cfl1	CFL1	-0.350463	-7.24942	1.56243e-07	5.15573e-07
Cfl2	CFL2	0.0110186	0.0989776	0.921965	0.936552
Cflar	CFLAR	-0.290334	-3.92892	0.000615719	0.0012182
Cfp	CFP	4.45044	50.5506	3.2638e-26	8.93337e-24
Cggbp1	CGGBP1	0.2665	4.71162	8.32333e-05	0.00018828
Cgn	CGN	-1.28364	-5.38879	1.47844e-05	3.70805e-05
Cgnl1	CGNL1	4.17834	14.1691	2.84181e-13	2.47344e-12
Cgrrf1	CGRRF1	0.0321785	0.278109	0.783273	0.818157
Ch25h	CH25H	-8.805	-11.8007	1.42267e-11	9.07802e-11
Chaf1a	CHAF1A	0.233549	1.52143	0.141009	0.180354
Chaf1b	CHAF1B	-0.126966	-0.982862	0.335323	0.3928
Champ1	CHAMP1	0.0681979	0.893154	0.380501	0.439293
Chchd1	CHCHD1	-0.36061	-3.25119	0.00334509	0.00583567
Chchd10	CHCHD10	-1.18371	-8.97319	3.37913e-09	1.44338e-08
Chchd2	CHCHD2	-0.0792715	-1.0634	0.298014	0.353357
Chchd3	CHCHD3	-0.221661	-2.88076	0.00814293	0.0132938
Chchd4	CHCHD4	-0.266247	-1.64137	0.113552	0.148095
Chchd5	CHCHD5	0.261357	2.36085	0.0265506	0.0395975
Chchd6	CHCHD6	-0.271761	-1.12392	0.271986	0.325501
Chchd7	CHCHD7	0.453129	3.51268	0.00175469	0.00321483
Chd1	CHD1	0.112326	1.73819	0.0947862	0.125605
Chd1l	CHD1L	-0.27794	-2.15223	0.0414782	0.0594399
Chd2	CHD2	-0.40004	-5.7832	5.4724e-06	1.45386e-05
Chd3	CHD3	0.113272	2.14524	0.0420891	0.060224
Chd4	CHD4	0.0200457	0.473613	0.639987	0.690655
Chd5	CHD5	-1.80445	-10.1225	3.25422e-10	1.64786e-09
Chd6	CHD6	0.194735	2.27483	0.0319829	0.0468395
Chd7	CHD7	-1.0209	-13.7742	5.26037e-13	4.35267e-12
Chd8	CHD8	-0.109681	-2.08841	0.0473653	0.0669447
Chd9	CHD9	0.521931	7.30374	1.37639e-07	4.58692e-07
Chek2	CHEK2	0.0890769	1.11284	0.276625	0.330406
Cherp	CHERP	0.604927	7.00661	2.76653e-07	8.78348e-07
Chfr	CHFR	-0.0386741	-0.659913	0.515492	0.573375
Chic2	CHIC2	-0.499244	-5.95583	3.55693e-06	9.69166e-06
Chid1	CHID1	0.441252	5.62396	8.1621e-06	2.12023e-05
Chil3	CHIA	-0.782826	-13.5726	7.24185e-13	5.84801e-12
Chka	CHKA	-0.191243	-2.30215	0.0301563	0.0443769
Chkb	CHKB-CPT1B	0.014644	0.224053	0.824582	0.853805
Chm	CHM	-0.677514	-10.7004	1.0674e-10	5.84624e-10
Chml	CHML	0.40224	3.26357	0.00324543	0.0056799
Chmp1a	CHMP1A	0.0702578	0.938954	0.356958	0.415062
Chmp2a	CHMP2A	-0.300006	-4.68452	8.92184e-05	0.000201119
Chmp2b	CHMP2B	-0.314688	-4.00444	0.000508208	0.00101965
Chmp3	CHMP3	-0.434123	-10.0957	3.43016e-10	1.73274e-09
Chmp4b	CHMP4B	-0.497973	-9.77634	6.47041e-10	3.12581e-09
Chmp5	CHMP5	0.235448	3.62769	0.00131656	0.00246509
Chmp6	CHMP6	0.361057	4.18804	0.000318231	0.00066119
Chmp7	CHMP7	0.489404	5.45276	1.25734e-05	3.18498e-05
Chn2	CHN2	4.22633	8.87003	4.20379e-09	1.77306e-08
Chordc1	CHORDC1	-0.189516	-2.59746	0.0156809	0.0244084
Chp1	CHP1	-1.24508	-25.3186	4.98409e-19	1.50696e-17
Chpf	CHPF	-2.10369	-8.90337	3.91675e-09	1.65737e-08
Chpf2	CHPF2	0.0603122	0.792126	0.435922	0.49428
Chpt1	CHPT1	-0.879949	-11.435	2.73823e-11	1.66942e-10
Chrac1	CHRAC1	-0.721826	-6.26533	1.65506e-06	4.70463e-06
Chrnb2	CHRNB2	-0.806224	-4.23424	0.000282793	0.000591936
Chst11	CHST11	5.19823	13.8469	4.69197e-13	3.91349e-12
Chst12	CHST12	0.599457	9.70277	7.50242e-10	3.56347e-09
Chst14	CHST14	1.92302	11.2103	4.12481e-11	2.41294e-10
Chst15	CHST15	-2.12926	-15.5797	3.50288e-14	3.72912e-13
Chst3	CHST3	4.87579	9.95557	4.52471e-10	2.24637e-09
Chsy1	CHSY1	0.0672255	0.56251	0.578902	0.632681
Chtf8	CHTF8	-0.02433	-0.441423	0.662794	0.710693
Chtop	CHTOP	-0.240538	-3.73111	0.00101535	0.00193276
Chuk	CHUK	-0.245841	-3.38949	0.00238155	0.00425317
Churc1	CHURC1	0.272284	1.44137	0.162194	0.204458
Ciao1	CIAO1	0.274875	3.40722	0.00227944	0.00408836
Ciapin1	CIAPIN1	-0.469864	-3.72873	0.00102146	0.00194369
Cib1	CIB1	-0.45933	-5.37288	1.5393e-05	3.85417e-05
Cib2	CIB2	-2.60973	-28.5124	3.01009e-20	1.19042e-18
Cic	CIC	-0.155191	-2.56882	0.0167309	0.0259071
Cideb	CIDEB	-6.1271	-12.5364	3.9781e-12	2.79569e-11
Cidec	CIDEC	-7.82732	-14.1951	2.73006e-13	2.3922e-12
Ciita	CIITA	3.96259	6.73741	5.25759e-07	1.61025e-06
Cinp	CINP	0.241518	2.06645	0.0495579	0.0697593
Cipc	CIPC	0.581004	6.72565	5.40819e-07	1.65297e-06
Cir1	CIR1	0.600279	5.85214	4.60586e-06	1.23883e-05
Cirbp	CIRBP	0.0932315	0.85691	0.399834	0.45861
Cirh1a	N.A.	-0.412005	-4.09745	0.000401017	0.00081816
Cisd1	CISD1	-0.526816	-4.16119	0.000340826	0.000705038
Cisd2	CISD2	-0.391492	-6.20366	1.92607e-06	5.43785e-06
Cisd3	CISD3	0.369376	2.15697	0.0410683	0.0589011
Cish	CISH	1.51269	5.76422	5.73884e-06	1.52076e-05
Cit	CIT	0.982007	4.70708	8.4206e-05	0.000190397
Cited2	CITED2	-0.12576	-1.3512	0.18903	0.234898
Ciz1	CIZ1	0.174077	3.53401	0.00166389	0.00306194
Ckap2l	CKAP2L	0.416655	2.92993	0.00725006	0.0119297
Ckap4	CKAP4	2.44077	19.0028	3.93575e-16	6.14651e-15
Ckap5	CKAP5	0.033435	0.586329	0.563041	0.61872
Ckb	CKB	5.71596	24.2089	1.42879e-18	3.82027e-17
Cklf	CKLF	0.00831067	0.0458184	0.963828	0.971983
Cks1b	N.A.	-0.322253	-1.45761	0.157702	0.199182
Cks2	CKS2	-0.786451	-4.57958	0.000116762	0.000258723
Clasp1	CLASP1	0.242256	2.9505	0.00690495	0.0114142
Clasp2	CLASP2	-0.0118499	-0.181308	0.857624	0.883104
Clasrp	CLASRP	0.122814	1.62104	0.117865	0.153143
Clcc1	CLCC1	-0.202809	-3.15945	0.00418198	0.0071765
Clcn3	CLCN3	-0.207845	-3.16132	0.0041631	0.00714529
Clcn4-2	N.A.	-0.383116	-7.7173	5.30883e-08	1.8897e-07
Clcn5	CLCN5	0.656005	6.76854	4.87914e-07	1.4992e-06
Clcn6	CLCN6	-0.270159	-3.15503	0.0042271	0.00724555
Clcn7	CLCN7	-0.0792901	-1.47959	0.151781	0.192498
Cldn1	CLDN1	-7.0817	-15.0576	7.46187e-14	7.34952e-13
Cldn12	CLDN12	-0.342699	-2.20046	0.0374744	0.0541349
Cldn18	CLDN18	-7.35891	-15.6265	3.27687e-14	3.51006e-13
Cldn34c1	CLDN34	-0.325787	-1.66742	0.108219	0.141797
Cldnd1	CLDND1	0.196371	1.75936	0.0910539	0.121137
Clec10a	N.A.	4.07266	8.24333	1.63266e-08	6.30105e-08
Clec12a	CLEC12A	1.68812	20.9461	4.17671e-17	8.10485e-16
Clec16a	CLEC16A	-0.658097	-9.5986	9.262e-10	4.32379e-09
Clec1a	CLEC1A	-2.44939	-8.53151	8.69219e-09	3.49874e-08
Clec1b	CLEC1B	-6.53816	-24.3788	1.21255e-18	3.28431e-17
Clec2d	N.A.	0.155574	1.53325	0.138082	0.176806
Clec2i	N.A.	4.68958	8.00256	2.7881e-08	1.03273e-07
Clec4a1	N.A.	5.95734	15.8068	2.53756e-14	2.80183e-13
Clec4a2	N.A.	0.344389	3.99654	0.000518531	0.00103816
Clec4a3	N.A.	0.00109925	0.0164428	0.987015	0.990052
Clec4b1	N.A.	-1.47162	-5.8329	4.8327e-06	1.29549e-05
Clec4d	CLEC4D	0.839051	13.3505	1.03446e-12	8.10809e-12
Clec4e	CLEC4E	-2.96438	-17.4658	2.68967e-15	3.51661e-14
Clec4n	CLEC6A	-1.81163	-22.8873	5.31649e-18	1.26537e-16
Clec5a	CLEC5A	-2.35064	-34.5018	3.20411e-22	2.20702e-20
Clec7a	CLEC7A	-1.87792	-45.6358	3.8591e-25	7.29791e-23
Clec9a	CLEC9A	-5.31044	-15.9521	2.06882e-14	2.31125e-13
Clic1	CLIC1	0.139047	2.60478	0.0154228	0.0240462
Clic4	CLIC4	0.13071	2.65815	0.0136562	0.0215339
Clic5	CLIC5	-1.69841	-1.18182	0.24867	0.301061
Clint1	CLINT1	0.378445	7.5079	8.57575e-08	2.95157e-07
Clip1	CLIP1	0.361247	6.4305	1.10485e-06	3.22615e-06
Clip2	CLIP2	0.447095	6.71642	5.52952e-07	1.68906e-06
Clk1	CLK1	0.42814	7.49932	8.7471e-08	3.00458e-07
Clk2	CLK2	1.7338e-05	0.000266696	0.999789	0.999789
Clk3	CLK3	0.109923	1.92742	0.065649	0.0902479
Clk4	CLK4	-0.963816	-17.8524	1.63659e-15	2.23095e-14
Clmn	CLMN	-5.60962	-34.3783	3.49089e-22	2.38873e-20
Clmp	CLMP	-1.7446	-13.0309	1.74191e-12	1.29969e-11
Cln3	CLN3	-0.0938365	-1.42612	0.166506	0.20935
Cln5	CLN5	-0.759768	-18.323	9.05024e-16	1.30376e-14
Cln6	CLN6	0.404253	5.49057	1.14267e-05	2.9094e-05
Cln8	CLN8	0.0436507	0.962533	0.345226	0.403087
Clns1a	CLNS1A	-0.0385124	-0.543123	0.591974	0.644995
Clock	CLOCK	-0.203504	-3.05592	0.00536855	0.00904118
Clp1	CLP1	0.0155507	0.0818762	0.935413	0.947806
Clpb	CLPB	0.316838	2.16899	0.0400455	0.0575294
Clpp	CLPP	-0.670485	-4.99459	4.03363e-05	9.54362e-05
Clptm1	CLPTM1	0.505112	9.91273	4.92671e-10	2.42856e-09
Clptm1l	CLPTM1L	-0.180452	-3.55179	0.00159171	0.00294056
Clpx	CLPX	0.0253716	0.292925	0.772057	0.808107
Clspn	CLSPN	-0.0968015	-0.758311	0.455529	0.513934
Clstn1	CLSTN1	2.53932	14.4271	1.91434e-13	1.71944e-12
Clta	CLTA	-0.375241	-8.11842	2.15305e-08	8.12255e-08
Cltb	CLTB	-0.447569	-6.56776	7.91529e-07	2.36523e-06
Cltc	CLTC	0.422501	9.56335	9.94978e-10	4.61998e-09
Clu	CLU	-7.23968	-14.5782	1.52278e-13	1.39545e-12
Cluap1	CLUAP1	-0.225016	-1.33199	0.195174	0.241753
Cluh	CLUH	-1.48403	-22.3663	9.09719e-18	2.06594e-16
Clybl	CLYBL	0.531067	2.74128	0.0112782	0.0179887
Cmah	N.A.	-0.172524	-1.73846	0.0947377	0.125556
Cmas	CMAS	-0.161273	-2.35651	0.026803	0.0399395
Cmbl	CMBL	-3.81348	-12.0214	9.64941e-12	6.37395e-11
Cmc1	CMC1	-0.439293	-3.31953	0.00282941	0.00500233
Cmc2	CMC2	-0.321993	-1.47182	0.153853	0.194841
Cmip	CMIP	0.129541	2.24472	0.0341117	0.0496634
Cmklr1	CMKLR1	6.17708	18.9749	4.0708e-16	6.30065e-15
Cmpk1	CMPK1	-0.491798	-9.21727	2.02684e-09	8.9975e-09
Cmpk2	CMPK2	3.20822	4.52506	0.000134276	0.00029489
Cmtm3	CMTM3	0.333062	5.55838	9.62869e-06	2.4734e-05
Cmtm4	CMTM4	1.67538	13.1518	1.42875e-12	1.0847e-11
Cmtm6	CMTM6	0.359226	6.80317	4.49068e-07	1.38969e-06
Cmtm7	CMTM7	1.69455	17.699	1.99108e-15	2.67587e-14
Cmtr1	CMTR1	-0.0664514	-0.808281	0.426741	0.485192
Cmtr2	CMTR2	-0.36008	-2.19692	0.0377565	0.0544744
Cnbd2	CNBD2	-0.731047	-5.46431	1.22112e-05	3.09853e-05
Cnbp	CNBP	-0.511529	-9.75566	6.74471e-10	3.24476e-09
Cndp2	CNDP2	-0.213919	-3.98004	0.000540746	0.0010791
Cnep1r1	CNEP1R1	0.403325	3.80244	0.000848165	0.00163791
Cnih1	CNIH1	0.366711	5.90553	4.03146e-06	1.09054e-05
Cnih4	CNIH4	0.0843834	1.04227	0.307507	0.363287
Cnksr3	N.A.	-1.55037	-18.1777	1.08514e-15	1.53977e-14
Cnn2	CNN2	1.83276	14.3758	2.0696e-13	1.84613e-12
Cnn3	CNN3	2.99643	3.61694	0.00135249	0.002526
Cnnm2	CNNM2	0.512731	4.37676	0.00019636	0.000420927
Cnnm3	CNNM3	-0.0297603	-0.334372	0.740957	0.780504
Cnnm4	CNNM4	-0.484384	-3.73347	0.00100932	0.00192271
Cnot1	CNOT1	-0.127504	-1.79467	0.0851081	0.11401
Cnot10	CNOT10	0.061801	0.669363	0.50955	0.567677
Cnot11	CNOT11	-0.169602	-2.09881	0.0463583	0.0656911
Cnot2	CNOT2	0.134511	2.43739	0.0224426	0.0338789
Cnot3	CNOT3	-0.103119	-1.60207	0.122011	0.158096
Cnot4	CNOT4	0.355242	4.77991	6.98707e-05	0.00015979
Cnot6	CNOT6	0.303769	4.93965	4.64187e-05	0.000108985
Cnot6l	CNOT6L	-0.151134	-3.14807	0.00429895	0.00735902
Cnot7	CNOT7	-0.407872	-5.31281	1.79278e-05	4.45561e-05
Cnot8	CNOT8	0.167884	2.71106	0.0120935	0.0192038
Cnp	CNP	-0.60315	-6.92525	3.35587e-07	1.05356e-06
Cnppd1	CNPPD1	0.493043	7.9649	3.03361e-08	1.11532e-07
Cnpy2	CNPY2	0.295462	3.06451	0.0052589	0.00887375
Cnpy3	CNPY3	0.567832	9.20909	2.06163e-09	9.14415e-09
Cnpy4	CNPY4	0.558501	5.09208	3.14464e-05	7.53801e-05
Cnr2	CNR2	-0.00217894	-0.0312316	0.975339	0.981283
Cnrip1	CNRIP1	9.14656	13.0128	1.79467e-12	1.33618e-11
Cnst	CNST	0.0292265	0.31369	0.756423	0.794542
Cntln	CNTLN	-0.993445	-7.05118	2.48969e-07	7.95797e-07
Cntnap1	CNTNAP1	1.81889	9.70272	7.50313e-10	3.56347e-09
Cntrl	CNTRL	-1.05085	-19.3189	2.6962e-16	4.32766e-15
Cntrob	CNTROB	-0.0724945	-0.401211	0.691757	0.737265
Coa3	COA3	-0.132688	-1.54033	0.136351	0.174676
Coa4	COA4	0.0950368	0.85399	0.401419	0.460048
Coa5	COA5	-0.23231	-4.38468	0.00019242	0.000413247
Coa6	COA6	-0.494736	-2.19101	0.0382308	0.0551052
Coa7	COA7	-0.0686412	-0.460868	0.648975	0.698395
Coasy	COASY	0.102228	1.12901	0.269873	0.323307
Cog1	COG1	-0.0613747	-0.93919	0.35684	0.41497
Cog2	COG2	0.260962	2.90772	0.00764132	0.012526
Cog3	COG3	0.0692876	0.959856	0.346545	0.404309
Cog4	COG4	0.28424	3.92157	0.000627316	0.00123879
Cog5	COG5	-0.196866	-1.7065	0.100616	0.132569
Cog6	COG6	-0.308764	-3.54565	0.00161628	0.00298278
Cog7	COG7	-0.128795	-1.66374	0.10896	0.142714
Cog8	COG8	-0.143474	-1.76444	0.0901765	0.120139
Coil	COIL	-0.0238342	-0.161361	0.873138	0.896054
Col12a1	COL12A1	2.74394	9.09338	2.62469e-09	1.14367e-08
Col15a1	COL15A1	-1.31802	-11.8625	1.27539e-11	8.20369e-11
Col18a1	COL18A1	5.22458	12.1607	7.57309e-12	5.08507e-11
Col1a1	COL1A1	5.08753	12.2292	6.72688e-12	4.56401e-11
Col1a2	COL1A2	8.02356	11.641	1.89034e-11	1.18442e-10
Col20a1	COL20A1	0.253984	1.42551	0.166679	0.209477
Col27a1	COL27A1	0.332431	0.738622	0.467184	0.525601
Col4a1	COL4A1	-0.295662	-1.74458	0.0936449	0.124282
Col4a2	COL4A2	-0.455421	-1.80273	0.0837986	0.112536
Col4a3bp	COL4A3BP	-0.886627	-15.0537	7.50429e-14	7.38431e-13
Col5a1	COL5A1	5.20191	7.89623	3.54008e-08	1.28923e-07
Col5a2	COL5A2	7.18587	11.9179	1.15688e-11	7.50167e-11
Col6a3	COL6A3	4.11157	5.68095	7.07218e-06	1.84958e-05
Colec12	COLEC12	-1.21414	-21.3101	2.80154e-17	5.7023e-16
Colgalt1	COLGALT1	-0.645099	-16.0124	1.90131e-14	2.14253e-13
Commd1	COMMD1	-0.162898	-1.5042	0.145368	0.185177
Commd10	COMMD10	0.0836604	0.966809	0.343127	0.400996
Commd2	COMMD2	0.0465475	0.278059	0.78331	0.818157
Commd3	COMMD3	-0.364363	-5.94215	3.6801e-06	1.00096e-05
Commd4	COMMD4	-0.312733	-2.51611	0.0188368	0.0288629
Commd5	COMMD5	-0.282172	-1.64374	0.113057	0.14756
Commd6	COMMD6	-0.167763	-1.47548	0.152874	0.193672
Commd7	COMMD7	-0.532761	-8.03743	2.57893e-08	9.61758e-08
Commd8	COMMD8	0.00205657	0.0278717	0.977991	0.983571
Commd9	COMMD9	-0.171167	-1.2546	0.221511	0.270701
Comt	COMT	-1.014	-19.2	3.10625e-16	4.95529e-15
Comtd1	COMTD1	-0.725426	-5.5982	8.70903e-06	2.2533e-05
Copa	COPA	-0.264128	-6.98986	2.87853e-07	9.11125e-07
Copb1	COPB1	-0.0430016	-0.99435	0.329813	0.387067
Copb2	COPB2	-0.0559415	-1.14592	0.262945	0.316026
Cope	COPE	-0.139618	-1.79573	0.0849354	0.113842
Copg1	COPG1	-0.0336195	-0.594173	0.557867	0.613878
Copg2	COPG2	-0.0371696	-0.50707	0.616658	0.668877
Coprs	COPRS	-0.30404	-1.42751	0.166108	0.208961
Cops2	COPS2	0.115237	2.19527	0.037888	0.0546489
Cops3	COPS3	-0.376524	-4.65424	9.64196e-05	0.000216274
Cops4	COPS4	-0.224692	-3.40035	0.00231852	0.00415162
Cops5	COPS5	-0.0292494	-0.406491	0.687926	0.734159
Cops6	COPS6	-0.231179	-2.8812	0.00813454	0.0132822
Cops7a	COPS7A	-0.430611	-6.90139	3.5519e-07	1.11309e-06
Cops7b	COPS7B	0.532092	3.90256	0.000658299	0.00129653
Cops8	COPS8	-0.0101339	-0.117182	0.907675	0.924184
Copz1	COPZ1	-0.100268	-1.82852	0.0797249	0.107565
Copz2	COPZ2	0.818817	5.16193	2.6316e-05	6.36244e-05
Coq10a	COQ10A	-1.06228	-11.0367	5.682e-11	3.25611e-10
Coq10b	COQ10B	-0.388763	-3.43997	0.00210197	0.00379691
Coq2	COQ2	-0.756458	-6.85931	3.92679e-07	1.22345e-06
Coq3	COQ3	-0.222214	-1.32176	0.198511	0.245361
Coq4	COQ4	0.2132	1.20922	0.238167	0.289424
Coq5	COQ5	-0.620621	-6.42627	1.1163e-06	3.25776e-06
Coq6	COQ6	-0.025291	-0.117673	0.90729	0.924082
Coq7	COQ7	-0.261175	-2.04581	0.0516999	0.0725879
Coq9	COQ9	-0.20256	-2.12298	0.0440901	0.0627076
Coro1a	CORO1A	-0.477291	-7.70169	5.50095e-08	1.95341e-07
Coro1b	CORO1B	-0.934175	-22.7203	6.30759e-18	1.47097e-16
Coro1c	CORO1C	0.0901428	1.8022	0.0838849	0.112613
Coro2a	CORO2A	0.364688	6.58098	7.66604e-07	2.2932e-06
Coro2b	CORO2B	-3.75306	-16.8187	6.31221e-15	7.75729e-14
Coro6	CORO6	-7.41723	-14.6668	1.33289e-13	1.2367e-12
Coro7	CORO7	0.964135	15.0699	7.32795e-14	7.24505e-13
Cotl1	COTL1	0.382225	8.23233	1.67279e-08	6.44873e-08
Cox10	COX10	-1.30561	-10.5134	1.52437e-10	8.16427e-10
Cox14	COX14	-0.0820884	-0.538096	0.595386	0.64817
Cox15	COX15	0.0552795	0.58362	0.564834	0.620297
Cox16	COX16	-0.227561	-2.09546	0.0466804	0.0660665
Cox17	COX17	-0.511917	-6.34452	1.36301e-06	3.91728e-06
Cox18	COX18	-0.722608	-3.2394	0.00344282	0.00599398
Cox19	COX19	-0.148156	-1.12521	0.271449	0.324933
Cox20	COX20	-0.125101	-0.977474	0.337929	0.39541
Cox4i1	COX4I1	-0.302314	-5.0955	3.11733e-05	7.47942e-05
Cox5a	COX5A	-0.624018	-5.6196	8.25207e-06	2.14146e-05
Cox5b	COX5B	-0.109779	-1.57655	0.127779	0.16479
Cox6a1	COX6A1	-0.021864	-0.376796	0.709583	0.753176
Cox6b1	COX6B1	-0.329228	-4.77982	6.98861e-05	0.00015979
Cox6b2	COX6B2	-6.40128	-11.2451	3.86964e-11	2.27391e-10
Cox6c	COX6C	-0.242691	-3.88761	0.000683726	0.00134355
Cox7a2	COX7A2	-0.153931	-1.67825	0.106065	0.139203
Cox7a2l	COX7A2L	0.0891293	1.46205	0.156492	0.197845
Cox7b	COX7B	-0.28845	-3.46575	0.00197179	0.00358229
Cox7c	COX7C	0.0658954	0.994867	0.329567	0.386888
Cox8a	COX8A	0.0665045	0.998495	0.327841	0.385016
Cp	CP	1.90418	3.91135	0.00064379	0.00126867
Cpa6	CPA6	-0.602928	-2.07229	0.0489667	0.0690206
Cpd	CPD	0.841038	14.5422	1.6079e-13	1.46443e-12
Cpeb1	CPEB1	-0.354999	-3.00834	0.00601647	0.0100574
Cpeb2	CPEB2	0.747962	8.33572	1.33231e-08	5.21738e-08
Cpeb3	CPEB3	0.909897	6.55335	8.19659e-07	2.44367e-06
Cpeb4	CPEB4	-0.180204	-2.31954	0.0290444	0.0428559
Cped1	CPED1	-2.32192	-17.9337	1.47606e-15	2.0436e-14
Cpne1	CPNE1	-1.03856	-5.60117	8.64412e-06	2.23873e-05
Cpne2	CPNE2	5.6075	20.6158	6.03345e-17	1.1307e-15
Cpne3	CPNE3	-0.215977	-3.48196	0.001894	0.0034506
Cpne5	CPNE5	-4.09446	-20.657	5.76121e-17	1.09148e-15
Cpne8	CPNE8	-5.83137	-24.4029	1.18475e-18	3.2258e-17
Cpox	CPOX	-0.421733	-4.25665	0.00026704	0.000561107
Cpped1	CPPED1	-0.00963711	-0.135983	0.892951	0.913233
Cpq	CPQ	6.46845	13.4148	9.3262e-13	7.38218e-12
Cpsf1	CPSF1	-0.0543872	-0.968943	0.342082	0.399865
Cpsf2	CPSF2	-0.177306	-2.8725	0.00830279	0.0135229
Cpsf3	CPSF3	-0.277055	-4.75631	7.42252e-05	0.000169153
Cpsf3l	N.A.	-0.0214394	-0.2147	0.831785	0.860177
Cpsf4	CPSF4	-0.450663	-4.43437	0.000169415	0.000366899
Cpsf6	CPSF6	-0.3103	-5.78256	5.48117e-06	1.45544e-05
Cpsf7	CPSF7	-0.145508	-2.34572	0.0274403	0.0407549
Cpt1a	CPT1A	0.393135	7.68447	5.72108e-08	2.02536e-07
Cpt2	CPT2	-0.647477	-7.04675	2.51592e-07	8.02703e-07
Cptp	CPTP	0.206157	1.69027	0.103715	0.136343
Cr1l	CR1L	0.182921	3.49603	0.00182889	0.00334253
Cracr2b	CRACR2B	-0.295214	-4.15659	0.000344852	0.000712657
Cradd	CRADD	-0.239824	-1.72455	0.097259	0.128538
Cramp1l	CRAMP1	0.364758	4.726	8.02202e-05	0.000182035
Crat	CRAT	-0.46628	-10.6179	1.24847e-10	6.7773e-10
Crbn	CRBN	0.418719	4.82015	6.30275e-05	0.000145129
Crcp	CRCP	-0.313405	-3.30234	0.00295133	0.00519756
Creb1	CREB1	-0.112339	-1.89085	0.0705788	0.0963246
Creb3	CREB3	-0.0730491	-0.765498	0.451318	0.509958
Creb3l1	CREB3L1	0.585326	5.05596	3.44832e-05	8.21672e-05
Creb3l2	CREB3L2	-1.33218	-17.4514	2.74042e-15	3.57182e-14
Creb5	CREB5	1.34047	8.73292	5.63158e-09	2.33177e-08
Crebbp	CREBBP	0.369742	5.23877	2.16399e-05	5.30216e-05
Crebl2	CREBL2	-0.220956	-1.78815	0.086181	0.115318
Crebrf	CREBRF	0.557268	9.72489	7.1753e-10	3.42655e-09
Crebzf	CREBZF	-0.038938	-0.411807	0.684077	0.730544
Creg1	CREG1	0.155454	4.07006	0.000430017	0.000871852
Creg2	CREG2	-0.709022	-9.30877	1.67678e-09	7.52705e-09
Creld1	CRELD1	1.09791	13.8341	4.78717e-13	3.98331e-12
Creld2	CRELD2	0.0943864	1.02293	0.316378	0.373428
Crem	CREM	1.2725	5.75202	5.917e-06	1.56637e-05
Crim1	CRIM1	0.497959	2.73624	0.0114104	0.0181857
Crip1	CRIP1	1.458	15.5082	3.88064e-14	4.08942e-13
Cript	CRIPT	-0.0762517	-0.833268	0.412778	0.47148
Crk	CRK	-0.0177769	-0.322894	0.749527	0.788095
Crkl	CRKL	0.140517	2.11249	0.0450617	0.064002
Crlf2	CRLF2	0.473805	5.82679	4.90711e-06	1.3135e-05
Crlf3	CRLF3	-0.321709	-4.61621	0.000106294	0.000237245
Crls1	CRLS1	0.136862	1.26083	0.219296	0.268341
Crnkl1	CRNKL1	-0.203574	-2.85397	0.00867251	0.0140832
Crocc	CROCC	0.390459	2.26544	0.0326335	0.047705
Crot	CROT	0.305	3.73303	0.00101043	0.00192411
Crtap	CRTAP	1.62497	18.7019	5.67121e-16	8.41459e-15
Crtc1	CRTC1	0.397356	4.14614	0.000354169	0.000730461
Crtc2	CRTC2	-0.0130334	-0.165787	0.869691	0.893045
Crtc3	CRTC3	0.1254	1.54751	0.134615	0.172749
Cry1	CRY1	-0.849358	-6.27363	1.62165e-06	4.61724e-06
Cry2	CRY2	0.674837	3.85189	0.000748464	0.00145902
Crybg3	CRYBG3	0.568993	6.49697	9.39819e-07	2.77464e-06
Cryl1	CRYL1	-0.639236	-6.97706	2.96725e-07	9.37497e-07
Cryz	CRYZ	0.215825	0.974856	0.339199	0.396763
Cryzl1	CRYZL1	-0.197455	-2.52063	0.0186466	0.0286179
Cs	CS	-0.324601	-7.17133	1.87608e-07	6.11123e-07
Csad	CSAD	2.63313	12.6945	3.04733e-12	2.18588e-11
Csde1	CSDE1	-0.169152	-3.69056	0.00112439	0.00212478
Cse1l	CSE1L	0.116211	1.80864	0.0828496	0.111391
Csf1	CSF1	4.43122	15.0194	7.8926e-14	7.72257e-13
Csf1r	CSF1R	2.27215	44.7598	6.15913e-25	1.1045e-22
Csf2ra	CSF2RA	-0.465887	-7.95136	3.12728e-08	1.14774e-07
Csf2rb	CSF2RB	0.061703	1.44361	0.161569	0.203719
Csf2rb2	N.A.	1.12298	23.6881	2.37861e-18	6.09357e-17
Csf3r	CSF3R	2.41008	37.0108	5.96155e-23	4.96049e-21
Csgalnact2	CSGALNACT2	0.746055	8.96664	3.4262e-09	1.46289e-08
Csk	CSK	0.0846813	1.61609	0.118934	0.154321
Csmd2	CSMD2	0.847512	1.32045	0.19894	0.245862
Csnk1a1	CSNK1A1	0.176192	3.81578	0.000820048	0.00158833
Csnk1d	CSNK1D	0.46999	9.30395	1.69354e-09	7.59573e-09
Csnk1e	CSNK1E	-0.675423	-10.2255	2.65989e-10	1.3689e-09
Csnk1g1	CSNK1G1	-0.0923775	-1.26401	0.218171	0.26709
Csnk1g2	CSNK1G2	-0.430521	-8.13995	2.05245e-08	7.78257e-08
Csnk1g3	CSNK1G3	0.236826	2.83863	0.00899019	0.0145559
Csnk2a1	CSNK2A1	-0.263122	-5.01772	3.80214e-05	9.0185e-05
Csnk2a2	CSNK2A2	-0.00896068	-0.128677	0.898668	0.917817
Csnk2b	CSNK2B	-0.145738	-2.50206	0.019438	0.0297185
Cspp1	CSPP1	-0.0835831	-0.962631	0.345178	0.403076
Csrnp1	CSRNP1	0.32262	1.16033	0.257145	0.309951
Csrnp2	CSRNP2	0.228144	1.10439	0.280197	0.334212
Csrp1	CSRP1	0.0395256	0.61792	0.542354	0.599153
Csrp2bp	N.A.	-0.148477	-2.17826	0.0392722	0.0564653
Cst3	CST3	2.01649	32.8209	1.05716e-21	6.00846e-20
Cst7	CST7	4.85945	9.2189	2.02e-09	8.97099e-09
Cstb	CSTB	-0.246224	-4.48746	0.000147864	0.000322893
Cstf1	CSTF1	0.380423	4.12219	0.000376492	0.000772212
Cstf2	CSTF2	-0.714364	-7.76584	4.75412e-08	1.70333e-07
Cstf2t	CSTF2T	0.559417	7.31468	1.34176e-07	4.48303e-07
Cstf3	CSTF3	0.0379551	0.367852	0.716156	0.758938
Ctage5	N.A.	-0.15901	-3.26897	0.0032028	0.00561003
Ctbp1	CTBP1	-0.306479	-4.93137	4.74134e-05	0.000111119
Ctbp2	CTBP2	0.154208	2.03113	0.0532737	0.0746262
Ctbs	CTBS	0.292306	3.83406	0.000782998	0.00152167
Ctc1	CTC1	0.713562	7.22131	1.66866e-07	5.4871e-07
Ctcf	CTCF	-0.229356	-4.06032	0.000440828	0.000892381
Ctdnep1	CTDNEP1	-0.302777	-5.3057	1.82545e-05	4.53137e-05
Ctdp1	CTDP1	-0.0337054	-0.39541	0.695977	0.741154
Ctdsp1	CTDSP1	0.41009	9.518	1.09126e-09	5.03111e-09
Ctdsp2	CTDSP2	0.684779	13.1259	1.4906e-12	1.12836e-11
Ctdspl	CTDSPL	0.793713	4.44845	0.000163411	0.000354978
Ctdspl2	CTDSPL2	0.23058	2.56476	0.0168849	0.0261262
Ctgf	CTGF	2.08858	11.9604	1.07365e-11	7.00011e-11
Ctif	CTIF	-0.00228377	-0.0192997	0.984759	0.988752
Ctla2a	N.A.	3.82179	10.4481	1.72817e-10	9.19421e-10
Ctla2b	N.A.	8.0862	10.3651	2.02813e-10	1.06377e-09
Ctnna1	CTNNA1	0.0996827	2.10601	0.0456713	0.0647794
Ctnnb1	CTNNB1	-1.93437	-51.5966	1.98916e-26	5.91122e-24
Ctnnbip1	CTNNBIP1	-0.810795	-8.86494	4.24948e-09	1.78943e-08
Ctnnbl1	CTNNBL1	-0.179943	-2.18753	0.0385123	0.055434
Ctnnd1	CTNND1	-0.453679	-10.2178	2.70044e-10	1.38703e-09
Ctns	CTNS	-0.604914	-9.72813	7.12872e-10	3.409e-09
Ctps	CTPS1	-0.992083	-5.07619	3.27483e-05	7.82484e-05
Ctps2	CTPS2	0.180258	2.44179	0.0222257	0.0335954
Ctr9	CTR9	0.106278	1.54683	0.134781	0.172876
Ctsa	CTSA	0.204769	4.66751	9.3196e-05	0.000209359
Ctsb	CTSB	1.41556	25.4156	4.55516e-19	1.40172e-17
Ctsc	CTSC	-1.65031	-20.3491	8.1517e-17	1.47198e-15
Ctsd	CTSD	0.121077	3.2066	0.00372938	0.00645304
Ctsf	CTSF	0.0936334	0.914165	0.369577	0.428441
Ctsh	CTSH	0.914385	17.6496	2.12148e-15	2.83255e-14
Ctsk	CTSK	-7.30528	-89.6799	2.97069e-32	7.72455e-29
Ctsl	CTSV	2.57129	61.3345	3.02322e-28	2.0963e-25
Ctso	CTSO	0.404994	6.18151	2.03409e-06	5.72418e-06
Ctss	CTSS	1.06738	19.8628	1.42386e-16	2.46006e-15
Ctsz	CTSZ	-0.35601	-7.93556	3.24024e-08	1.1871e-07
Cttn	CTTN	-0.778924	-6.86094	3.91153e-07	1.21991e-06
Cttnbp2nl	CTTNBP2NL	-0.394732	-7.56518	7.5171e-08	2.6149e-07
Ctu1	CTU1	-0.318678	-1.54492	0.135241	0.173374
Ctu2	CTU2	-0.666835	-4.55568	0.000124138	0.000273667
Cuedc1	CUEDC1	2.51005	8.86853	4.21726e-09	1.77802e-08
Cuedc2	CUEDC2	1.17244	13.573	7.23828e-13	5.84801e-12
Cul1	CUL1	0.265045	4.78454	6.90461e-05	0.000157974
Cul2	CUL2	-0.0045526	-0.0500591	0.960483	0.969706
Cul3	CUL3	0.038702	0.708743	0.485202	0.543755
Cul4a	CUL4A	0.35809	6.42445	1.12125e-06	3.27037e-06
Cul4b	CUL4B	-0.378857	-5.61224	8.40638e-06	2.17988e-05
Cul5	CUL5	-0.157688	-1.93059	0.0652358	0.0898104
Cul7	CUL7	0.869831	8.62641	7.07989e-09	2.89003e-08
Cul9	CUL9	0.815896	9.00452	3.16319e-09	1.35783e-08
Cuta	CUTA	-0.102488	-1.11715	0.274813	0.32843
Cutc	CUTC	0.131629	0.757291	0.456128	0.51444
Cux1	CUX1	0.725151	14.3611	2.11677e-13	1.87959e-12
Cwc15	CWC15	0.0278715	0.443413	0.661374	0.70939
Cwc22	CWC22	-0.382344	-4.81001	6.46861e-05	0.000148619
Cwc25	CWC25	0.169733	2.11471	0.0448542	0.0637247
Cwc27	CWC27	0.194114	1.95493	0.0621418	0.0859262
Cwf19l1	CWF19L1	0.0425994	0.366	0.71752	0.760049
Cwf19l2	CWF19L2	0.042205	0.493389	0.62615	0.678112
Cx3cl1	CX3CL1	-4.14679	-16.5282	9.34202e-15	1.11814e-13
Cx3cr1	CX3CR1	2.40254	8.1325	2.08671e-08	7.90095e-08
Cxcl1	CXCL1	-1.04028	-2.10901	0.0453888	0.0644225
Cxcl10	CXCL10	0.219547	0.30511	0.76287	0.800183
Cxcl14	CXCL14	0.449331	5.06612	3.36008e-05	8.01976e-05
Cxcl16	CXCL16	2.50004	26.3671	1.9154e-19	6.34461e-18
Cxcl2	CXCL2	-0.103143	-0.417083	0.680265	0.727028
Cxcl3	CXCL3	0.82598	2.36633	0.0262348	0.0391715
Cxcl9	CXCL9	0.397535	0.924007	0.364532	0.423017
Cxcr1	N.A.	-10.9899	-13.5813	7.14297e-13	5.77714e-12
Cxcr2	CXCR2	-6.16958	-30.1517	7.98072e-21	3.64068e-19
Cxcr3	CXCR3	3.30068	8.0877	2.30536e-08	8.66572e-08
Cxcr4	CXCR4	1.41058	19.0799	3.5869e-16	5.66981e-15
Cxx1a	N.A.	0.500271	3.77031	0.000919827	0.00176613
Cxx1b	N.A.	0.143426	0.620832	0.540467	0.597472
Cxxc1	CXXC1	0.139848	2.24844	0.0338419	0.0493052
Cyb561	CYB561	-5.83598	-15.9925	1.95492e-14	2.19343e-13
Cyb561a3	CYB561A3	-3.68219	-39.6765	1.1222e-23	1.13242e-21
Cyb561d1	CYB561D1	0.189725	1.83667	0.0784738	0.10607
Cyb561d2	CYB561D2	0.2077	1.39206	0.176467	0.220684
Cyb5a	CYB5A	-0.837144	-16.2547	1.35859e-14	1.56833e-13
Cyb5b	CYB5B	-0.816841	-16.2091	1.44679e-14	1.66093e-13
Cyb5d1	CYB5D1	0.401937	3.68936	0.00112779	0.00213043
Cyb5d2	CYB5D2	0.190852	1.40114	0.173766	0.217569
Cyb5r1	CYB5R1	-0.0357129	-0.576418	0.569613	0.624293
Cyb5r3	CYB5R3	-0.809564	-16.5648	8.88983e-15	1.07018e-13
Cyb5r4	CYB5R4	0.268321	5.33952	1.67525e-05	4.17649e-05
Cyb5rl	CYB5RL	0.392411	2.33203	0.0282684	0.041868
Cyba	CYBA	0.00100174	0.0159939	0.987369	0.990052
Cybb	CYBB	-1.65101	-31.7798	2.28112e-21	1.20436e-19
[truncated: 8,402 more rows]

## Sheet: C_M2_minus_M1_at_NI
Gene	HGNC.symbol	LogFC	t	P_value	FDR
Aaas	AAAS	-0.302912	-3.55392	0.00158329	0.00249929
Aacs	AACS	-0.171006	-1.84995	0.0764706	0.0953454
Aaed1	AAED1	-0.103203	-1.02132	0.317124	0.357125
Aagab	AAGAB	-0.252324	-4.09362	0.000404951	0.000699186
Aak1	AAK1	-0.218435	-2.22809	0.0353417	0.0462434
Aamdc	AAMDC	0.165135	0.96441	0.344304	0.38428
Aamp	AAMP	-0.0899314	-1.98692	0.0582718	0.074003
Aar2	AAR2	-0.304977	-3.17787	0.00399926	0.0059568
Aars	AARS	-1.06926	-24.9433	7.08185e-19	2.64958e-17
Aars2	AARS2	-1.49134	-10.9078	7.22494e-11	3.78572e-10
Aarsd1	AARSD1	-0.910727	-5.75453	5.87996e-06	1.31862e-05
Aasdh	AASDH	0.610216	4.77542	7.06792e-05	0.000135809
Aasdhppt	AASDHPPT	-0.0816756	-0.870015	0.392772	0.433216
Aatf	AATF	-0.301724	-3.59133	0.00144204	0.00228778
Aatk	AATK	1.73761	21.9012	1.48385e-17	3.82965e-16
AB124611	C19orf38	0.80498	10.4579	1.69581e-10	8.24209e-10
Abca1	ABCA1	1.8413	24.5591	1.01996e-18	3.60837e-17
Abca2	ABCA2	0.404354	8.11137	2.18706e-08	7.23065e-08
Abca3	ABCA3	0.426661	7.01934	2.6844e-07	7.37467e-07
Abca7	ABCA7	0.196417	2.83461	0.00907535	0.0128899
Abca8b	ABCA8	-2.39029	-11.7907	1.44807e-11	8.8492e-11
Abca9	ABCA9	4.06493	20.4076	7.62833e-17	1.63256e-15
Abcb10	ABCB10	0.0956313	0.818925	0.420757	0.461537
Abcb1a	N.A.	-0.540778	-3.42926	0.00215851	0.00334285
Abcb1b	N.A.	0.535164	2.79334	0.00999388	0.0141116
Abcb4	ABCB4	1.23823	3.885	0.00068827	0.00114871
Abcb6	ABCB6	-0.980595	-5.17952	2.51631e-05	5.15912e-05
Abcb7	ABCB7	0.493005	7.74968	4.9319e-08	1.52714e-07
Abcb8	ABCB8	0.509447	5.16618	2.6033e-05	5.31962e-05
Abcc1	ABCC1	0.0704374	1.29838	0.206298	0.239529
Abcc10	ABCC10	0.432667	3.52184	0.00171513	0.0026931
Abcc3	ABCC3	0.416255	3.19409	0.00384464	0.00574541
Abcc4	ABCC4	0.202489	2.38087	0.0254142	0.033928
Abcc5	N.A.	-0.511551	-8.63211	6.99343e-09	2.51691e-08
Abcd1	ABCD1	1.1288	21.8166	1.62363e-17	4.15946e-16
Abcd2	ABCD2	3.34205	39.7189	1.09378e-23	2.10675e-21
Abcd3	ABCD3	0.404313	5.81289	5.0806e-06	1.14927e-05
Abcd4	ABCD4	-1.19282	-13.3708	1.00113e-12	7.90039e-12
Abce1	ABCE1	-0.582711	-10.5015	1.55968e-10	7.62322e-10
Abcf1	ABCF1	-0.476556	-10.551	1.41853e-10	6.99577e-10
Abcf2	ABCF2	-0.711171	-12.294	6.01682e-12	3.97339e-11
Abcf3	ABCF3	-0.302072	-4.30562	0.000235593	0.000418319
Abcg1	ABCG1	0.85824	20.4561	7.22183e-17	1.55195e-15
Abcg2	ABCG2	2.19701	8.74314	5.50973e-09	2.02283e-08
Abcg3	N.A.	3.37589	6.69296	5.85058e-07	1.52206e-06
Abhd10	ABHD10	-0.715177	-6.37702	1.25887e-06	3.10715e-06
Abhd11	ABHD11	0.0522074	0.432509	0.66917	0.702113
Abhd12	ABHD12	0.437457	11.0592	5.45059e-11	2.95115e-10
Abhd13	ABHD13	-0.568419	-8.84707	4.41401e-09	1.64317e-08
Abhd14b	ABHD14B	-0.0148138	-0.172335	0.864596	0.881807
Abhd15	ABHD15	1.76489	8.35836	1.26777e-08	4.35617e-08
Abhd16a	ABHD16A	0.279709	3.84305	0.000765406	0.00126889
Abhd17a	ABHD17A	0.457232	4.89623	5.18733e-05	0.000101492
Abhd17b	ABHD17B	-1.11012	-8.39142	1.17928e-08	4.08311e-08
Abhd17c	ABHD17C	-0.494465	-6.73143	5.3336e-07	1.39489e-06
Abhd2	ABHD2	-0.434342	-9.1418	2.37192e-09	9.27109e-09
Abhd3	ABHD3	-0.452101	-3.43944	0.00210473	0.00326428
Abhd4	ABHD4	0.0967304	1.83488	0.078746	0.0979593
Abhd5	ABHD5	-0.0934082	-1.53717	0.137121	0.163818
Abhd6	ABHD6	0.317039	0.911077	0.37117	0.411221
Abhd8	ABHD8	-0.91015	-5.12015	2.9274e-05	5.9341e-05
Abi1	ABI1	0.173866	4.10967	0.000388711	0.000672598
Abi2	ABI2	2.36804	14.9858	8.29279e-14	8.34808e-13
Abi3	ABI3	2.02915	20.3808	7.86349e-17	1.67943e-15
Abl1	ABL1	0.499043	10.2598	2.48824e-10	1.16841e-09
Abl2	ABL2	-0.789041	-11.698	1.70747e-11	1.02537e-10
Ablim1	ABLIM1	6.4524	12.0719	8.83659e-12	5.64207e-11
Ablim2	ABLIM2	-0.765425	-3.56249	0.00154979	0.00245198
Abr	ABR	-0.387421	-10.1584	3.03295e-10	1.40079e-09
Abracl	ABRACL	0.580292	7.13305	2.05265e-07	5.75617e-07
Abt1	ABT1	-0.59629	-3.6832	0.00114539	0.00184815
Abtb1	ABTB1	1.29346	10.8717	7.73032e-11	4.0363e-10
Abtb2	ABTB2	-1.48123	-3.60055	0.00140916	0.00224005
Acaa1a	N.A.	-0.333787	-5.15639	2.66904e-05	5.44648e-05
Acaa1b	N.A.	-0.000898424	-0.002027	0.998399	0.998934
Acaa2	ACAA2	0.662359	8.00569	2.76864e-08	8.99011e-08
Acaca	ACACA	0.819437	13.2113	1.29665e-12	9.93112e-12
Acad10	ACAD10	0.886656	5.90135	4.07375e-06	9.33901e-06
Acad11	ACAD11	-0.176083	-1.70391	0.101105	0.123442
Acad12	N.A.	1.04934	8.61581	7.24347e-09	2.5997e-08
Acad8	ACAD8	0.0840344	0.856166	0.400237	0.440795
Acad9	ACAD9	-0.0111643	-0.111767	0.911923	0.924185
Acadl	ACADL	0.263885	5.49271	1.13651e-05	2.45144e-05
Acadm	ACADM	0.412869	7.15115	1.96715e-07	5.53281e-07
Acads	ACADS	0.157651	2.30093	0.030236	0.0399396
Acadsb	ACADSB	-0.000400861	-0.00580639	0.995414	0.997717
Acadvl	ACADVL	-0.69967	-10.6137	1.25863e-10	6.2877e-10
Acap1	ACAP1	3.42993	12.6819	3.11243e-12	2.19474e-11
Acap2	ACAP2	0.14554	2.83933	0.00897546	0.0127602
Acap3	ACAP3	0.860031	10.4006	1.89374e-10	9.10622e-10
Acat1	ACAT1	1.04455	17.1697	3.96074e-15	5.44196e-14
Acat2	ACAT2	0.0175501	0.122702	0.903348	0.916388
Acbd3	ACBD3	-0.315643	-7.10593	2.18798e-07	6.10604e-07
Acbd4	ACBD4	-0.579788	-4.39799	0.000185967	0.000335049
Acbd5	ACBD5	0.638142	12.2912	6.04563e-12	3.98735e-11
Acbd6	ACBD6	0.499541	4.40859	0.000180985	0.000326583
Accs	ACCS	1.10361	11.1949	4.24327e-11	2.33886e-10
Acd	ACD	-0.433257	-3.96672	0.000559366	0.00094601
Ace	ACE	4.45403	11.9348	1.123e-11	7.01941e-11
Acer3	ACER3	-0.106359	-1.42214	0.167645	0.197204
Acin1	ACIN1	-0.29246	-7.51953	8.34904e-08	2.48678e-07
Acly	ACLY	-0.297682	-7.11809	2.12621e-07	5.94801e-07
Aco1	ACO1	0.453484	8.78392	5.04976e-09	1.86647e-08
Aco2	ACO2	-0.534369	-14.4886	1.74378e-13	1.60505e-12
Acot1	ACOT1	1.5908	3.51934	0.00172583	0.00270908
Acot11	ACOT11	0.854703	11.0832	5.2132e-11	2.83146e-10
Acot13	ACOT13	-0.428238	-5.08478	3.20378e-05	6.45785e-05
Acot2	ACOT2	0.610996	4.46624	0.000156127	0.000284044
Acot7	ACOT7	-0.771369	-6.82943	4.21729e-07	1.1227e-06
Acot8	ACOT8	-0.396805	-3.85128	0.00074963	0.00124372
Acot9	ACOT9	0.549509	7.02984	2.61854e-07	7.20514e-07
Acox1	ACOX1	0.326136	6.77069	4.85402e-07	1.27814e-06
Acox3	ACOX3	0.33233	8.49431	9.42331e-09	3.32131e-08
Acp1	ACP1	-0.760912	-10.9414	6.78445e-11	3.58562e-10
Acp2	ACP2	0.153032	3.54434	0.00162159	0.00255548
Acp5	ACP5	0.665668	10.2395	2.58869e-10	1.21229e-09
Acp6	ACP6	-0.164341	-1.79334	0.0853255	0.10545
Acpp	ACPP	0.65997	4.99511	4.02826e-05	8.00648e-05
Acrbp	ACRBP	0.375062	2.37739	0.0256087	0.0341746
Acsf2	ACSF2	1.73905	20.7151	5.39885e-17	1.20501e-15
Acsf3	ACSF3	-0.0764245	-0.391632	0.69873	0.730108
Acsl1	ACSL1	-2.16836	-33.0588	8.89692e-22	8.89777e-20
Acsl3	ACSL3	1.94848	17.8741	1.59213e-15	2.35894e-14
Acsl4	ACSL4	-0.227886	-4.24288	0.000276609	0.000487381
Acsl5	ACSL5	-0.572791	-11.1341	4.74557e-11	2.59646e-10
Acsm2	N.A.	0.511079	2.3712	0.0259574	0.0345999
Acss1	ACSS1	0.134502	1.45337	0.158864	0.187617
Acss2	ACSS2	-0.225131	-1.25526	0.221275	0.255635
Acss3	ACSS3	-0.600269	-1.79541	0.0849869	0.105069
Acta2	ACTA2	2.41202	10.1441	3.11902e-10	1.43765e-09
Actb	ACTB	0.560606	14.7566	1.16519e-13	1.12841e-12
Actg1	ACTG1	0.39182	10.4933	1.58435e-10	7.72927e-10
Actl6a	ACTL6A	0.159961	1.67935	0.105849	0.128809
Actn1	ACTN1	1.03202	21.0599	3.68421e-17	8.61112e-16
Actn2	ACTN2	1.32521	6.07949	2.61704e-06	6.1653e-06
Actn4	ACTN4	-0.18834	-4.70757	8.41007e-05	0.000159477
Actr10	ACTR10	0.22227	2.82031	0.00938408	0.0132975
Actr1a	ACTR1A	-0.428197	-9.58005	9.61761e-10	4.03033e-09
Actr1b	ACTR1B	-0.523244	-8.87365	4.17167e-09	1.55909e-08
Actr2	ACTR2	-0.00954275	-0.227593	0.821859	0.842598
Actr3	ACTR3	0.321441	9.99836	4.15681e-10	1.87002e-09
Actr5	ACTR5	-0.136538	-0.866212	0.394813	0.435282
Actr6	ACTR6	0.0165661	0.130796	0.897009	0.910846
Actr8	ACTR8	-0.0747005	-0.799325	0.431816	0.472224
Acvr1	ACVR1	-0.157528	-1.83549	0.0786534	0.0978557
Acvr1b	ACVR1B	0.186147	3.60387	0.00139748	0.00222353
Acvr2a	ACVR2A	0.262341	2.0861	0.047592	0.061157
Acvrl1	ACVRL1	-0.131231	-1.80864	0.0828498	0.102684
Acy1	ACY1	0.986055	3.29707	0.00298977	0.00454229
Acyp1	ACYP1	-0.00180941	-0.00906606	0.99284	0.995232
Adal	ADAL	1.2824	8.98501	3.29597e-09	1.25252e-08
Adam10	ADAM10	0.826732	17.8398	1.66305e-15	2.44664e-14
Adam15	ADAM15	-0.0803111	-1.61452	0.119277	0.143937
Adam17	ADAM17	-0.256742	-5.60793	8.49826e-06	1.86242e-05
Adam19	ADAM19	3.56614	11.4237	2.79506e-11	1.60527e-10
Adam22	ADAM22	3.48234	10.7641	9.4633e-11	4.85584e-10
Adam33	ADAM33	1.04371	6.26272	1.66568e-06	4.03276e-06
Adam8	ADAM8	-1.31078	-12.2211	6.82142e-12	4.44825e-11
Adam9	ADAM9	0.425582	10.2118	2.73208e-10	1.27371e-09
Adamts10	ADAMTS10	1.06474	13.3564	1.02467e-12	8.07393e-12
Adamts2	ADAMTS2	0.30281	1.62346	0.117343	0.141851
Adamtsl4	ADAMTSL4	-0.518614	-2.66315	0.0135007	0.0187227
Adamtsl5	ADAMTSL5	0.0646811	0.250274	0.804471	0.827381
Adap1	ADAP1	-0.0914233	-1.41012	0.171127	0.200959
Adap2	ADAP2	0.422695	6.59907	7.33778e-07	1.87703e-06
Adar	ADAR	-0.880162	-15.6061	3.37351e-14	3.76819e-13
Adarb1	ADARB1	-0.14154	-0.679781	0.503043	0.542812
Adat1	ADAT1	0.059337	0.280699	0.781308	0.805869
Adat2	ADAT2	-0.783278	-3.50781	0.00177607	0.00278251
Adck1	ADCK1	0.121259	1.02651	0.314722	0.354843
Adck2	ADCK2	0.0293626	0.307893	0.760777	0.786487
Adck3	N.A.	1.46221	7.00189	2.79762e-07	7.66342e-07
Adck4	N.A.	-0.0657077	-0.78877	0.437845	0.478228
Adck5	ADCK5	1.59421	6.98024	2.94498e-07	8.03323e-07
Adcy3	ADCY3	1.41687	13.1076	1.53592e-12	1.15625e-11
Adcy7	ADCY7	1.58097	30.8416	4.65822e-21	3.29593e-19
Adcy9	ADCY9	0.799676	4.90504	5.07172e-05	9.9455e-05
Add1	ADD1	0.056127	1.56441	0.130601	0.156586
Add3	ADD3	2.01612	29.4992	1.34242e-20	8.67235e-19
Adgb	ADGB	0.939891	5.64615	7.71888e-06	1.70165e-05
Adgre1	ADGRE1	-0.221912	-5.74272	6.05662e-06	1.35531e-05
Adgre4	N.A.	4.88566	9.53184	1.0609e-09	4.41376e-09
Adgre5	ADGRE5	1.98547	7.00751	2.76068e-07	7.57021e-07
Adgrg1	ADGRG1	0.00905641	0.0497852	0.960699	0.968145
Adgrg6	ADGRG6	1.91982	4.98839	4.09806e-05	8.13433e-05
Adgrl2	ADGRL2	1.36893	16.687	7.53487e-15	9.77184e-14
Adgrl3	ADGRL3	0.316069	0.627527	0.536144	0.574298
Adh5	ADH5	-0.333446	-6.25846	1.6832e-06	4.07045e-06
Adhfe1	ADHFE1	2.28115	5.57432	9.24923e-06	2.01764e-05
Adi1	ADI1	-0.676709	-10.6475	1.18028e-10	5.92761e-10
Adipor1	ADIPOR1	0.240282	5.94114	3.68935e-06	8.51029e-06
Adipor2	ADIPOR2	-0.332413	-6.79006	4.63384e-07	1.2242e-06
Adk	ADK	0.242969	1.97507	0.0596804	0.0756257
Adnp	ADNP	-0.610627	-1.73906	0.0946302	0.116138
Adnp2	ADNP2	-0.0235479	-0.280914	0.781145	0.805861
Ado	ADO	0.330311	5.42797	1.33876e-05	2.86157e-05
Adora3	ADORA3	0.558315	3.09122	0.00493165	0.0072737
Adpgk	ADPGK	-0.504516	-5.91118	3.9751e-06	9.12546e-06
Adprh	ADPRH	-0.185935	-2.64934	0.0139341	0.0192852
Adprhl2	ADPRHL2	-0.157128	-1.88057	0.0720208	0.0901322
Adprm	ADPRM	-0.182489	-1.67506	0.106695	0.129763
Adra1a	ADRA1A	-1.49941	-2.36833	0.0261205	0.034795
Adrb1	ADRB1	-0.397139	-0.940678	0.356092	0.396161
Adrb2	ADRB2	0.134245	0.986448	0.333597	0.373935
Adrbk1	N.A.	-0.0586703	-1.19887	0.242094	0.277743
Adrbk2	N.A.	0.0141926	0.118288	0.906808	0.919718
Adrm1	ADRM1	-0.8712	-14.6801	1.30662e-13	1.24452e-12
Adsl	ADSL	-0.74236	-8.51184	9.07117e-09	3.20262e-08
Adss	ADSS	-0.330708	-6.17696	2.05702e-06	4.91676e-06
Adssl1	ADSSL1	-0.130423	-1.00398	0.325244	0.365517
Aebp1	AEBP1	1.90683	3.49701	0.00182443	0.00285481
Aebp2	AEBP2	0.249245	4.47511	0.000152621	0.000278396
Aen	AEN	-1.34691	-19.2032	3.09452e-16	5.55807e-15
Aes	AES	-0.234252	-3.58757	0.00145563	0.00230757
AF251705	N.A.	0.714711	13.6812	6.09324e-13	5.03782e-12
Afap1	AFAP1	0.605949	4.71481	8.2554e-05	0.000156801
Aff1	AFF1	-0.426711	-6.68929	5.90242e-07	1.53401e-06
Aff4	AFF4	0.0303285	0.44279	0.661819	0.694749
Afg3l1	N.A.	-0.686592	-10.4429	1.74542e-10	8.4674e-10
Afg3l2	AFG3L2	-0.591202	-10.2335	2.61885e-10	1.22476e-09
Afmid	AFMID	0.270443	1.14507	0.263291	0.30047
Afp	AFP	-1.755	-5.66158	7.42497e-06	1.64069e-05
Aftph	AFTPH	0.0358589	0.69139	0.495848	0.535491
Aga	AGA	-1.03244	-14.9364	8.92136e-14	8.90509e-13
Agap1	AGAP1	-0.700434	-11.4507	2.66166e-11	1.53629e-10
Agap2	AGAP2	0.307975	1.26387	0.218219	0.252278
Agap3	AGAP3	-0.428749	-7.94372	3.1814e-08	1.01815e-07
Agbl5	AGBL5	-0.282135	-2.28276	0.0314426	0.0414597
Ager	AGER	1.90679	5.884	4.25378e-06	9.726e-06
Agfg1	AGFG1	-0.963881	-19.1202	3.41766e-16	6.04543e-15
Agfg2	AGFG2	-0.218237	-3.34779	0.0026394	0.0040395
Aggf1	AGGF1	0.266088	4.39003	0.000189797	0.000341595
Agk	AGK	-0.116318	-1.02607	0.314925	0.355033
Agl	AGL	0.339553	5.81301	5.07906e-06	1.14917e-05
Agmo	AGMO	3.31512	11.2164	4.07871e-11	2.26134e-10
Ago1	AGO1	0.308409	5.01039	3.87404e-05	7.71914e-05
Ago2	AGO2	-0.42006	-4.24295	0.000276564	0.000487381
Ago3	AGO3	0.304668	3.56055	0.00155729	0.00246198
Ago4	AGO4	1.2586	18.5912	6.49554e-16	1.06899e-14
Agpat1	AGPAT1	-0.301665	-5.31461	1.7846e-05	3.74604e-05
Agpat2	AGPAT2	0.139973	1.46278	0.156292	0.184811
Agpat3	AGPAT3	0.368858	7.19918	1.75743e-07	4.98843e-07
Agpat4	AGPAT4	-0.950959	-10.5461	1.43182e-10	7.05465e-10
Agpat5	AGPAT5	-0.166831	-2.10279	0.0459774	0.0591771
Agpat6	N.A.	-0.621471	-10.3929	1.92215e-10	9.23003e-10
Agpat9	N.A.	-2.42077	-9.14304	2.36579e-09	9.2506e-09
Agps	AGPS	-0.0953751	-1.90687	0.0683809	0.0858558
Agrn	AGRN	-0.10827	-1.32793	0.196491	0.228987
Agtpbp1	AGTPBP1	-0.0526012	-0.976992	0.338162	0.378318
Agtrap	AGTRAP	-0.00187101	-0.0330029	0.973941	0.979402
Ahctf1	AHCTF1	-0.494285	-7.5126	8.48352e-08	2.52322e-07
Ahcy	AHCY	-0.695588	-7.15148	1.9656e-07	5.52996e-07
Ahcyl1	AHCYL1	-0.866169	-19.9573	1.27643e-16	2.57789e-15
Ahcyl2	AHCYL2	0.388771	7.05076	2.4922e-07	6.88666e-07
Ahdc1	AHDC1	-0.399148	-2.9193	0.00743492	0.0106973
Ahi1	AHI1	-0.760985	-4.34152	0.000214906	0.000384128
Ahnak	AHNAK	-0.457516	-6.15561	2.16824e-06	5.16415e-06
Ahnak2	AHNAK2	-0.162595	-2.84589	0.0088385	0.0125741
Ahr	AHR	2.8734	9.47775	1.18473e-09	4.88207e-09
Ahrr	AHRR	2.70065	9.17498	2.21332e-09	8.70098e-09
Ahsa1	AHSA1	-0.226155	-4.22146	0.000292184	0.000513693
Ahsa2	N.A.	-0.123948	-1.07744	0.291821	0.330635
AI314180	ECPAS	-0.223283	-5.40825	1.4073e-05	2.99699e-05
AI413582	N.A.	-0.877052	-9.80232	6.14189e-10	2.67848e-09
AI467606	C16orf54	-0.245514	-3.71604	0.00105461	0.00170909
AI597479	C2orf49	0.0215309	0.254736	0.801062	0.824283
AI606181	N.A.	0.684555	3.31261	0.0028779	0.00438131
AI607873	N.A.	-0.221764	-3.87159	0.000712051	0.00118497
AI837181	C11orf68	-0.312267	-3.99863	0.000515775	0.000877425
AI846148	N.A.	0.112802	0.837272	0.410567	0.451407
AI987944	N.A.	-0.327835	-4.32413	0.000224689	0.000400375
Aida	AIDA	0.518925	8.1665	1.93509e-08	6.4675e-08
Aif1	AIF1	-0.5246	-1.08831	0.287093	0.325775
Aifm1	AIFM1	0.428162	4.98499	4.13379e-05	8.20213e-05
Aifm2	AIFM2	-0.419701	-7.21645	1.68773e-07	4.80409e-07
Aig1	AIG1	-0.822388	-6.15828	2.154e-06	5.13259e-06
Aim1	N.A.	-0.598566	-8.64364	6.82178e-09	2.4608e-08
Aim2	AIM2	-0.433553	-8.62183	7.15004e-09	2.56883e-08
Aimp1	AIMP1	0.129382	1.20505	0.239745	0.275352
Aimp2	AIMP2	-0.227255	-1.75766	0.0913484	0.112386
Aip	AIP	0.15764	2.97662	0.00648918	0.00942258
AK010878	N.A.	-0.735748	-3.62445	0.00132729	0.00212224
Ak1	AK1	2.26868	4.94246	4.60871e-05	9.0838e-05
Ak2	AK2	-0.507209	-7.7005	5.51579e-08	1.69582e-07
Ak3	AK3	1.11311	15.8894	2.25905e-14	2.60204e-13
Ak4	AK4	-2.42514	-7.08251	2.31221e-07	6.43203e-07
Ak6	N.A.	-0.580027	-6.88104	3.72839e-07	1.00101e-06
Ak8	AK8	1.31137	13.6265	6.64661e-13	5.44771e-12
Akap1	AKAP1	-0.00379513	-0.0276001	0.978206	0.982931
Akap10	AKAP10	-0.0621913	-0.798747	0.432145	0.472534
Akap11	AKAP11	0.193722	2.87194	0.00831382	0.0118731
Akap13	AKAP13	0.583773	12.9782	1.90009e-12	1.40861e-11
Akap17b	N.A.	0.91334	3.33165	0.00274634	0.00419451
Akap2	AKAP2	-1.04966	-4.36343	0.000203183	0.000364175
Akap5	AKAP5	0.321	0.835814	0.411371	0.4521
Akap7	AKAP7	1.70083	14.9784	8.38477e-14	8.42609e-13
Akap8	AKAP8	-0.172933	-3.35596	0.00258688	0.00396202
Akap8l	AKAP8L	0.484809	7.51854	8.36828e-08	2.4918e-07
Akap9	AKAP9	-0.309257	-4.10384	0.000394535	0.000681881
Akip1	AKIP1	-0.514668	-5.95967	3.52309e-06	8.15936e-06
Akirin1	AKIRIN1	-0.269944	-5.8017	5.22478e-06	1.17957e-05
Akirin2	AKIRIN2	0.255322	3.01525	0.00591793	0.00863772
Akna	AKNA	0.40756	7.31619	1.33706e-07	3.86083e-07
Akr1a1	AKR1A1	-0.75467	-16.7534	6.8907e-15	9.01511e-14
Akr1b10	AKR1B10	0.36025	5.26248	2.03736e-05	4.23812e-05
Akr1b3	AKR1B1	0.253029	4.766	7.24052e-05	0.000138843
Akr1b8	N.A.	-0.549338	-5.09932	3.08709e-05	6.23956e-05
Akr1c12	N.A.	-0.0811915	-0.232459	0.81812	0.83951
Akr1c13	N.A.	-0.0536939	-0.671653	0.508116	0.547319
Akr1e1	AKR1E2	-0.310921	-3.18637	0.00391753	0.00584427
Akr7a5	N.A.	0.135176	1.36503	0.184702	0.215876
Akt1	AKT1	0.305534	6.82714	4.2404e-07	1.1277e-06
Akt1s1	AKT1S1	-0.00182156	-0.0201586	0.984081	0.98788
Akt2	AKT2	0.195591	3.58892	0.00145075	0.00230063
Akt3	AKT3	-0.140284	-0.971126	0.341016	0.381224
Aktip	AKTIP	0.0799185	0.927212	0.362899	0.403002
Alad	ALAD	-0.257388	-1.28489	0.210896	0.244377
Alas1	ALAS1	0.186294	5.19845	2.39787e-05	4.93225e-05
Alcam	ALCAM	-0.0547002	-0.977034	0.338142	0.378318
Aldh16a1	ALDH16A1	0.36017	4.84529	5.90976e-05	0.000114887
Aldh18a1	ALDH18A1	1.00018	7.96189	3.05418e-08	9.8045e-08
Aldh1b1	ALDH1B1	0.428641	3.2643	0.00323962	0.00489117
Aldh1l1	ALDH1L1	1.1601	8.93189	3.68724e-09	1.39104e-08
Aldh2	ALDH2	0.884035	19.6253	1.87809e-16	3.63762e-15
Aldh3a2	ALDH3A2	0.436914	9.15767	2.29467e-09	8.9894e-09
Aldh3b1	ALDH3B1	0.179326	3.73159	0.0010141	0.00164782
Aldh4a1	ALDH4A1	0.0615594	0.598603	0.554956	0.592435
Aldh6a1	ALDH6A1	1.20125	12.0854	8.63061e-12	5.52412e-11
Aldh7a1	ALDH7A1	0.344807	3.00713	0.00603383	0.00879701
Aldh9a1	ALDH9A1	0.236347	4.88447	5.34583e-05	0.000104436
Aldoa	ALDOA	-0.339796	-9.52679	1.07187e-09	4.45406e-09
Aldoc	ALDOC	0.189599	2.65483	0.0137603	0.019065
Alg1	ALG1	-0.496608	-4.74043	7.73087e-05	0.000147485
Alg10b	ALG10B	-0.270306	-3.67575	0.00116702	0.00188188
Alg11	ALG11	-0.138554	-1.44259	0.161854	0.190888
Alg12	ALG12	-0.569643	-7.13171	2.05917e-07	5.77134e-07
Alg13	N.A.	0.301601	2.01768	0.0547529	0.0697471
Alg14	ALG14	0.193592	1.29117	0.208746	0.242101
Alg2	ALG2	-0.592882	-5.21814	2.28061e-05	4.70834e-05
Alg3	ALG3	-0.972711	-10.5766	1.35083e-10	6.71284e-10
Alg5	ALG5	-0.189408	-2.40343	0.0241871	0.0324142
Alg6	ALG6	-0.331477	-2.08008	0.0481865	0.061898
Alg8	ALG8	0.0395325	0.526435	0.60334	0.638711
Alg9	ALG9	-0.271276	-2.95305	0.0068633	0.00993531
Alkbh1	ALKBH1	-0.332092	-3.61703	0.00135221	0.00215876
Alkbh3	ALKBH3	-0.666962	-7.69101	5.63649e-08	1.73089e-07
Alkbh4	ALKBH4	-0.147461	-0.838979	0.409627	0.450564
Alkbh5	ALKBH5	-0.971561	-17.07	4.51765e-15	6.13421e-14
Alkbh6	ALKBH6	-0.0145512	-0.116169	0.90847	0.921045
Alkbh8	ALKBH8	-0.481629	-3.94416	0.000592354	0.000997907
Alms1	ALMS1	1.68387	10.7386	9.93037e-11	5.07547e-10
Alox5	ALOX5	2.9715	10.3342	2.15308e-10	1.02117e-09
Alox5ap	ALOX5AP	-0.338739	-7.09419	2.24941e-07	6.26904e-07
Aloxe3	ALOXE3	-2.1323	-5.48132	1.16971e-05	2.51574e-05
Alpk1	ALPK1	0.422261	6.91519	3.43718e-07	9.26912e-07
Als2	ALS2	-0.337616	-4.58758	0.000114391	0.000212346
Als2cl	ALS2CL	1.40858	20.6699	5.679e-17	1.25675e-15
Alyref	ALYREF	-0.0125362	-0.123775	0.902508	0.915714
Alyref2	N.A.	0.883571	6.53908	8.48496e-07	2.14725e-06
Ambra1	AMBRA1	-0.257401	-5.31651	1.77602e-05	3.72877e-05
Amd1	AMD1	0.57721	7.89622	3.54014e-08	1.1243e-07
Amdhd2	AMDHD2	-0.50661	-8.9839	3.30364e-09	1.25497e-08
Amer1	AMER1	1.16648	8.47408	9.84711e-09	3.45896e-08
Amfr	AMFR	0.00924844	0.203927	0.840102	0.858931
Ammecr1	AMMECR1	-0.028157	-0.282012	0.780313	0.805242
Ammecr1l	AMMECR1L	0.0602742	1.1018	0.2813	0.319833
Amn1	AMN1	0.38222	1.72715	0.0967836	0.118624
Ampd2	AMPD2	0.259953	3.81812	0.000815214	0.00134503
Ampd3	AMPD3	-0.906696	-15.7967	2.57399e-14	2.93876e-13
Amt	AMT	1.16951	5.32596	1.7339e-05	3.64539e-05
Amz1	AMZ1	0.113777	1.44057	0.162418	0.191445
Amz2	AMZ2	-0.307191	-3.72485	0.00103148	0.00167422
Anapc1	ANAPC1	-0.403426	-7.33633	1.2758e-07	3.69857e-07
Anapc10	ANAPC10	0.174578	1.84947	0.0765427	0.0954124
Anapc11	ANAPC11	0.0666158	0.776394	0.444979	0.485546
Anapc13	ANAPC13	1.54127	18.2544	9.85864e-16	1.53273e-14
Anapc15	ANAPC15	2.47338	22.0731	1.23703e-17	3.24088e-16
Anapc16	ANAPC16	-1.16915	-12.6932	3.05394e-12	2.15641e-11
Anapc2	ANAPC2	0.486445	9.03877	2.94326e-09	1.1263e-08
Anapc4	ANAPC4	0.10725	1.58542	0.125748	0.151203
Anapc5	ANAPC5	-0.991163	-17.6436	2.13794e-15	3.11002e-14
Anapc7	ANAPC7	-0.574225	-6.80523	4.4686e-07	1.18325e-06
Ang	ANG	2.35196	10.2057	2.76509e-10	1.28679e-09
Angel1	ANGEL1	-0.509649	-3.44878	0.00205659	0.00319693
Angel2	ANGEL2	-0.35586	-6.18413	2.02097e-06	4.83778e-06
Angptl2	ANGPTL2	-0.530081	-0.967101	0.342984	0.383041
Angptl4	ANGPTL4	2.42356	15.4304	4.33944e-14	4.6796e-13
Ank	ANKH	2.77866	25.237	5.37762e-19	2.11066e-17
Ank2	ANK2	1.12112	5.38647	1.48717e-05	3.15675e-05
Ankfy1	ANKFY1	-0.0871378	-1.98177	0.0588802	0.0747027
Ankhd1	ANKHD1	0.192421	3.5889	0.00145081	0.00230063
Ankib1	ANKIB1	-0.366643	-6.1259	2.33324e-06	5.53307e-06
Ankle2	ANKLE2	-0.0396605	-0.816365	0.422192	0.462964
Ankmy2	ANKMY2	0.43752	5.22342	2.2502e-05	4.65295e-05
Ankra2	ANKRA2	0.177859	1.51868	0.141697	0.168935
Ankrd10	ANKRD10	0.115059	0.844826	0.406417	0.447081
Ankrd11	ANKRD11	-0.195651	-3.45414	0.00202942	0.00315751
Ankrd12	ANKRD12	-0.0798833	-1.29585	0.207153	0.240388
Ankrd13a	ANKRD13A	0.0299704	0.71015	0.484345	0.524102
Ankrd13b	ANKRD13B	0.121975	1.47566	0.152825	0.18104
Ankrd13c	ANKRD13C	-0.260929	-4.94527	4.57569e-05	9.02214e-05
Ankrd13d	ANKRD13D	0.353063	2.27778	0.031781	0.0418688
Ankrd16	ANKRD16	0.262601	3.42421	0.00218565	0.00338237
Ankrd17	ANKRD17	0.0734123	1.05519	0.301675	0.341205
Ankrd23	ANKRD23	-0.308782	-1.93102	0.0651801	0.0820649
Ankrd24	ANKRD24	-1.36708	-11.0459	5.58594e-11	3.01658e-10
Ankrd26	ANKRD26	-0.119575	-0.811736	0.424793	0.465571
Ankrd27	ANKRD27	-0.381537	-4.33915	0.000216215	0.000386333
Ankrd28	ANKRD28	-0.843226	-8.01871	2.68914e-08	8.74326e-08
Ankrd32	N.A.	0.559465	3.62859	0.00131361	0.00210133
Ankrd33b	ANKRD33B	-0.905501	-1.84311	0.0774966	0.0964858
Ankrd37	ANKRD37	-1.44601	-2.63119	0.0145233	0.0200524
Ankrd39	ANKRD39	-0.311681	-1.9921	0.0576657	0.073287
Ankrd40	ANKRD40	-0.358336	-8.92725	3.72365e-09	1.40325e-08
Ankrd44	ANKRD44	1.15869	20.8088	4.86362e-17	1.10935e-15
Ankrd46	ANKRD46	0.58372	6.86518	3.87218e-07	1.03667e-06
Ankrd49	ANKRD49	0.443162	4.22027	0.000293071	0.000515078
Ankrd50	N.A.	-1.05038	-12.4826	4.35879e-12	2.95926e-11
Ankrd52	ANKRD52	0.00720933	0.119812	0.905613	0.918596
Ankrd54	ANKRD54	0.343811	2.47571	0.0206142	0.0278923
Ankrd55	ANKRD55	0.0667032	0.222859	0.825501	0.845831
Ankrd63	ANKRD63	-0.836096	-1.58011	0.126961	0.152573
Anks1	ANKS1A	0.580491	7.787	4.53129e-08	1.41192e-07
Anks3	ANKS3	-0.572654	-6.8127	4.3894e-07	1.16405e-06
Ankzf1	ANKZF1	0.45077	5.5898	8.89547e-06	1.94537e-05
Anln	ANLN	3.67474	15.4995	3.92922e-14	4.30188e-13
Ano10	ANO10	0.24192	2.76644	0.010639	0.0149577
Ano6	ANO6	-0.061782	-1.44423	0.161394	0.190432
Ano8	ANO8	0.0785907	0.811183	0.425104	0.465863
Anp32a	ANP32A	-0.0527625	-0.955989	0.348456	0.388331
Anp32b	ANP32B	-0.464603	-8.82179	4.658e-09	1.72966e-08
Anp32e	ANP32E	0.733037	12.6071	3.52968e-12	2.46225e-11
Anpep	ANPEP	-0.00285532	-0.0261233	0.979372	0.983912
Antxr2	ANTXR2	1.46832	17.4998	2.57368e-15	3.65694e-14
Anxa1	ANXA1	0.706037	18.3268	9.00859e-16	1.41112e-14
Anxa11	ANXA11	-0.122589	-1.67329	0.107047	0.130146
Anxa2	ANXA2	0.153893	3.16	0.00417644	0.00620914
Anxa3	ANXA3	2.72564	52.4702	1.32529e-26	6.89215e-24
Anxa4	ANXA4	0.365983	10.6512	1.17195e-10	5.89148e-10
Anxa5	ANXA5	-0.138062	-3.0154	0.00591582	0.00863585
Anxa6	ANXA6	0.921876	15.726	2.84459e-14	3.22645e-13
Anxa7	ANXA7	0.0648173	1.33026	0.195736	0.228158
Anxa9	ANXA9	1.11364	6.97817	2.95949e-07	8.06435e-07
Aoah	AOAH	-2.44651	-13.276	1.16719e-12	9.03946e-12
Ap1ar	AP1AR	-0.194929	-2.94129	0.00705751	0.0101937
Ap1b1	AP1B1	1.4115	26.4164	1.83288e-19	8.43531e-18
Ap1g1	AP1G1	0.503243	10.9657	6.48419e-11	3.44444e-10
Ap1g2	AP1G2	0.331474	4.48569	0.000148535	0.000271323
Ap1m1	AP1M1	-0.493079	-10.1198	3.27157e-10	1.50099e-09
Ap1s1	AP1S1	-0.880001	-13.4703	8.52962e-13	6.856e-12
Ap1s2	AP1S2	1.09567	19.1055	3.47867e-16	6.13249e-15
Ap1s3	AP1S3	0.530933	4.47015	0.000154574	0.000281562
Ap2a1	AP2A1	-0.138149	-2.4671	0.0210128	0.0283873
Ap2a2	AP2A2	0.788791	16.2594	1.34971e-14	1.64642e-13
Ap2b1	AP2B1	-0.190407	-4.816	6.37015e-05	0.000123107
Ap2m1	AP2M1	0.0121182	0.278384	0.783064	0.80752
Ap2s1	AP2S1	-0.213189	-3.14183	0.00436434	0.00648108
Ap3b1	AP3B1	-0.257076	-6.28269	1.58598e-06	3.85325e-06
Ap3d1	AP3D1	-0.187612	-4.68188	8.98264e-05	0.000169469
Ap3m1	AP3M1	-0.233754	-4.76416	7.27479e-05	0.000139449
Ap3m2	AP3M2	-0.116431	-1.58409	0.126053	0.151552
Ap3s1	AP3S1	-0.626683	-11.6178	1.97043e-11	1.17312e-10
Ap3s2	AP3S2	0.1601	2.6832	0.0128942	0.0179391
Ap4b1	N.A.	0.441447	3.63172	0.00130334	0.00208618
Ap4e1	AP4E1	0.167658	1.38185	0.179541	0.210128
Ap4m1	AP4M1	0.973291	9.23752	1.94338e-09	7.70315e-09
Ap4s1	AP4S1	-0.320032	-2.53675	0.0179842	0.0245317
Ap5b1	AP5B1	0.711791	7.85431	3.8911e-08	1.22566e-07
Ap5m1	AP5M1	0.266157	3.05257	0.00541188	0.00795266
Ap5s1	AP5S1	0.594026	5.51168	1.08332e-05	2.34437e-05
Ap5z1	AP5Z1	0.211467	3.35805	0.00257359	0.00394341
Apaf1	APAF1	-0.306684	-5.3363	1.68897e-05	3.55752e-05
Apba1	APBA1	1.88046	25.4513	4.40722e-19	1.79763e-17
Apba3	APBA3	-1.18362	-10.8515	8.02777e-11	4.17693e-10
Apbb1ip	APBB1IP	0.943383	16.749	6.93171e-15	9.05737e-14
Apbb2	APBB2	-0.485374	-3.90146	0.000660132	0.00110475
Apc	APC	0.190023	3.2737	0.00316595	0.00478898
Apcdd1	APCDD1	4.62208	10.9479	6.70278e-11	3.54968e-10
Apeh	APEH	0.0943434	1.49625	0.147414	0.174989
Apex1	APEX1	0.807139	10.298	2.30993e-10	1.09207e-09
Apex2	APEX2	0.409282	2.8621	0.0085084	0.0121327
Aph1a	APH1A	-0.0342688	-0.659236	0.515919	0.554977
Aph1b	APH1B	1.34765	11.6709	1.79205e-11	1.0706e-10
Aph1c	N.A.	1.283	23.8098	2.10969e-18	6.87866e-17
Api5	API5	-0.0651045	-1.50316	0.145634	0.173133
Apip	APIP	-0.137556	-1.22722	0.231452	0.266504
Aplf	APLF	-0.470674	-4.44853	0.000163379	0.00029651
Aplp1	APLP1	-0.728661	-3.26823	0.00320864	0.00484863
Aplp2	APLP2	1.28801	30.3408	6.87769e-21	4.67548e-19
Apmap	APMAP	-0.576188	-6.73626	5.2721e-07	1.37985e-06
Apoa1bp	N.A.	-0.227023	-3.37783	0.00245107	0.00376568
Apobec1	APOBEC1	-0.326808	-9.18743	2.15664e-09	8.49023e-09
Apobec3	APOBEC3H	0.2169	2.93276	0.00720175	0.0103877
Apobr	APOBR	-0.0315093	-0.631338	0.533691	0.571964
Apoc1	APOC1	5.25864	9.13718	2.39491e-09	9.35041e-09
Apoc2	APOC2	2.81932	12.3723	5.26028e-12	3.50944e-11
Apoe	APOE	3.05716	57.0442	1.75248e-27	1.53357e-24
Apoo-ps	N.A.	-0.631107	-1.52243	0.140758	0.167912
Apool	APOOL	-0.197032	-1.94762	0.0630579	0.0795566
Apopt1	APOPT1	-0.999553	-10.2811	2.38691e-10	1.1254e-09
App	APP	-0.610826	-18.5733	6.63987e-16	1.09092e-14
Appbp2	APPBP2	0.260308	3.78735	0.000881102	0.00144799
Appl1	APPL1	0.236141	4.71449	8.26219e-05	0.000156902
Appl2	APPL2	-0.220372	-4.80265	6.59167e-05	0.000127104
Aprt	APRT	-0.865703	-15.0705	7.32186e-14	7.44425e-13
Aptx	APTX	0.234858	2.61521	0.0150613	0.0207487
Aqr	AQR	-0.300569	-6.16036	2.14295e-06	5.1086e-06
Araf	ARAF	0.138325	2.2921	0.0308171	0.0406762
Arap1	ARAP1	-0.236789	-5.47463	1.18967e-05	2.55602e-05
Arap2	ARAP2	0.741605	3.87796	0.000700642	0.0011671
Arap3	ARAP3	2.362	8.17846	1.88444e-08	6.31648e-08
Arcn1	ARCN1	-0.266252	-6.11191	2.41534e-06	5.71734e-06
Arel1	AREL1	-0.27227	-4.93792	4.66247e-05	9.17932e-05
Arf1	ARF1	-0.056587	-1.5336	0.137995	0.164767
Arf2	N.A.	-0.239584	-3.31676	0.00284874	0.00433945
Arf3	ARF3	0.199132	5.42224	1.35831e-05	2.89919e-05
Arf4	ARF4	-0.00894654	-0.154112	0.878789	0.895229
Arf5	ARF5	-0.0687499	-1.19	0.2455	0.28134
Arf6	ARF6	-0.287216	-7.17707	1.85099e-07	5.23582e-07
Arfgap1	ARFGAP1	0.0709624	1.08071	0.290392	0.329267
Arfgap2	ARFGAP2	-0.42377	-6.92423	3.36397e-07	9.08796e-07
Arfgap3	ARFGAP3	-0.225395	-3.68709	0.00113425	0.00183132
Arfgef1	ARFGEF1	-0.729695	-13.7538	5.4327e-13	4.54224e-12
Arfgef2	ARFGEF2	0.00949238	0.206715	0.837948	0.856897
Arfgef3	ARFGEF3	-0.609063	-2.39896	0.0244261	0.0327012
Arfip1	ARFIP1	-0.143986	-2.32203	0.0288883	0.0382712
Arfip2	ARFIP2	-0.0843481	-1.31632	0.200301	0.233008
Arfrp1	ARFRP1	-0.645212	-8.85602	4.33077e-09	1.61449e-08
Arg1	ARG1	1.66674	1.98347	0.0586784	0.0744831
Arg2	ARG2	1.97673	7.44501	9.91559e-08	2.91663e-07
Arglu1	ARGLU1	0.454895	7.01754	2.69588e-07	7.40229e-07
Arhgap1	ARHGAP1	0.341947	6.4846	9.68513e-07	2.42735e-06
Arhgap10	ARHGAP10	-0.403468	-5.5436	9.99449e-06	2.17202e-05
Arhgap11a	ARHGAP11A	0.808966	12.5096	4.16346e-12	2.83962e-11
Arhgap12	ARHGAP12	0.514433	7.8775	3.6927e-08	1.16847e-07
Arhgap15	ARHGAP15	3.71013	17.5034	2.56183e-15	3.65509e-14
Arhgap17	ARHGAP17	1.15604	22.0091	1.32343e-17	3.45855e-16
Arhgap18	ARHGAP18	1.71213	28.2889	3.62747e-20	2.10778e-18
Arhgap19	ARHGAP19	1.7456	34.6465	2.89865e-22	3.6324e-20
Arhgap21	ARHGAP21	0.0526697	0.641108	0.52743	0.566093
Arhgap22	ARHGAP22	-1.23658	-12.564	3.79628e-12	2.6134e-11
Arhgap23	ARHGAP23	0.762965	9.49203	1.15067e-09	4.7568e-09
Arhgap24	ARHGAP24	-0.244121	-3.90719	0.000650614	0.001089
Arhgap25	ARHGAP25	0.84179	23.0617	4.45258e-18	1.30088e-16
Arhgap26	ARHGAP26	2.18598	18.9419	4.23615e-16	7.25959e-15
Arhgap27	ARHGAP27	-1.13502	-19.6302	1.8674e-16	3.62366e-15
Arhgap28	ARHGAP28	-1.93569	-4.02011	0.000488351	0.000833773
Arhgap30	ARHGAP30	0.481832	13.4841	8.34323e-13	6.72176e-12
Arhgap31	ARHGAP31	1.40574	23.4852	2.90925e-18	9.1549e-17
Arhgap35	ARHGAP35	0.282338	3.34894	0.00263194	0.00402927
Arhgap39	ARHGAP39	0.993781	17.132	4.16203e-15	5.6905e-14
Arhgap4	ARHGAP4	0.0483283	0.81488	0.423025	0.463829
Arhgap5	ARHGAP5	-0.532557	-6.44323	1.0711e-06	2.6652e-06
Arhgap6	ARHGAP6	3.33748	31.4709	2.87907e-21	2.21816e-19
Arhgap9	ARHGAP9	0.768307	14.6277	1.41345e-13	1.32923e-12
Arhgdia	ARHGDIA	-0.0198386	-0.533854	0.598274	0.6338
Arhgdib	ARHGDIB	-0.00183547	-0.0354552	0.972005	0.977744
Arhgef1	ARHGEF1	0.401225	8.21353	1.74374e-08	5.87518e-08
Arhgef10l	ARHGEF10L	1.60269	4.10342	0.000394957	0.000682497
Arhgef11	ARHGEF11	0.315387	6.03514	2.92094e-06	6.82713e-06
Arhgef12	ARHGEF12	0.227487	3.83726	0.000776694	0.00128494
Arhgef18	ARHGEF18	1.47718	9.7649	6.62065e-10	2.86088e-09
Arhgef2	ARHGEF2	0.524905	11.7841	1.46511e-11	8.92187e-11
Arhgef3	ARHGEF3	0.385219	5.074	3.29315e-05	6.62388e-05
Arhgef37	ARHGEF37	2.192	5.17813	2.52518e-05	5.17321e-05
Arhgef4	ARHGEF4	2.75556	16.5063	9.62462e-15	1.22229e-13
Arhgef40	ARHGEF40	0.794657	4.95193	4.49846e-05	8.88163e-05
Arhgef6	ARHGEF6	0.658601	11.1847	4.32341e-11	2.37925e-10
Arhgef7	ARHGEF7	0.686533	13.3432	1.04677e-12	8.22934e-12
Arid1a	ARID1A	0.397379	5.81701	5.02849e-06	1.13872e-05
Arid1b	ARID1B	0.408528	7.4152	1.06238e-07	3.11525e-07
Arid2	ARID2	0.501812	6.6196	6.98253e-07	1.79233e-06
Arid3a	ARID3A	0.373098	5.69209	6.87707e-06	1.52806e-05
Arid3b	ARID3B	-0.720296	-5.408	1.40819e-05	2.99828e-05
Arid4a	ARID4A	1.02277	19.9067	1.35338e-16	2.70702e-15
Arid4b	ARID4B	0.681527	10.0708	3.60295e-10	1.63991e-09
Arid5a	ARID5A	-0.1024	-0.388815	0.700786	0.731962
Arid5b	ARID5B	0.5141	5.27026	1.99743e-05	4.16255e-05
Arih1	ARIH1	-0.086888	-1.66395	0.108917	0.13231
Arih2	ARIH2	-0.38246	-6.97837	2.95807e-07	8.06388e-07
Arl1	ARL1	-0.363796	-6.74492	5.16365e-07	1.35316e-06
Arl10	ARL10	1.54346	11.5927	2.06111e-11	1.21943e-10
Arl11	ARL11	0.358613	7.247	1.57132e-07	4.48993e-07
Arl13b	ARL13B	0.691128	7.04613	2.5196e-07	6.95497e-07
Arl14ep	ARL14EP	-0.292715	-2.79173	0.0100315	0.014157
Arl15	ARL15	2.28418	14.2375	2.55775e-13	2.28943e-12
Arl16	ARL16	0.228205	1.41656	0.169256	0.198941
Arl2	ARL2-SNX15	0.292171	3.10461	0.004775	0.00705667
Arl2bp	ARL2BP	-0.393384	-3.30566	0.0029274	0.00445079
Arl3	ARL3	-0.540485	-4.77377	7.09776e-05	0.000136332
Arl4a	ARL4A	0.305832	1.86723	0.0739305	0.0923665
Arl4c	ARL4C	1.12538	16.0732	1.74701e-14	2.06017e-13
Arl5a	ARL5A	0.873723	16.5742	8.7761e-15	1.12553e-13
Arl5b	ARL5B	-0.41943	-4.33053	0.000221041	0.00039428
Arl5c	ARL5C	1.33435	7.84242	3.99704e-08	1.25523e-07
Arl6	ARL6	-1.24469	-5.15258	2.69508e-05	5.49422e-05
Arl6ip1	N.A.	-0.204191	-3.98632	0.000532176	0.000903553
Arl6ip4	ARL6IP4	-0.447689	-5.30352	1.83557e-05	3.84449e-05
Arl6ip5	ARL6IP5	0.158174	3.06908	0.00520153	0.00765762
Arl6ip6	ARL6IP6	1.16061	9.80832	6.06859e-10	2.64985e-09
Arl8a	ARL8A	-0.67743	-12.1643	7.52615e-12	4.86813e-11
Arl8b	ARL8B	-0.866746	-21.4817	2.32577e-17	5.7323e-16
Armc1	ARMC1	-0.0015089	-0.0175723	0.986123	0.989739
Armc10	ARMC10	0.164708	2.39964	0.0243898	0.032661
Armc2	ARMC2	3.85969	11.7624	1.52271e-11	9.25642e-11
Armc5	ARMC5	0.906431	9.30308	1.6966e-09	6.80537e-09
Armc7	ARMC7	-0.0745488	-0.950339	0.351261	0.391079
Armc8	ARMC8	-0.00125299	-0.0166254	0.986871	0.990394
Armc9	ARMC9	-0.794961	-8.65846	6.60761e-09	2.38797e-08
Armcx3	ARMCX3	0.137823	2.18297	0.0388843	0.0505608
Armcx5	ARMCX5	-0.921312	-7.52062	8.3283e-08	2.48131e-07
Armt1	ARMT1	0.285997	3.71668	0.00105291	0.00170661
Arnt	ARNT	0.165897	2.5281	0.0183372	0.0249706
Arntl	ARNTL	1.37638	11.0884	5.16352e-11	2.80741e-10
Arpc1a	N.A.	-0.0268383	-0.35403	0.726358	0.755334
Arpc1b	ARPC1B	0.172523	4.06675	0.000433663	0.000746776
Arpc2	ARPC2	-0.26346	-7.04263	2.54052e-07	7.00529e-07
Arpc3	ARPC3	-0.104246	-1.99173	0.0577089	0.073333
Arpc4	ARPC4	0.00825923	0.178578	0.859743	0.877201
Arpc5	ARPC5	0.028964	0.755986	0.456896	0.497297
Arpc5l	ARPC5L	-0.379947	-4.89655	5.18303e-05	0.000101427
Arpp19	ARPP19	0.743721	12.3669	5.30951e-12	3.53986e-11
Arrb1	ARRB1	1.03951	20.7824	5.00873e-17	1.13394e-15
Arrb2	ARRB2	0.00270023	0.0536866	0.957622	0.965215
Arrdc1	ARRDC1	0.313145	5.48554	1.15729e-05	2.49212e-05
Arrdc2	ARRDC2	0.131974	1.16773	0.254201	0.290767
Arrdc3	ARRDC3	0.319843	5.8237	4.94507e-06	1.12105e-05
Arrdc4	ARRDC4	-0.732348	-9.07007	2.75609e-09	1.05935e-08
Arsa	ARSA	0.287571	3.97052	0.000553983	0.000937365
Arsb	ARSB	0.951384	15.115	6.85968e-14	7.03624e-13
Arsg	ARSG	2.48836	11.5495	2.22731e-11	1.30599e-10
Arsk	ARSK	0.236948	3.66484	0.00119945	0.0019312
Arvcf	ARVCF	-0.976976	-3.60795	0.0013833	0.00220231
As3mt	AS3MT	-0.063252	-0.472731	0.640607	0.67432
Asah1	ASAH1	0.526861	12.8225	2.46003e-12	1.77608e-11
Asah2	ASAH2	1.64369	15.196	6.09352e-14	6.34421e-13
Asap1	ASAP1	0.640712	13.1544	1.42266e-12	1.07929e-11
Asap2	ASAP2	1.64039	7.89417	3.55656e-08	1.12883e-07
Asb1	ASB1	-0.213879	-1.19317	0.24428	0.280035
Asb13	ASB13	0.462541	3.89212	0.000675956	0.0011296
Asb3	ASB3	0.570644	4.10833	0.000390048	0.000674686
Asb4	ASB4	2.78215	14.7765	1.13114e-13	1.09953e-12
Asb6	ASB6	-0.258009	-2.65582	0.0137291	0.0190268
Asb7	ASB7	-0.0175948	-0.166111	0.869439	0.886311
Asb8	ASB8	0.744207	8.73915	5.55695e-09	2.03729e-08
Ascc1	ASCC1	0.29269	2.60683	0.015351	0.0211393
Ascc2	ASCC2	-0.690035	-14.7093	1.25067e-13	1.19891e-12
Ascc3	ASCC3	-0.376427	-6.09293	2.5314e-06	5.97303e-06
Asf1a	ASF1A	-0.463275	-1.9772	0.0594244	0.075338
Asf1b	ASF1B	0.88742	5.37919	1.51487e-05	3.21095e-05
Ash1l	ASH1L	0.0666625	1.08073	0.290386	0.329267
Ash2l	ASH2L	-0.372825	-6.79643	4.56374e-07	1.20659e-06
Asl	N.A.	-0.16245	-1.8414	0.0777545	0.0967721
Asna1	ASNA1	-0.958244	-16.8098	6.38797e-15	8.43164e-14
Asns	ASNS	-2.2464	-9.33123	1.60078e-09	6.45337e-09
Asnsd1	ASNSD1	-0.428999	-7.15603	1.94473e-07	5.48012e-07
Asph	ASPH	0.580763	11.9666	1.06208e-11	6.67879e-11
Aspm	ASPM	6.35857	14.0112	3.62913e-13	3.14293e-12
Aspscr1	ASPSCR1	0.333935	3.75853	0.000947564	0.00154889
Asrgl1	ASRGL1	1.21621	5.94663	3.63931e-06	8.40232e-06
Ass1	ASS1	-1.78612	-22.9803	4.83571e-18	1.39325e-16
Aste1	ASTE1	-0.236914	-1.50996	0.143898	0.171383
Asun	N.A.	-0.284339	-3.27254	0.00317496	0.00480192
Asxl1	ASXL1	0.652323	11.6017	2.02799e-11	1.20257e-10
Asxl2	ASXL2	0.46217	6.50321	9.25694e-07	2.32845e-06
Atad1	ATAD1	-0.573422	-9.90523	5.00088e-10	2.21809e-09
Atad2	ATAD2	0.24219	3.95519	0.000575986	0.000971591
Atad2b	ATAD2B	0.159012	2.06021	0.0501969	0.0643215
Atad3a	ATAD3A	-1.064	-12.2754	6.21233e-12	4.08694e-11
Atad5	ATAD5	1.37488	6.54581	8.34766e-07	2.11611e-06
Atat1	ATAT1	0.657831	6.68737	5.92977e-07	1.53996e-06
Ate1	ATE1	0.44754	6.36155	1.30738e-06	3.21679e-06
Atf1	ATF1	-1.25125	-23.2619	3.63773e-18	1.09353e-16
Atf2	ATF2	-0.386166	-5.48628	1.15515e-05	2.48854e-05
Atf3	ATF3	-1.00552	-24.6685	9.18785e-19	3.31815e-17
Atf4	ATF4	-2.58184	-61.7302	2.58675e-28	3.84355e-25
Atf5	ATF5	-0.371623	-3.4644	0.0019784	0.00307997
Atf6	ATF6	0.361971	7.04822	2.50717e-07	6.92251e-07
Atf6b	ATF6B	-0.532871	-9.51917	1.08864e-09	4.51474e-09
Atf7	ATF7	0.0684627	1.05319	0.302575	0.342149
Atf7ip	ATF7IP	0.434547	7.62473	6.55787e-08	1.99265e-07
Atg10	ATG10	0.188576	1.202	0.240903	0.276499
Atg101	ATG101	-0.488646	-4.84449	5.92194e-05	0.000115086
Atg12	ATG12	-0.62904	-12.5999	3.57327e-12	2.48599e-11
Atg13	ATG13	-0.675797	-11.9521	1.08953e-11	6.82254e-11
Atg14	ATG14	-0.263501	-2.87473	0.00825941	0.0118052
Atg16l1	ATG16L1	-0.306068	-3.98635	0.000532137	0.000903553
Atg16l2	ATG16L2	-0.363272	-2.60367	0.0154616	0.0212776
Atg2a	ATG2A	-0.0836093	-1.49467	0.147825	0.175417
Atg2b	ATG2B	-0.763216	-11.879	1.23887e-11	7.69646e-11
Atg3	ATG3	0.0609348	1.16471	0.255401	0.291979
Atg4a	ATG4A	-0.475694	-5.32298	1.74706e-05	3.66946e-05
Atg4b	ATG4B	-0.343333	-5.20676	2.34767e-05	4.83527e-05
Atg4c	ATG4C	0.277141	3.61206	0.00136914	0.00218244
Atg4d	ATG4D	-0.281501	-2.30486	0.0299805	0.0396323
Atg5	ATG5	-0.161395	-2.77193	0.0105044	0.0147763
Atg7	ATG7	0.145601	2.7788	0.0103379	0.0145559
Atg9a	ATG9A	-0.475255	-7.39012	1.12596e-07	3.28965e-07
Atg9b	ATG9B	-0.67601	-1.34965	0.18952	0.22116
Athl1	N.A.	0.628224	4.59817	0.000111325	0.000207174
Atic	ATIC	0.494751	7.59709	6.9865e-08	2.10934e-07
Atl2	ATL2	-0.203299	-2.33825	0.0278892	0.0369994
Atl3	ATL3	0.374433	7.81944	4.21025e-08	1.3194e-07
Atm	ATM	-0.0148848	-0.134669	0.893978	0.908123
Atmin	ATMIN	-0.326246	-4.77711	7.03733e-05	0.000135321
Atn1	ATN1	-0.774453	-9.88371	5.21987e-10	2.30441e-09
Atox1	ATOX1	-0.147425	-2.44042	0.0222931	0.0300195
Atp10a	ATP10A	-0.482677	-3.19192	0.00386504	0.00577341
Atp10d	ATP10D	0.0716581	0.561558	0.57954	0.615961
Atp11a	ATP11A	-0.351345	-6.40674	1.17076e-06	2.90069e-06
Atp11b	ATP11B	-0.0343977	-0.482836	0.633517	0.667667
Atp11c	ATP11C	0.529514	8.14912	2.01111e-08	6.69791e-08
Atp13a1	ATP13A1	-0.602724	-9.48573	1.16557e-09	4.81074e-09
Atp13a2	ATP13A2	0.405304	8.32772	1.35591e-08	4.64369e-08
Atp13a3	ATP13A3	0.765799	11.4868	2.49331e-11	1.45364e-10
Atp1a1	ATP1A1	-0.116535	-3.37394	0.00247472	0.00380031
Atp1a3	ATP1A3	0.763305	2.78611	0.0101635	0.0143259
Atp1b3	ATP1B3	-0.725601	-18.4561	7.67345e-16	1.2241e-14
Atp2a2	ATP2A2	0.111147	2.75569	0.010908	0.0153254
Atp2a3	ATP2A3	0.99521	5.07762	3.26285e-05	6.56801e-05
Atp2b1	ATP2B1	1.13743	26.7614	1.34908e-19	6.43662e-18
Atp2b4	ATP2B4	1.16221	4.56873	0.000120055	0.000222147
Atp2c1	ATP2C1	0.166171	3.0606	0.00530863	0.00780977
Atp5a1	ATP5F1A	0.171066	4.37222	0.00019866	0.000356806
Atp5b	ATP5F1B	-0.653124	-19.4814	2.22425e-16	4.22933e-15
Atp5c1	ATP5F1C	-0.167078	-3.73311	0.00101024	0.0016418
Atp5d	ATP5F1D	-0.558174	-9.07743	2.71389e-09	1.04468e-08
Atp5e	ATP5F1E	0.000314339	0.00313082	0.997527	0.998934
Atp5f1	ATP5PB	-0.383444	-7.8455	3.96938e-08	1.24767e-07
Atp5g1	N.A.	0.0270382	0.348007	0.73082	0.75934
Atp5g2	ATP5MC2	0.643172	5.51697	1.06895e-05	2.31579e-05
Atp5g3	ATP5MC3	0.675561	7.87523	3.71166e-08	1.17412e-07
Atp5h	ATP5PD	0.341242	8.03246	2.60776e-08	8.49728e-08
Atp5j	ATP5PF	0.335432	4.56202	0.000122139	0.000225603
Atp5j2	ATP5MF	-0.163948	-2.32069	0.0289719	0.0383722
Atp5k	ATP5ME	-0.130898	-0.99347	0.330233	0.370564
Atp5l	N.A.	-0.205464	-2.79141	0.0100388	0.0141654
Atp5o	N.A.	0.0130134	0.201874	0.841689	0.86024
Atp5s	ATP5S	1.22541	5.86893	4.41687e-06	1.00679e-05
Atp5sl	N.A.	-0.180381	-2.30638	0.0298828	0.0395132
Atp6ap1	ATP6AP1	-0.172797	-4.39233	0.000188682	0.000339765
Atp6ap2	ATP6AP2	-0.127688	-2.49371	0.0198041	0.0268556
Atp6v0a1	ATP6V0A1	1.39843	22.8402	5.57839e-18	1.57238e-16
Atp6v0a2	ATP6V0A2	-0.759002	-13.9191	4.18954e-13	3.56591e-12
Atp6v0b	ATP6V0B	-0.2217	-4.13337	0.000365904	0.000635566
Atp6v0c	ATP6V0C	-0.699683	-9.8661	5.4065e-10	2.37973e-09
Atp6v0d1	ATP6V0D1	-0.105008	-2.25435	0.0334172	0.0438522
Atp6v0d2	ATP6V0D2	2.33282	56.134	2.58727e-27	1.9527e-24
Atp6v0e	ATP6V0E1	-0.995519	-19.7072	1.70639e-16	3.33611e-15
Atp6v1a	ATP6V1A	-0.335801	-9.59994	9.23685e-10	3.888e-09
Atp6v1b2	ATP6V1B2	0.409844	12.3312	5.64458e-12	3.75379e-11
Atp6v1c1	ATP6V1C1	-0.697611	-15.9895	1.96322e-14	2.28406e-13
Atp6v1d	ATP6V1D	-0.704149	-14.4005	1.99333e-13	1.80913e-12
Atp6v1e1	ATP6V1E1	-0.0880466	-2.10562	0.0457085	0.0588676
Atp6v1f	ATP6V1F	-0.198617	-3.09405	0.00489815	0.00722941
Atp6v1g1	ATP6V1G1	-0.112346	-2.30895	0.0297168	0.0393087
Atp6v1g2	ATP6V1G2	1.1148	8.66576	6.50463e-09	2.35157e-08
Atp6v1h	ATP6V1H	-0.090995	-1.62112	0.117846	0.142426
Atp7a	ATP7A	0.203926	2.67529	0.0131303	0.0182432
Atp8a1	ATP8A1	1.02614	14.9038	9.36204e-14	9.29146e-13
Atp8b2	ATP8B2	0.557742	3.12095	0.00459039	0.00679833
Atp8b4	ATP8B4	-0.478113	-8.49219	9.46683e-09	3.33552e-08
Atp9b	ATP9B	-0.144476	-2.13701	0.0428193	0.0553659
Atpaf1	ATPAF1	0.697753	5.4945	1.13137e-05	2.44177e-05
Atpaf2	ATPAF2	-1.18149	-11.9633	1.06823e-11	6.70932e-11
Atpif1	ATP5IF1	1.24076	23.373	3.2542e-18	9.95498e-17
Atr	ATR	-0.332076	-3.89429	0.000672249	0.00112395
Atraid	ATRAID	0.691854	9.77573	6.47825e-10	2.80868e-09
Atrip	ATRIP	-0.15407	-0.472086	0.641061	0.674729
Atrn	ATRN	-0.0171956	-0.284555	0.778386	0.803414
Atrnl1	ATRNL1	2.09276	18.3776	8.45692e-16	1.34086e-14
Atrx	ATRX	0.457655	7.54712	7.83564e-08	2.34461e-07
Atxn1	ATXN1	0.17117	2.80814	0.00965469	0.0136568
Atxn10	ATXN10	0.222424	4.11005	0.00038834	0.000672067
Atxn1l	ATXN1L	-0.406859	-7.20361	1.73928e-07	4.94135e-07
Atxn2	ATXN2	-0.189575	-2.7238	0.0117432	0.0164279
Atxn2l	ATXN2L	-0.381455	-7.14542	1.99384e-07	5.5988e-07
Atxn3	ATXN3	0.370263	6.01814	3.04673e-06	7.10836e-06
Atxn7	ATXN7	0.301915	3.92778	0.000617504	0.00103742
Atxn7l1	ATXN7L1	-0.0281364	-0.517377	0.609553	0.644632
Atxn7l2	ATXN7L2	-0.827698	-5.10207	3.06549e-05	6.19804e-05
Atxn7l3	ATXN7L3	-0.378057	-5.41262	1.3918e-05	2.9652e-05
Atxn7l3b	ATXN7L3B	0.537859	9.61554	8.94929e-10	3.77307e-09
AU019823	NKAPD1	0.177716	2.60446	0.0154339	0.0212451
AU022252	C1orf50	0.875633	9.52621	1.07313e-09	4.45751e-09
AU040320	KIAA0319L	-0.368586	-6.62317	6.92259e-07	1.77782e-06
Auh	AUH	0.192201	1.73965	0.0945241	0.116033
Aup1	AUP1	-0.893229	-21.5476	2.16598e-17	5.37669e-16
Aurka	AURKA	1.06189	4.99064	4.07449e-05	8.09065e-05
Aurkaip1	AURKAIP1	-0.165557	-2.21927	0.0360101	0.0470707
Aurkb	AURKB	1.33774	7.7739	4.66801e-08	1.45105e-07
Aven	AVEN	-0.20289	-1.32168	0.198535	0.231136
Avl9	AVL9	-0.0803616	-1.00126	0.326531	0.366845
Avpi1	AVPI1	-0.437717	-1.63074	0.11579	0.140071
AW146154	N.A.	0.655277	4.28708	0.000247043	0.000437583
AW209491	C7orf25	-0.62779	-4.17086	0.000332512	0.0005795
AW549877	C5orf51	0.634605	10.2755	2.41343e-10	1.13687e-09
AW554918	KIAA1328	-0.255118	-2.402	0.0242635	0.0325044
Awat1	AWAT1	1.38464	3.08855	0.00496344	0.00731644
Axin1	AXIN1	-0.664138	-11.9669	1.0616e-11	6.67879e-11
Axl	AXL	1.60264	24.5791	1.00063e-18	3.56424e-17
Azi2	AZI2	-0.523576	-7.87004	3.75542e-08	1.18688e-07
Azin1	AZIN1	-1.31331	-26.013	2.63502e-19	1.13721e-17
Azin2	AZIN2	-0.100623	-0.209601	0.83572	0.854702
B230118H07Rik	C11orf74	-0.88887	-5.0651	3.36882e-05	6.76691e-05
B230219D22Rik	C5orf24	0.311688	5.95507	3.56362e-06	8.24588e-06
B230307C23Rik	N.A.	-1.10931	-5.30478	1.82972e-05	3.83534e-05
B2m	B2M	-1.51417	-27.4094	7.66319e-20	3.98524e-18
B3galnt1	B3GALNT1	1.63555	3.22685	0.00354991	0.00532948
B3galnt2	B3GALNT2	-0.726254	-7.34253	1.25754e-07	3.6505e-07
B3galt4	B3GALT4	-0.0784902	-0.53267	0.599081	0.634525
B3galt6	B3GALT6	0.580911	3.46089	0.00199571	0.003106
B3gat3	B3GAT3	-0.641816	-8.46781	9.9822e-09	3.49814e-08
B3glct	B3GLCT	2.75119	20.0962	1.08786e-16	2.245e-15
B3gnt2	B3GNT2	-0.544713	-2.37721	0.0256187	0.0341813
B3gnt3	B3GNT3	0.244228	3.60739	0.00138525	0.00220507
B3gnt7	B3GNT7	3.42375	15.5999	3.40327e-14	3.78987e-13
B3gnt8	B3GNT8	0.657911	7.86967	3.75851e-08	1.18749e-07
B3gntl1	B3GNTL1	0.488837	4.36693	0.00020137	0.000361237
B430306N03Rik	N.A.	0.611561	10.3752	1.98883e-10	9.50635e-10
B4galnt1	B4GALNT1	0.192917	3.94042	0.000598012	0.00100728
B4galt1	B4GALT1	-0.699179	-17.5004	2.57169e-15	3.65694e-14
B4galt3	B4GALT3	0.113636	1.20591	0.239417	0.275006
B4galt4	B4GALT4	2.33603	9.54283	1.03741e-09	4.32295e-09
B4galt5	B4GALT5	0.286259	4.96591	4.34045e-05	8.58658e-05
B4galt6	B4GALT6	1.29328	4.72801	7.98083e-05	0.000151919
B4galt7	B4GALT7	-1.02348	-10.9669	6.46967e-11	3.43848e-10
B4gat1	B4GAT1	-0.531933	-4.72862	7.96835e-05	0.000151709
B630005N14Rik	N.A.	-0.224998	-3.7543	0.000957717	0.00156416
B9d2	B9D2	0.450579	2.95184	0.00688306	0.00996114
Babam1	BABAM1	-0.560909	-8.95376	3.52064e-09	1.33497e-08
Bace1	BACE1	0.801401	6.38216	1.24316e-06	3.07274e-06
Bach1	BACH1	0.592265	13.2244	1.26929e-12	9.74807e-12
Bach2	BACH2	1.41058	3.32118	0.00281795	0.00429569
Bad	BAD	-0.643528	-6.78483	4.69225e-07	1.23805e-06
Bag1	BAG1	-1.07042	-18.5114	7.16634e-16	1.16464e-14
Bag3	BAG3	0.246039	3.7771	0.000904184	0.00148311
Bag4	BAG4	0.52431	5.49521	1.12935e-05	2.43801e-05
Bag5	BAG5	-0.519684	-5.44772	1.27347e-05	2.72876e-05
Bag6	BAG6	0.0559234	1.19268	0.244468	0.280219
Bahcc1	BAHCC1	2.27175	3.61178	0.0013701	0.00218364
Bahd1	BAHD1	0.0761156	1.14268	0.264263	0.301481
Baiap2	BAIAP2	-0.390066	-2.20403	0.0371927	0.0484885
Bak1	BAK1	-1.3369	-21.0642	3.66684e-17	8.58982e-16
Bambi	BAMBI	2.86359	4.12779	0.000371157	0.000644244
Banf1	N.A.	0.242309	2.67535	0.0131286	0.0182432
Banp	BANP	0.166274	1.64454	0.112891	0.136867
Bap1	BAP1	-0.529017	-9.16367	2.26611e-09	8.89092e-09
Basp1	BASP1	-1.44583	-18.4578	7.65707e-16	1.2241e-14
Batf	BATF	-1.00165	-6.50327	9.25547e-07	2.32845e-06
Batf2	BATF2	-1.67807	-4.221	0.000292526	0.000514206
Bax	BAX	-0.645994	-10.7621	9.49859e-11	4.87154e-10
Baz1a	BAZ1A	0.147979	2.67996	0.0129902	0.018063
Baz1b	BAZ1B	-0.140361	-3.12875	0.00450461	0.00667794
Baz2a	BAZ2A	0.189155	4.11028	0.000388109	0.000671779
Baz2b	BAZ2B	0.318882	4.32296	0.000225363	0.000401439
Bbc3	N.A.	0.150123	0.80662	0.427679	0.468198
Bbip1	N.A.	-0.571309	-5.05394	3.4662e-05	6.9558e-05
Bbs2	BBS2	1.11014	6.48965	9.56684e-07	2.39944e-06
Bbs4	BBS4	-1.36905	-7.31395	1.34404e-07	3.87884e-07
Bbs5	BBS5	-0.173539	-1.0227	0.316484	0.356558
Bbs7	BBS7	0.509153	3.59194	0.00143983	0.00228462
Bbs9	BBS9	0.0178994	0.193523	0.848151	0.866139
Bbx	BBX	0.72685	11.5901	2.07045e-11	1.22287e-10
BC003331	ODR4	-0.385273	-6.1766	2.05886e-06	4.91829e-06
BC003965	C16orf91	0.391224	3.88178	0.000693902	0.00115699
BC004004	C6orf89	-0.383148	-6.94031	3.23783e-07	8.76312e-07
BC005537	C6orf62	-0.464164	-11.3033	3.47921e-11	1.96137e-10
BC005561	N.A.	0.0800112	0.674547	0.506306	0.545766
BC005624	C9orf78	-0.25616	-5.23389	2.19105e-05	4.53786e-05
BC017158	C16orf58	0.552409	7.07475	2.35494e-07	6.53864e-07
BC017643	CYBC1	-0.749345	-13.4561	8.72631e-13	6.99248e-12
BC022687	CLBA1	-1.12786	-4.32037	0.000226865	0.000403769
BC023829	N.A.	-0.585751	-7.53489	8.05911e-08	2.40663e-07
BC024978	C19orf54	-0.330552	-2.69645	0.0125075	0.0174337
BC026585	N.A.	0.808077	7.22955	1.63675e-07	4.66536e-07
BC027231	N.A.	-0.635041	-6.62513	6.89001e-07	1.76989e-06
BC028528	C1orf54	-1.12007	-12.9319	2.05124e-12	1.50777e-11
BC029214	N.A.	-0.387717	-2.64098	0.0142028	0.0196336
BC030336	N.A.	0.0916358	0.80751	0.427176	0.467789
BC031181	C18orf32	-0.879282	-13.5392	7.63939e-13	6.18826e-12
BC037034	C7orf43	0.501969	9.69507	7.61977e-10	3.26413e-09
BC048403	C12orf66	-0.48796	-4.73539	7.83127e-05	0.000149291
BC052040	C15orf41	0.572573	3.09114	0.00493259	0.00727404
BC068281	N.A.	0.696942	4.1974	0.000310715	0.000544156
BC094916	N.A.	-1.90189	-2.26614	0.0325844	0.0428404
Bcam	BCAM	1.26011	3.02024	0.00584779	0.00854134
Bcap29	BCAP29	-0.762425	-9.88844	5.1709e-10	2.28667e-09
Bcap31	BCAP31	-0.211028	-4.43486	0.000169202	0.000306492
Bcar3	BCAR3	-0.231714	-4.19693	0.000311084	0.000544712
Bcas1	BCAS1	1.53986	3.03706	0.00561689	0.00823067
Bcas2	BCAS2	-0.413297	-7.62355	6.57558e-08	1.99728e-07
Bcas3	BCAS3	0.721389	8.66885	6.46164e-09	2.34009e-08
Bcat2	BCAT2	0.0405494	0.574626	0.570806	0.607609
Bccip	BCCIP	-1.13077	-13.7632	5.35259e-13	4.48247e-12
Bckdha	BCKDHA	0.204268	2.47458	0.0206661	0.0279516
Bckdhb	BCKDHB	0.139024	0.897749	0.378094	0.418312
Bckdk	BCKDK	-0.337858	-6.34905	1.34797e-06	3.309e-06
Bcl10	BCL10	0.391609	5.89402	4.14884e-06	9.50068e-06
Bcl2	BCL2	1.02676	3.96284	0.000564903	0.000954739
Bcl2a1a	N.A.	-3.71958	-8.08852	2.30118e-08	7.57903e-08
Bcl2a1b	N.A.	0.418509	7.61007	6.78166e-08	2.05369e-07
Bcl2a1d	N.A.	-0.823092	-6.45981	1.02871e-06	2.56585e-06
Bcl2l1	BCL2L1	-0.375617	-4.61862	0.00010564	0.000197158
Bcl2l11	BCL2L11	-0.298891	-5.1827	2.496e-05	5.11949e-05
Bcl2l12	BCL2L12	0.213413	1.4754	0.152897	0.181105
Bcl2l13	BCL2L13	-0.525731	-8.0739	2.37737e-08	7.81264e-08
Bcl2l2	BCL2L2	-0.0998551	-1.44331	0.161651	0.190692
Bcl3	BCL3	0.199863	2.04777	0.0514934	0.0658935
Bcl6	BCL6	-0.456514	-7.06569	2.40582e-07	6.67101e-07
Bcl7a	BCL7A	1.22121	5.34767	1.64096e-05	3.4627e-05
Bcl7b	BCL7B	-0.307744	-4.11201	0.000386398	0.000669152
Bcl7c	BCL7C	0.258327	1.99252	0.0576166	0.0732425
Bcl9	BCL9	0.8034	7.78089	4.59448e-08	1.43018e-07
Bcl9l	BCL9L	0.507875	6.48968	9.56631e-07	2.39944e-06
Bclaf1	BCLAF1	-0.468508	-10.6392	1.19905e-10	6.01608e-10
Bco2	BCO2	0.899685	2.82343	0.00931588	0.0132117
Bcor	BCOR	0.909118	15.5098	3.87131e-14	4.24294e-13
Bcorl1	BCORL1	0.941351	10.519	1.50827e-10	7.39978e-10
Bcr	BCR	1.31455	4.81717	6.35095e-05	0.000122758
Bcs1l	BCS1L	0.071467	0.512581	0.612855	0.647992
Bdh1	BDH1	0.935023	5.85594	4.5624e-06	1.03814e-05
Bdp1	BDP1	-0.171855	-2.5274	0.0183658	0.0250063
Becn1	BECN1	-0.380672	-8.0954	2.26619e-08	7.47563e-08
Bend3	BEND3	0.657789	4.57224	0.000118978	0.000220429
Bend4	BEND4	0.410427	1.48765	0.149656	0.177468
Bend6	BEND6	1.22458	5.24984	2.10391e-05	4.3652e-05
Best1	BEST1	0.17197	0.721846	0.477251	0.517018
Bet1	BET1	-0.291729	-3.47823	0.00191166	0.00298187
Bet1l	BET1L	0.327565	2.9295	0.00725748	0.0104622
Bex1	BEX1	5.86765	12.6805	3.11941e-12	2.19817e-11
Bfar	BFAR	-0.648999	-10.4908	1.59199e-10	7.76293e-10
Bfsp1	BFSP1	1.79106	3.32641	0.00278196	0.00424393
Bgn	BGN	2.30219	5.65758	7.50013e-06	1.65694e-05
Bhlhb9	BHLHB9	2.9588	5.28541	1.92199e-05	4.01337e-05
Bhlhe40	BHLHE40	-0.0257035	-0.571545	0.572859	0.60967
Bhlhe41	BHLHE41	-0.862439	-15.4966	3.94558e-14	4.31071e-13
Bicd2	BICD2	-0.825223	-19.0148	3.87932e-16	6.73425e-15
Bid	BID	-0.806357	-8.18889	1.84141e-08	6.18022e-08
Bin1	BIN1	0.883973	8.40812	1.137e-08	3.94724e-08
Bin2	BIN2	1.01256	17.4577	2.7183e-15	3.83623e-14
Bin3	BIN3	-0.352501	-6.1096	2.42915e-06	5.74609e-06
Birc2	BIRC2	-0.387808	-4.72363	8.07099e-05	0.000153495
Birc3	BIRC3	0.83345	11.5864	2.08445e-11	1.23044e-10
Birc5	BIRC5	2.16063	11.0277	5.77768e-11	3.10562e-10
Birc6	BIRC6	0.0844549	1.07646	0.292252	0.331088
Bivm	BIVM	0.0222533	0.245293	0.808282	0.830971
Blcap	BLCAP	-1.39007	-24.334	1.26601e-18	4.41872e-17
Blm	BLM	-0.333851	-2.90513	0.00768821	0.0110418
Blmh	BLMH	1.06591	15.7507	2.74688e-14	3.12585e-13
Blnk	BLNK	-0.155067	-1.29137	0.208679	0.242051
Bloc1s1	BLOC1S1	0.119002	1.34056	0.192413	0.224385
Bloc1s2	BLOC1S2	-0.946827	-6.29838	1.52612e-06	3.71825e-06
Bloc1s3	BLOC1S3	-0.0609542	-0.694062	0.4942	0.533933
Bloc1s4	BLOC1S4	-0.0723864	-0.461989	0.648183	0.681536
Bloc1s5	BLOC1S5	0.245604	2.12362	0.0440311	0.056848
Bloc1s6	BLOC1S6	-0.398368	-7.11415	2.14604e-07	5.99703e-07
Blvra	BLVRA	0.984806	15.0484	7.56323e-14	7.65225e-13
Blvrb	BLVRB	0.822524	18.5037	7.2348e-16	1.17028e-14
Blzf1	BLZF1	-0.432034	-4.46327	0.000157322	0.000286117
Bmf	BMF	1.98187	19.0192	3.85861e-16	6.71126e-15
Bmi1	BMI1	-0.677169	-11.0963	5.08846e-11	2.7695e-10
Bmp2k	BMP2K	0.767617	12.1181	8.1538e-12	5.23796e-11
Bmpr1a	BMPR1A	0.641583	3.63526	0.00129182	0.00206839
Bmpr2	BMPR2	0.57154	7.66226	6.0186e-08	1.84333e-07
Bms1	BMS1	-0.681835	-14.8167	1.0654e-13	1.03952e-12
Bmx	BMX	1.60617	4.97929	4.19448e-05	8.31936e-05
Bmyc	MYC	2.27827	11.0454	5.59094e-11	3.01772e-10
Bnip1	BNIP1	0.295167	2.25234	0.0335607	0.0440294
Bnip2	BNIP2	0.119423	2.03656	0.0526872	0.0672888
Bnip3	BNIP3	-1.25667	-12.4949	4.26827e-12	2.90159e-11
Bnip3l	BNIP3L	-0.495514	-12.8133	2.4978e-12	1.79914e-11
Bod1	BOD1	-0.050357	-0.312385	0.757402	0.783699
Bod1l	BOD1L1	0.0650756	0.967347	0.342863	0.38296
Bola2	BOLA2	-0.081272	-1.03092	0.312689	0.352742
Bola3	BOLA3	-0.864664	-11.0633	5.40914e-11	2.93023e-10
Bop1	BOP1	-0.298758	-3.51485	0.00174523	0.00273787
Bpgm	BPGM	-0.0486035	-0.355884	0.724986	0.754209
Bphl	BPHL	0.779314	4.42865	0.000171919	0.000310817
Bpifc	BPIFC	-2.59968	-6.62692	6.86019e-07	1.76267e-06
Bpnt1	BPNT1	-0.440408	-5.35991	1.59076e-05	3.36359e-05
Bptf	BPTF	-0.107731	-1.86639	0.0740526	0.0924968
Braf	BRAF	-0.327132	-3.71564	0.00105567	0.00171056
Brap	BRAP	-0.317734	-6.90625	3.5111e-07	9.45597e-07
Brat1	BRAT1	0.250556	2.71146	0.0120825	0.0168775
Brca1	BRCA1	0.440846	2.70555	0.0122482	0.0170952
Brca2	BRCA2	1.5455	8.89688	3.97101e-09	1.48999e-08
Brcc3	BRCC3	-0.249779	-2.70067	0.0123864	0.0172765
Brd1	BRD1	0.035583	0.747085	0.462153	0.502283
Brd2	BRD2	-1.172	-32.431	1.40612e-21	1.25723e-19
Brd3	BRD3	-0.0877615	-1.50258	0.145781	0.173268
Brd4	BRD4	-0.248044	-3.75484	0.000956417	0.00156238
Brd7	BRD7	-0.408642	-8.04052	2.56118e-08	8.36384e-08
Brd8	BRD8	-0.237571	-4.64943	9.76166e-05	0.000182972
Brd9	BRD9	0.804077	11.2517	3.82329e-11	2.12766e-10
Bre	N.A.	0.197886	2.89503	0.00787354	0.0112878
Brf1	BRF1	0.0803375	0.878288	0.388356	0.428799
Brf2	BRF2	-0.399597	-2.22499	0.0355755	0.0465318
Bri3	BRI3	0.19054	2.85482	0.00865508	0.012325
Bri3bp	BRI3BP	0.816174	11.3932	2.95391e-11	1.68719e-10
Brip1	BRIP1	1.98864	7.6078	6.81707e-08	2.06237e-07
Brix1	BRIX1	-0.36845	-4.18011	0.000324746	0.000567296
Brk1	BRK1	-0.100767	-1.57435	0.128287	0.154024
Brms1	BRMS1	-0.463584	-7.58535	7.1771e-08	2.16186e-07
Brms1l	BRMS1L	-0.584109	-4.96719	4.32621e-05	8.56106e-05
Brox	BROX	0.445959	9.252	1.88588e-09	7.49812e-09
Brpf1	BRPF1	-0.231411	-5.08521	3.20029e-05	6.45207e-05
Brpf3	BRPF3	-0.591358	-8.00557	2.76938e-08	8.99011e-08
Brwd1	BRWD1	-0.111447	-1.52426	0.140303	0.167408
Brwd3	BRWD3	0.503733	5.87641	4.33514e-06	9.88811e-06
Bscl2	BSCL2	0.813312	13.1588	1.4125e-12	1.07315e-11
Bsdc1	BSDC1	-0.190156	-2.67546	0.0131253	0.0182411
Bsg	BSG	-0.639746	-14.6328	1.4026e-13	1.32022e-12
Bsn	BSN	0.461358	5.13004	2.85443e-05	5.79635e-05
Bst1	BST1	-2.24767	-31.9047	2.07745e-21	1.70139e-19
Bst2	BST2	-2.48188	-15.2182	5.90032e-14	6.19266e-13
Btaf1	BTAF1	0.0386119	0.609701	0.547697	0.585528
Btbd1	BTBD1	-0.0282764	-0.633423	0.532351	0.570647
Btbd10	BTBD10	-0.156934	-1.57344	0.128497	0.154241
Btbd19	BTBD19	-0.919686	-7.72957	5.16257e-08	1.59193e-07
Btbd2	BTBD2	0.877859	9.42624	1.31654e-09	5.38472e-09
Btbd3	BTBD3	0.23104	0.570428	0.573604	0.610401
Btbd6	BTBD6	1.09013	7.73222	5.13154e-08	1.58424e-07
Btbd7	BTBD7	-0.0739775	-0.710241	0.484289	0.524097
Btbd9	BTBD9	0.811321	9.1481	2.34094e-09	9.1603e-09
Btd	BTD	-0.294787	-3.20947	0.00370344	0.00554397
Btf3	N.A.	-0.0533698	-0.93305	0.359937	0.400054
Btf3l4	N.A.	1.52733	17.1097	4.28639e-15	5.85076e-14
Btg1	BTG1	-0.779292	-15.6038	3.3848e-14	3.77334e-13
Btg2	BTG2	0.0407908	0.562584	0.578852	0.615355
Btk	BTK	0.201888	3.93575	0.000605136	0.00101845
Btrc	BTRC	0.151193	1.65311	0.111121	0.13491
Bub1b	BUB1B	0.817525	8.55448	8.27009e-09	2.93775e-08
Bub3	BUB3	0.303127	5.66331	7.39284e-06	1.63498e-05
Bud13	BUD13	-0.403178	-4.38699	0.000191285	0.000344213
Bud31	BUD31	-0.309314	-3.84288	0.000765727	0.00126922
Bysl	BYSL	-0.31727	-3.54552	0.00161683	0.0025499
Bzrap1	N.A.	-2.43936	-7.78351	4.56727e-08	1.42228e-07
Bzw1	BZW1	-0.109779	-2.27202	0.0321764	0.0423468
Bzw2	BZW2	-0.337646	-3.4087	0.00227116	0.00350689
C130026I21Rik	N.A.	-0.522138	-2.05706	0.0505222	0.0647064
C130050O18Rik	N.A.	0.877414	5.63003	8.03821e-06	1.7683e-05
C1d	C1D	0.326533	3.84192	0.000767594	0.00127211
C1galt1	C1GALT1	-0.842637	-10.0197	3.98516e-10	1.79903e-09
C1galt1c1	C1GALT1C1	0.0723912	1.04892	0.304497	0.344022
C1qa	C1QA	2.5033	13.2051	1.30964e-12	1.00085e-11
C1qb	C1QB	2.04092	15.1988	6.06915e-14	6.32517e-13
C1qbp	C1QBP	-0.0977556	-1.61628	0.118894	0.143559
C1qc	C1QC	2.07186	12.857	2.32288e-12	1.68364e-11
C1qtnf6	C1QTNF6	0.0792602	0.152992	0.879663	0.895881
C1ra	C1R	-1.16764	-15.1727	6.30478e-14	6.53799e-13
C1rl	C1RL	0.0719257	0.567802	0.575359	0.61208
C2	C2	-1.35657	-4.05782	0.000443641	0.000762318
C230052I12Rik	N.A.	-0.176169	-1.14352	0.263922	0.301124
C2cd2	C2CD2	0.654367	7.45764	9.63024e-08	2.83831e-07
C2cd2l	C2CD2L	0.591938	9.46793	1.20877e-09	4.97128e-09
C2cd3	C2CD3	0.188227	2.48986	0.0199748	0.0270729
C2cd5	C2CD5	0.647882	8.21866	1.72407e-08	5.81456e-08
C3	C3	-3.37711	-40.7699	5.83654e-24	1.29161e-21
C330007P06Rik	CXorf56	-0.0372527	-0.729276	0.472777	0.512438
C330018D20Rik	C5orf63	0.936761	7.84061	4.01347e-08	1.26001e-07
C330027C09Rik	CIP2A	0.828279	5.6889	6.93247e-06	1.53938e-05
C3ar1	C3AR1	0.110089	1.42511	0.166795	0.196227
C530008M17Rik	KIAA1211	1.39901	4.24421	0.000275674	0.000485981
C5ar1	C5AR1	-0.347748	-3.03804	0.00560383	0.008215
C5ar2	C5AR2	1.6814	9.35227	1.53281e-09	6.20101e-09
C77080	KIAA1522	-0.361144	-4.73469	7.84541e-05	0.000149505
C78339	N.A.	-0.338349	-4.11733	0.000381195	0.000660691
C87436	C2orf42	0.833893	8.21262	1.74725e-08	5.88508e-08
Caap1	CAAP1	-0.0841462	-0.640597	0.527757	0.566364
Cab39	CAB39	-0.231467	-6.31861	1.45229e-06	3.55e-06
Cab39l	CAB39L	0.025839	0.398132	0.693995	0.725598
Cabin1	CABIN1	0.145836	3.02771	0.00574409	0.00840049
Cables2	CABLES2	-0.0455954	-0.431118	0.670168	0.703089
Cacfd1	CACFD1	0.320634	4.85266	5.79927e-05	0.00011285
Cacna1a	CACNA1A	1.21945	3.83305	0.000785008	0.00129745
Cacna1b	CACNA1B	-1.95099	-5.72173	6.3839e-06	1.42426e-05
Cacna1d	CACNA1D	2.77172	9.53477	1.05458e-09	4.38922e-09
Cacnb1	CACNB1	0.631586	2.88936	0.00797971	0.0114274
Cactin	CACTIN	-0.566884	-7.95527	3.09993e-08	9.9353e-08
Cacul1	CACUL1	0.270598	5.32893	1.72089e-05	3.62033e-05
Cacybp	CACYBP	-0.206668	-2.98725	0.00632692	0.00920239
Cad	CAD	-0.608475	-7.30981	1.35707e-07	3.91427e-07
Cadm1	CADM1	0.495217	4.91812	4.90469e-05	9.63612e-05
Calcoco1	CALCOCO1	0.109775	1.89523	0.0699711	0.0877147
Calcrl	CALCRL	0.0185072	0.231823	0.818609	0.83967
Cald1	CALD1	2.69827	15.4299	4.34237e-14	4.6796e-13
Calhm2	CALHM2	1.22444	5.9712	3.42353e-06	7.93762e-06
Calm1	CALM1	-0.277771	-7.59238	7.06232e-08	2.12913e-07
Calm2	CALM2	0.791924	18.6724	5.88019e-16	9.72335e-15
Calm3	CALM3	-0.293944	-6.95866	3.09971e-07	8.40899e-07
Calr	CALR	-1.03138	-26.3259	1.98746e-19	8.98765e-18
Calu	CALU	-0.288911	-6.59343	7.43854e-07	1.90188e-06
Camk1	CAMK1	0.514411	12.3234	5.71988e-12	3.79901e-11
Camk1d	CAMK1D	1.92539	29.4895	1.35295e-20	8.68641e-19
Camk2a	CAMK2A	1.93337	7.50733	8.58717e-08	2.5504e-07
Camk2d	CAMK2D	-0.195565	-3.36628	0.0025219	0.00386878
Camk2g	CAMK2G	-0.105346	-1.55263	0.133389	0.159634
Camkk2	CAMKK2	0.631137	10.1164	3.29368e-10	1.51003e-09
Caml	CAMLG	-0.124733	-1.68016	0.105689	0.128661
Camsap1	CAMSAP1	-0.300586	-3.7019	0.0010928	0.00176768
Camsap2	CAMSAP2	0.144817	2.08723	0.0474815	0.06103
Camta1	CAMTA1	0.6874	4.97594	4.23059e-05	8.38619e-05
Camta2	CAMTA2	-0.223483	-4.44203	0.000166125	0.000301126
Cand1	CAND1	0.265657	4.40433	0.000182973	0.000330056
Cant1	CANT1	-0.0770607	-1.50755	0.144512	0.171917
Canx	CANX	-0.41538	-12.1577	7.61162e-12	4.91425e-11
Cap1	CAP1	0.120212	3.97515	0.000547509	0.000927861
Capg	CAPG	-0.581915	-9.82479	5.87169e-10	2.56819e-09
Capn1	CAPN1	0.323331	8.75544	5.36662e-09	1.97657e-08
Capn10	CAPN10	-0.981566	-5.7138	6.51235e-06	1.45136e-05
Capn15	CAPN15	-0.0190947	-0.239472	0.81274	0.834565
Capn2	CAPN2	-0.366449	-8.22982	1.6821e-08	5.68775e-08
Capn5	CAPN5	0.398438	2.1283	0.0436043	0.0563039
Capn7	CAPN7	0.42538	8.59452	7.58419e-09	2.70983e-08
Capns1	CAPNS1	-0.0835849	-1.70236	0.101398	0.123755
Caprin1	CAPRIN1	-0.446666	-12.5498	3.88893e-12	2.66812e-11
Caprin2	CAPRIN2	1.2296	7.75258	4.89948e-08	1.51846e-07
Capza1	N.A.	-0.0625696	-1.64376	0.113053	0.137016
Capza2	CAPZA2	0.445026	10.6313	1.21703e-10	6.09746e-10
Capzb	CAPZB	0.740857	15.8627	2.34532e-14	2.69246e-13
Car13	CA13	-1.36401	-15.9922	1.9559e-14	2.27808e-13
Car5b	CA5B	2.26407	14.0379	3.48134e-13	3.01997e-12
Car9	CA9	0.0743084	0.488973	0.629228	0.66382
Card11	CARD11	2.84671	11.208	4.14213e-11	2.29161e-10
Card6	CARD6	0.922223	5.99017	3.26587e-06	7.58559e-06
Card9	CARD9	0.124974	1.794	0.0852179	0.10533
Carf	CARF	0.398165	3.30624	0.00292324	0.00444511
Carhsp1	CARHSP1	0.251555	3.03716	0.00561562	0.00822997
Carkd	N.A.	-0.380967	-5.8772	4.32662e-06	9.87301e-06
Carm1	CARM1	-0.201088	-3.28073	0.00311195	0.00471622
Carns1	CARNS1	0.786885	2.94163	0.00705183	0.010187
Cars	CARS	-1.28287	-15.2043	6.02045e-14	6.28071e-13
Cars2	CARS2	-0.246837	-1.61374	0.119445	0.144108
Casc3	CASC3	-0.509432	-9.35344	1.5291e-09	6.1884e-09
Casc5	N.A.	3.23528	9.48668	1.1633e-09	4.80519e-09
Casd1	CASD1	0.766906	9.47886	1.18204e-09	4.87487e-09
Cask	CASK	0.865349	9.17079	2.23272e-09	8.76983e-09
Caskin2	CASKIN2	-1.01776	-2.91841	0.00745062	0.0107184
Casp1	CASP1	-0.536581	-6.01969	3.0351e-06	7.08281e-06
Casp2	CASP2	0.654958	8.43973	1.0612e-08	3.69766e-08
Casp3	CASP3	0.51438	4.97661	4.22336e-05	8.37346e-05
Casp4	CASP4	-0.969521	-4.59204	0.000113089	0.000210117
Casp6	CASP6	1.48167	13.382	9.83153e-13	7.78218e-12
Casp7	CASP7	0.518259	5.8374	4.77866e-06	1.08545e-05
Casp8	CASP8	0.251636	3.93858	0.00060081	0.0010115
Casp8ap2	CASP8AP2	-0.31035	-4.04016	0.000464046	0.000794624
Casp9	CASP9	0.767549	14.6479	1.37117e-13	1.30123e-12
Cast	CAST	0.444531	9.01814	3.07377e-09	1.17365e-08
Casz1	CASZ1	-0.202338	-1.58834	0.125087	0.150478
Cat	CAT	0.166625	3.64314	0.00126655	0.00202948
Catsperg1	CATSPERG	0.290162	1.63797	0.114263	0.138353
Cav1	CAV1	-1.62898	-12.1853	7.25685e-12	4.70858e-11
Cav2	CAV2	-0.966304	-19.0136	3.88477e-16	6.73425e-15
Cbfa2t2	CBFA2T2	0.140699	1.50182	0.145978	0.173423
Cbfa2t3	CBFA2T3	2.2803	8.90986	3.8633e-09	1.45377e-08
Cbfb	CBFB	0.481095	10.3501	2.08813e-10	9.93533e-10
Cbl	CBL	0.524658	5.54276	1.00156e-05	2.17615e-05
Cblb	CBLB	0.281444	3.66637	0.00119484	0.00192437
Cbll1	CBLL1	0.155057	1.58775	0.125221	0.150621
Cbr1	CBR1	0.443554	5.7479	5.97836e-06	1.33924e-05
Cbr2	N.A.	5.34895	8.9267	3.72799e-09	1.40438e-08
Cbr3	CBR3	1.28798	9.02529	3.02789e-09	1.15698e-08
Cbr4	CBR4	1.14366	6.00367	3.15817e-06	7.35517e-06
Cbwd1	CBWD1	-0.671348	-4.25178	0.000270385	0.000477223
Cbx1	CBX1	-0.669763	-10.1878	2.86324e-10	1.3283e-09
Cbx2	CBX2	1.2273	4.28209	0.000250215	0.000443052
Cbx3	CBX3	0.563264	7.17421	1.86346e-07	5.26966e-07
Cbx4	CBX4	0.754492	9.10697	2.55105e-09	9.88579e-09
Cbx5	CBX5	0.392528	4.52327	0.000134895	0.000248107
Cbx6	CBX6	1.07409	3.99205	0.000524482	0.000891507
Cbx7	CBX7	2.44892	19.0395	3.76586e-16	6.58298e-15
Cbx8	CBX8	0.999404	5.38065	1.50926e-05	3.20037e-05
Cby1	CBY1	-0.800516	-6.23562	1.78037e-06	4.29246e-06
Cc2d1a	CC2D1A	-0.252826	-3.9948	0.000520822	0.000885576
Cc2d1b	CC2D1B	-0.0597552	-1.18887	0.245935	0.281777
Ccar1	CCAR1	-0.126873	-2.53459	0.0180719	0.0246455
Ccar2	CCAR2	0.0460985	0.608234	0.548654	0.58649
Ccbe1	CCBE1	0.414834	2.83693	0.00902614	0.0128253
Ccbl2	N.A.	0.867632	3.50168	0.00180341	0.00282318
Ccdc101	N.A.	-1.12767	-7.90145	3.49867e-08	1.11318e-07
Ccdc107	CCDC107	-0.889029	-6.9506	3.15962e-07	8.56259e-07
Ccdc109b	N.A.	-0.323549	-4.83753	6.02843e-05	0.000116937
Ccdc112	CCDC112	0.327486	2.47981	0.0204271	0.0276536
Ccdc114	CCDC114	0.241204	1.22836	0.231032	0.26608
Ccdc115	CCDC115	0.506817	8.25842	1.57922e-08	5.35554e-08
Ccdc117	CCDC117	-0.457418	-4.42506	0.000173507	0.000313579
Ccdc12	CCDC12	-0.176407	-2.15267	0.0414403	0.0536582
Ccdc122	CCDC122	-0.973469	-7.04535	2.52426e-07	6.96601e-07
Ccdc124	CCDC124	-0.861034	-10.0159	4.01511e-10	1.81098e-09
Ccdc125	CCDC125	0.58694	6.96273	3.06987e-07	8.3324e-07
Ccdc126	CCDC126	0.123438	0.906895	0.373333	0.413397
Ccdc127	CCDC127	-0.581571	-9.56461	9.92424e-10	4.15046e-09
Ccdc130	CCDC130	-0.117244	-1.50011	0.146416	0.173884
Ccdc132	N.A.	-0.301658	-5.42493	1.34909e-05	2.88247e-05
Ccdc134	CCDC134	-2.18291	-14.135	2.9952e-13	2.63785e-12
Ccdc137	CCDC137	-0.40947	-4.20963	0.000301152	0.000528298
Ccdc142	CCDC142	0.177666	1.38038	0.179989	0.210628
Ccdc157	CCDC157	-0.523635	-1.97001	0.0602904	0.0763428
Ccdc163	CCDC163	0.549708	4.31672	0.000228995	0.000407212
Ccdc166	CCDC166	0.175763	0.860171	0.39807	0.43864
Ccdc167	CCDC167	1.05168	6.77199	4.83891e-07	1.27449e-06
Ccdc17	CCDC17	1.70586	6.36344	1.30137e-06	3.20291e-06
Ccdc171	CCDC171	0.63243	3.27424	0.00316179	0.00478547
Ccdc174	CCDC174	-0.292608	-3.10559	0.00476376	0.00704106
Ccdc181	CCDC181	-0.749401	-6.42263	1.12624e-06	2.79637e-06
Ccdc186	CCDC186	-0.335116	-4.63149	0.000102211	0.000191205
Ccdc22	CCDC22	0.508924	6.36391	1.29988e-06	3.20001e-06
Ccdc23	N.A.	-0.0558234	-0.344936	0.733099	0.761278
Ccdc25	CCDC25	-0.56987	-6.53396	8.59105e-07	2.17199e-06
Ccdc28a	CCDC28A	-0.129688	-0.788614	0.437934	0.478261
Ccdc28b	CCDC28B	0.370717	2.77068	0.010535	0.0148173
Ccdc30	CCDC30	2.43047	12.0993	8.4246e-12	5.39891e-11
Ccdc32	CCDC32	0.0752367	0.61319	0.545425	0.583399
Ccdc34	CCDC34	0.234415	1.94786	0.0630268	0.0795271
Ccdc43	CCDC43	-0.836113	-9.48582	1.16534e-09	4.81074e-09
Ccdc47	CCDC47	0.14348	2.42615	0.0230067	0.0309364
Ccdc50	CCDC50	0.597574	11.3503	3.19322e-11	1.81391e-10
Ccdc53	N.A.	0.21011	2.95988	0.00675289	0.00978228
Ccdc55	N.A.	0.134424	1.97759	0.0593778	0.0752881
Ccdc57	CCDC57	-1.72364	-13.374	9.95984e-13	7.86578e-12
Ccdc58	CCDC58	-0.835267	-6.3434	1.36675e-06	3.35114e-06
Ccdc59	CCDC59	-0.37818	-5.2387	2.1644e-05	4.48624e-05
Ccdc6	CCDC6	-0.40768	-5.9562	3.55367e-06	8.2265e-06
Ccdc61	CCDC61	-0.363573	-2.77018	0.010547	0.0148323
Ccdc64	N.A.	0.80326	2.71785	0.0119057	0.0166439
Ccdc66	CCDC66	-0.918945	-10.856	7.96005e-11	4.14377e-10
Ccdc69	CCDC69	0.351424	1.9065	0.0684308	0.0859081
Ccdc71	CCDC71	0.0182976	0.225156	0.823733	0.844353
Ccdc71l	CCDC71L	-0.316985	-5.71149	6.55006e-06	1.45914e-05
Ccdc77	CCDC77	0.604643	4.70899	8.37952e-05	0.000158927
Ccdc80	CCDC80	2.24823	6.37093	1.27776e-06	3.15003e-06
Ccdc82	CCDC82	0.793453	7.65057	6.18157e-08	1.88879e-07
Ccdc84	CCDC84	-0.184102	-1.62494	0.117025	0.1415
Ccdc86	CCDC86	-0.645979	-9.12551	2.45405e-09	9.55619e-09
Ccdc88a	CCDC88A	0.728723	8.73495	5.6072e-09	2.05354e-08
Ccdc88b	CCDC88B	-0.832356	-12.443	4.66228e-12	3.1407e-11
Ccdc88c	CCDC88C	3.5144	8.34458	1.30667e-08	4.48242e-08
Ccdc9	CCDC9	0.0914214	1.25697	0.220667	0.254961
Ccdc90b	CCDC90B	0.405487	4.16974	0.000333462	0.000581059
Ccdc91	CCDC91	0.0797749	0.954431	0.349228	0.389043
Ccdc93	CCDC93	0.177473	2.91496	0.00751155	0.0108001
Ccdc94	YJU2	-0.0440907	-0.220838	0.827056	0.847341
Ccdc97	CCDC97	-0.202093	-3.61214	0.00136887	0.00218244
Ccl12	N.A.	-1.41099	-2.40931	0.0238768	0.0320442
Ccl2	CCL2	-2.66109	-3.59082	0.00144385	0.0022903
Ccl22	CCL22	1.7827	6.35486	1.32896e-06	3.26696e-06
Ccl25	CCL25	-1.6089	-8.3009	1.43822e-08	4.9094e-08
Ccl3	CCL3	1.04292	9.84288	5.66307e-10	2.48111e-09
Ccl4	CCL4	0.721745	2.27244	0.0321471	0.0423136
Ccl5	CCL5	-9.15465	-26.0393	2.57284e-19	1.11501e-17
Ccl6	N.A.	5.1669	53.9954	6.62558e-27	4.05369e-24
Ccl7	CCL7	-0.457304	-0.672432	0.507628	0.546963
Ccl8	CCL8	-5.0672	-10.9359	6.85489e-11	3.61734e-10
Ccl9	N.A.	4.97389	55.4674	3.45505e-27	2.39573e-24
Ccm2	CCM2	0.381363	4.51472	0.000137886	0.000253294
Ccna2	CCNA2	4.44676	16.3105	1.25814e-14	1.54315e-13
Ccnb1	CCNB1	2.72375	9.72876	7.11975e-10	3.06509e-09
Ccnb2	CCNB2	5.89381	11.4485	2.67215e-11	1.54149e-10
Ccnc	CCNC	-0.207356	-2.41906	0.0233697	0.031392
Ccnd1	CCND1	2.36406	14.0093	3.63965e-13	3.14752e-12
Ccnd2	CCND2	1.09014	4.99026	4.07845e-05	8.09696e-05
Ccnd3	CCND3	0.368342	4.67117	9.23247e-05	0.000173616
Ccndbp1	CCNDBP1	0.0896797	1.3693	0.183381	0.214405
Ccne1	CCNE1	0.549408	2.24771	0.0338949	0.0444398
Ccne2	CCNE2	0.257866	1.30091	0.205443	0.238643
Ccnf	CCNF	-0.172247	-1.12603	0.271109	0.308817
Ccng1	CCNG1	-0.537736	-12.9133	2.11545e-12	1.54949e-11
Ccng2	CCNG2	0.89854	8.80427	4.83521e-09	1.79099e-08
Ccnh	CCNH	0.916594	9.67988	7.85704e-10	3.35886e-09
Ccni	CCNI	0.660332	15.1166	6.84362e-14	7.0267e-13
Ccnj	CCNJ	-0.0970177	-0.704877	0.487562	0.527255
Ccnk	CCNK	-1.00195	-14.0481	3.42686e-13	2.98266e-12
Ccnl1	CCNL1	-0.66776	-16.4506	1.03841e-14	1.29852e-13
Ccnl2	CCNL2	-1.01406	-18.1022	1.19314e-15	1.82467e-14
Ccnt1	CCNT1	-0.0337874	-0.50689	0.616783	0.651815
Ccnt2	CCNT2	-0.0472925	-0.878125	0.388443	0.42885
Ccny	CCNY	-0.123877	-3.03522	0.0056418	0.00826153
Ccnyl1	CCNYL1	-0.108842	-0.973073	0.340067	0.380218
Ccp110	CCP110	-1.20963	-9.36514	1.49272e-09	6.05528e-09
Ccpg1	CCPG1	1.01717	21.0966	3.53838e-17	8.34527e-16
Ccpg1os	C15orf65	0.732056	3.69892	0.00110101	0.00178069
Ccr1	CCR1	0.0842264	1.17557	0.251111	0.287328
Ccr2	CCR2	5.35548	22.3675	9.0858e-18	2.4419e-16
Ccr3	CCR3	1.81071	3.26083	0.00326722	0.00492641
Ccr5	CCR5	0.880396	6.42415	1.12208e-06	2.78671e-06
Ccrl2	CCRL2	-1.34213	-14.3055	2.30424e-13	2.07322e-12
Ccrn4l	N.A.	1.21463	18.8284	4.86076e-16	8.16749e-15
Ccs	CCS	0.346942	3.26585	0.00322732	0.00487402
Ccsap	CCSAP	-0.502193	-2.28724	0.0311412	0.0410779
Ccser2	CCSER2	-0.406882	-5.189	2.45627e-05	5.04099e-05
Cct2	CCT2	-0.235966	-5.14407	2.75419e-05	5.60155e-05
Cct3	CCT3	-0.605275	-12.0628	8.97673e-12	5.72803e-11
Cct4	CCT4	-0.161017	-3.48291	0.00188953	0.00294913
Cct5	N.A.	0.276266	6.97417	2.9877e-07	8.13482e-07
Cct7	CCT7	-0.737645	-15.053	7.51238e-14	7.61562e-13
Cct8	CCT8	-0.444623	-9.15222	2.32089e-09	9.0887e-09
Ccz1	CCZ1	-1.02899	-15.5874	3.46479e-14	3.84193e-13
Cd101	CD101	0.263669	1.07807	0.291547	0.330361
Cd109	CD109	-1.8157	-3.31001	0.00289632	0.00440676
Cd14	CD14	-1.67877	-17.8978	1.54482e-15	2.29867e-14
Cd151	CD151	-0.143738	-2.63114	0.014525	0.0200524
Cd164	CD164	-0.387316	-7.55644	7.66953e-08	2.29821e-07
Cd180	CD180	-1.37882	-23.0183	4.65291e-18	1.34805e-16
Cd1d1	CD1D	-2.47055	-16.9267	5.4641e-15	7.32372e-14
Cd2	CD2	2.65536	4.97379	4.25393e-05	8.42924e-05
Cd200	CD200	-3.43026	-20.7848	4.9954e-17	1.13394e-15
Cd200r1	CD200R1	1.73035	33.8802	4.949e-22	5.71934e-20
Cd200r2	N.A.	1.32278	3.73411	0.00100769	0.00163842
Cd200r4	N.A.	0.829706	14.413	1.95565e-13	1.78271e-12
Cd22	CD22	2.13179	40.6721	6.18386e-24	1.33811e-21
Cd244	CD244	1.63463	7.16332	1.9117e-07	5.39143e-07
Cd24a	CD24	-0.85357	-12.4777	4.39513e-12	2.98083e-11
Cd274	CD274	-2.51557	-32.1485	1.73252e-21	1.48925e-19
Cd276	CD276	-0.131464	-1.18503	0.247423	0.283357
Cd28	CD28	1.4753	3.59329	0.00143498	0.00227761
Cd2ap	CD2AP	0.0259106	0.458826	0.650421	0.683681
Cd2bp2	CD2BP2	-0.294199	-5.19541	2.41648e-05	4.96716e-05
Cd300a	CD300A	1.99534	39.5776	1.19161e-23	2.25345e-21
Cd300lb	CD300LB	1.52857	31.9715	1.97635e-21	1.64448e-19
Cd300ld	CD300LD	1.85398	37.9977	3.17053e-23	5.51065e-21
Cd300lf	CD300LF	-1.80084	-37.418	4.5851e-23	7.56978e-21
Cd300lg	CD300LG	5.39089	13.9238	4.15931e-13	3.54598e-12
Cd300lh	N.A.	2.37766	24.6109	9.70717e-19	3.48153e-17
Cd302	CD302	1.11748	16.4954	9.76874e-15	1.23607e-13
Cd320	CD320	-1.07652	-4.14602	0.000354281	0.000616097
Cd33	N.A.	-0.376346	-4.60372	0.000109754	0.000204395
Cd36	CD36	1.15444	24.8887	7.45663e-19	2.76987e-17
Cd37	CD37	0.247286	4.56295	0.000121846	0.000225181
Cd38	CD38	-1.80328	-3.47096	0.00194647	0.00303436
Cd3eap	CD3EAP	0.0583597	0.546232	0.589867	0.625914
Cd4	CD4	1.55665	5.75068	5.93692e-06	1.33082e-05
Cd40	CD40	-2.20749	-7.2212	1.66907e-07	4.75485e-07
Cd44	CD44	0.00201544	0.0413412	0.96736	0.973757
Cd47	CD47	0.224608	3.36153	0.00255162	0.00391206
Cd48	CD48	0.810249	18.1901	1.06838e-15	1.65855e-14
Cd52	N.A.	-0.214443	-4.15967	0.000342144	0.00059539
Cd53	CD53	-0.173047	-4.04149	0.000462477	0.000792198
Cd59a	CD59	0.971615	3.68677	0.00113517	0.00183252
Cd5l	CD5L	2.40038	7.55955	7.61493e-08	2.28316e-07
Cd63	CD63	0.591353	12.5869	3.65232e-12	2.52915e-11
Cd68	CD68	0.44481	8.1711	1.91543e-08	6.41002e-08
Cd69	CD69	-3.14563	-8.45971	1.01598e-08	3.5544e-08
Cd72	CD72	-1.12641	-4.18249	0.000322777	0.000564141
Cd74	CD74	-0.60062	-8.94104	3.6166e-09	1.36836e-08
Cd80	CD80	0.499399	4.21236	0.000299062	0.000524963
Cd81	CD81	0.136998	2.86793	0.00839251	0.0119773
Cd82	CD82	-1.18636	-23.1442	4.09608e-18	1.21032e-16
Cd83	CD83	3.88301	23.1552	4.05068e-18	1.20032e-16
Cd84	CD84	0.411338	12.6377	3.35256e-12	2.34657e-11
Cd86	CD86	-2.40147	-14.5878	1.50092e-13	1.40767e-12
Cd9	CD9	0.0430944	0.98006	0.336676	0.37694
Cd93	CD93	1.20928	17.4803	2.63961e-15	3.7404e-14
Cd99l2	CD99L2	-0.254347	-2.85417	0.0086683	0.0123421
Cdadc1	CDADC1	0.692005	7.85094	3.92088e-08	1.23429e-07
Cdan1	CDAN1	0.25755	3.40984	0.00226476	0.00349751
Cdc123	CDC123	-0.202446	-3.28458	0.00308268	0.0046739
Cdc14a	CDC14A	1.60832	10.1526	3.06773e-10	1.41559e-09
Cdc14b	CDC14B	0.8027	9.47087	1.20152e-09	4.94345e-09
Cdc16	CDC16	0.21331	2.99994	0.00613832	0.00894183
Cdc23	CDC23	-0.254744	-3.12304	0.0045673	0.00676798
Cdc25a	CDC25A	-0.213901	-1.75536	0.0917489	0.112839
Cdc25b	CDC25B	0.998658	13.0073	1.81114e-12	1.34651e-11
Cdc26	CDC26	-0.141511	-1.63825	0.114205	0.138298
Cdc27	CDC27	-0.215596	-3.72149	0.00104022	0.00168736
Cdc34	CDC34	-0.965344	-12.7256	2.89248e-12	2.05076e-11
Cdc37	CDC37	0.264913	4.55762	0.000123522	0.000227996
Cdc37l1	CDC37L1	-0.390583	-4.57191	0.000119079	0.000220459
Cdc40	CDC40	-0.0986904	-1.75149	0.0924267	0.113632
Cdc42	CDC42	0.0135261	0.401599	0.691476	0.723327
Cdc42bpa	CDC42BPA	0.358821	3.19206	0.0038637	0.00577225
Cdc42bpb	CDC42BPB	-0.238376	-4.80288	6.58777e-05	0.000127053
Cdc42bpg	CDC42BPG	0.178546	1.73262	0.0957893	0.117489
Cdc42ep2	CDC42EP2	-0.712262	-4.61009	0.000107975	0.000201329
Cdc42ep3	CDC42EP3	1.45195	12.5876	3.64813e-12	2.52888e-11
Cdc42ep4	CDC42EP4	-0.463681	-5.80381	5.19738e-06	1.17364e-05
Cdc42se1	CDC42SE1	0.602942	13.4061	9.45691e-13	7.5188e-12
Cdc42se2	CDC42SE2	0.291923	6.09716	2.50504e-06	5.91594e-06
Cdc45	CDC45	1.02448	6.86948	3.83262e-07	1.02714e-06
Cdc5l	CDC5L	-0.110672	-2.10767	0.0455143	0.0586465
Cdc6	CDC6	1.53058	6.58676	7.55955e-07	1.92855e-06
Cdc7	CDC7	0.0941844	0.519513	0.608085	0.643145
Cdc73	CDC73	0.0569072	0.879665	0.387624	0.428082
Cdca3	CDCA3	2.77662	13.5533	7.46927e-13	6.06462e-12
Cdca4	CDCA4	0.0616661	0.59844	0.555063	0.592488
Cdca7l	CDCA7L	-0.800826	-9.89953	5.05796e-10	2.23959e-09
Cdca8	CDCA8	-0.0567873	-0.325989	0.747213	0.774311
Cdh1	CDH1	4.93034	9.76296	6.64657e-10	2.87089e-09
Cdip1	CDIP1	0.624269	8.09691	2.2586e-08	7.45294e-08
Cdipt	CDIPT	-0.601719	-9.73422	7.04192e-10	3.03283e-09
Cdk1	CDK1	1.12755	7.30614	1.36873e-07	3.94354e-07
Cdk10	CDK10	-0.338783	-4.01886	0.000489905	0.000836014
Cdk11b	CDK11B	-0.491414	-10.8311	8.34192e-11	4.32956e-10
Cdk12	CDK12	-0.295854	-3.61891	0.00134585	0.00214894
Cdk13	CDK13	-0.151605	-3.27848	0.00312914	0.0047395
Cdk14	CDK14	-0.212842	-3.99884	0.000515509	0.000877116
Cdk16	CDK16	-0.0315859	-0.577221	0.56908	0.605834
Cdk17	CDK17	0.543461	7.67547	5.83988e-08	1.7907e-07
Cdk18	CDK18	-1.33718	-5.48884	1.14769e-05	2.47453e-05
Cdk19	CDK19	0.783977	11.6056	2.01396e-11	1.19562e-10
Cdk2	CDK2	0.610898	7.13626	2.03723e-07	5.716e-07
Cdk20	CDK20	0.322087	2.26655	0.0325561	0.0428139
Cdk2ap1	CDK2AP1	-0.571545	-7.90036	3.50727e-08	1.11523e-07
Cdk2ap2	CDK2AP2	0.322226	5.09162	3.14835e-05	6.35598e-05
Cdk4	CDK4	-0.0330741	-0.629174	0.535083	0.57322
Cdk5	CDK5	-0.560609	-5.66654	7.33307e-06	1.62314e-05
Cdk5rap1	CDK5RAP1	0.453293	2.67833	0.013039	0.0181283
Cdk5rap2	CDK5RAP2	-0.912488	-12.6012	3.56519e-12	2.48203e-11
Cdk5rap3	CDK5RAP3	0.627289	6.82915	4.22007e-07	1.12316e-06
Cdk6	CDK6	-0.269018	-3.60211	0.00140367	0.00223235
Cdk7	CDK7	0.180044	2.22579	0.0355154	0.0464591
Cdk8	CDK8	-0.0437917	-0.67739	0.504532	0.544185
Cdk9	CDK9	-0.00984642	-0.23495	0.816208	0.837796
Cdkal1	CDKAL1	-0.449494	-4.45093	0.000162376	0.000294896
Cdkl2	CDKL2	0.812411	7.66646	5.96112e-08	1.8268e-07
Cdkn1a	CDKN1A	-0.596374	-10.6974	1.07352e-10	5.44934e-10
Cdkn1b	CDKN1B	0.82224	15.4293	4.34621e-14	4.6796e-13
Cdkn1c	CDKN1C	-6.37899	-11.5761	2.12341e-11	1.25273e-10
Cdkn2aip	CDKN2AIP	0.0229203	0.256236	0.799917	0.823267
Cdkn2aipnl	CDKN2AIPNL	0.127384	1.71148	0.0996783	0.121785
Cdkn2b	CDKN2B	0.824609	2.17049	0.039919	0.0518156
Cdkn2c	CDKN2C	2.14934	9.56418	9.93295e-10	4.15244e-09
Cdkn2d	CDKN2D	0.296342	1.59371	0.123877	0.149108
Cdo1	CDO1	0.690699	1.71962	0.0981658	0.120163
Cdon	CDON	2.1632	5.05922	3.41974e-05	6.86523e-05
Cdpf1	CDPF1	-0.682954	-3.95469	0.000576724	0.000972363
Cdr2	CDR2	-0.646041	-2.79909	0.00986081	0.0139332
Cds1	CDS1	0.688658	4.26284	0.000262845	0.000464466
Cds2	CDS2	-0.219933	-4.89051	5.26385e-05	0.000102932
Cdt1	CDT1	-0.0886225	-0.759533	0.454811	0.495287
Cdv3	CDV3	-0.401778	-8.45602	1.02418e-08	3.57827e-08
Cdyl	CDYL	-0.0898144	-0.933552	0.359683	0.399815
Cdyl2	CDYL2	0.180345	0.992246	0.330818	0.37118
Ceacam1	CEACAM1	0.678497	9.34261	1.56363e-09	6.31341e-09
Ceacam16	CEACAM16	0.664014	2.90954	0.0076085	0.0109349
Cebpa	CEBPA	-0.0653861	-0.586314	0.563051	0.600091
Cebpb	CEBPB	-1.90996	-11.0204	5.85642e-11	3.13983e-10
Cebpg	CEBPG	0.571045	9.69733	7.58514e-10	3.25332e-09
Cebpz	CEBPZ	-0.445394	-6.73015	5.35008e-07	1.39885e-06
Cebpzos	CEBPZOS	-0.653147	-5.37416	1.53432e-05	3.25152e-05
Cecr5	N.A.	-0.371918	-2.93842	0.00710574	0.0102563
Celf1	CELF1	-0.364232	-7.80791	4.32162e-08	1.35104e-07
Celf2	CELF2	1.06468	22.6726	6.62438e-18	1.84225e-16
Celf4	CELF4	0.52232	2.18146	0.0390081	0.0506937
Celsr3	CELSR3	0.214427	1.77919	0.0876727	0.108132
Cenpa	CENPA	2.0587	19.3159	2.70581e-16	5.00767e-15
Cenpb	CENPB	0.0913709	2.12328	0.0440621	0.056881
Cenpc1	CENPC	0.695818	8.00143	2.79514e-08	9.06244e-08
Cenpe	CENPE	1.72142	11.7798	1.47631e-11	8.9796e-11
Cenpf	CENPF	6.48803	13.9143	4.22156e-13	3.58729e-12
Cenpi	CENPI	1.17197	5.23887	2.16345e-05	4.48515e-05
Cenpj	CENPJ	-0.392231	-3.48181	0.00189471	0.00295677
Cenpl	CENPL	0.0535313	0.286213	0.777131	0.802197
Cenpo	CENPO	0.64502	5.71724	6.45628e-06	1.43979e-05
Cenpt	CENPT	0.533573	2.75141	0.0110166	0.0154675
Cenpu	CENPU	0.8559	2.67083	0.0132652	0.0184183
Cenpv	CENPV	-0.167842	-1.15023	0.261199	0.298279
Cep104	CEP104	-0.902784	-11.598	2.04149e-11	1.2092e-10
Cep120	CEP120	0.0190214	0.299167	0.767346	0.792647
Cep128	CEP128	0.708681	6.68184	6.00919e-07	1.55981e-06
Cep131	CEP131	-0.11217	-1.01162	0.321647	0.361905
Cep135	CEP135	-0.330688	-3.76481	0.000932663	0.00152694
Cep152	CEP152	-0.271044	-2.24936	0.0337755	0.0442945
Cep162	CEP162	0.466039	5.36443	1.57264e-05	3.32664e-05
Cep164	CEP164	-0.0634726	-0.814414	0.423287	0.464047
Cep170	CEP170	-0.0476631	-0.754769	0.457612	0.497973
Cep170b	CEP170B	-1.30788	-12.501	4.22409e-12	2.87531e-11
Cep19	CEP19	0.253706	1.42706	0.166237	0.195613
Cep192	CEP192	0.373068	5.75282	5.90518e-06	1.32399e-05
Cep250	CEP250	0.472977	9.75907	6.69864e-10	2.89098e-09
Cep290	CEP290	0.0237677	0.17301	0.864071	0.881357
Cep295	CEP295	-0.212943	-2.42399	0.0231168	0.0310643
Cep350	CEP350	-0.0219652	-0.336138	0.739641	0.767458
Cep41	CEP41	1.38838	7.17202	1.87306e-07	5.28963e-07
Cep44	CEP44	0.186062	1.2785	0.213102	0.246823
Cep55	CEP55	1.5009	7.89278	3.56771e-08	1.13173e-07
Cep57	CEP57	0.32586	4.60612	0.000109081	0.000203216
Cep57l1	CEP57L1	0.209874	1.67981	0.105757	0.128713
Cep63	CEP63	0.832638	7.15037	1.97075e-07	5.53844e-07
Cep68	CEP68	0.601729	5.77073	5.64599e-06	1.26943e-05
Cep70	CEP70	-0.175131	-1.97265	0.0599715	0.075976
Cep76	CEP76	0.183508	1.24678	0.224317	0.258953
Cep78	CEP78	-0.953296	-8.7513	5.41438e-09	1.99274e-08
Cep83	CEP83	-0.592926	-7.37574	1.16416e-07	3.39266e-07
Cep85	CEP85	0.560583	10.734	1.00171e-10	5.11476e-10
Cep85l	CEP85L	-0.39471	-1.52677	0.139679	0.16674
Cep89	CEP89	-0.596121	-4.03629	0.000468646	0.000801972
Cep95	CEP95	0.0634256	0.77239	0.447302	0.487876
Cep97	CEP97	-0.369755	-1.9106	0.0678776	0.0852856
Cept1	CEPT1	-0.42838	-5.56998	9.35097e-06	2.03941e-05
Cercam	CERCAM	0.858791	8.59909	7.50966e-09	2.68597e-08
Cerk	CERK	0.465795	11.1972	4.2254e-11	2.33148e-10
Cers2	CERS2	-0.774409	-20.5099	6.79666e-17	1.47583e-15
Cers5	CERS5	0.574471	7.84944	3.93414e-08	1.23772e-07
Cers6	CERS6	0.969381	16.443	1.0492e-14	1.31006e-13
Ces2c	CES2	-1.09059	-2.24504	0.0340882	0.0446651
Cetn2	CETN2	-0.538887	-6.63438	6.73773e-07	1.73377e-06
Cetn3	CETN3	0.363072	4.56788	0.000120317	0.000222594
Cfap126	CFAP126	2.26636	10.6946	1.07928e-10	5.47324e-10
Cfap20	CFAP20	-0.415812	-4.65401	9.64773e-05	0.000181065
Cfap36	CFAP36	0.138871	1.09225	0.285393	0.323987
Cfap43	CFAP43	-0.0342352	-0.219644	0.827976	0.848117
Cfap97	CFAP97	0.246989	3.06445	0.00525972	0.0077411
Cfb	CFB	-6.92881	-22.4236	8.5708e-18	2.31545e-16
Cfdp1	CFDP1	-0.533396	-8.61733	7.21985e-09	2.59212e-08
Cfh	CFHR4	3.94512	22.9192	5.14638e-18	1.4625e-16
Cfl1	CFL1	0.00148376	0.033709	0.973383	0.978937
Cfl2	CFL2	-0.671204	-6.82073	4.30594e-07	1.14338e-06
Cflar	CFLAR	-1.17535	-17.8571	1.62694e-15	2.40026e-14
Cfp	CFP	1.05761	13.1169	1.51272e-12	1.14179e-11
Cggbp1	CGGBP1	0.00299675	0.0581269	0.954121	0.962169
Cgn	CGN	1.19073	4.77647	7.04894e-05	0.000135494
Cgnl1	CGNL1	-2.16473	-8.10789	2.20405e-08	7.28452e-08
Cgrrf1	CGRRF1	-0.352068	-3.39511	0.0023487	0.00361909
Ch25h	CH25H	-2.88111	-4.76354	7.28636e-05	0.000139645
Chaf1a	CHAF1A	0.533081	3.6415	0.00127179	0.00203757
Chaf1b	CHAF1B	-0.0505639	-0.430003	0.670968	0.703857
Champ1	CHAMP1	0.187993	2.66796	0.0133527	0.0185274
Chchd1	CHCHD1	-1.38757	-14.5734	1.53396e-13	1.43477e-12
Chchd10	CHCHD10	-1.19708	-10.7007	1.06676e-10	5.42029e-10
Chchd2	CHCHD2	-0.347189	-5.17454	2.54844e-05	5.2147e-05
Chchd3	CHCHD3	-0.65575	-9.5957	9.31683e-10	3.91217e-09
Chchd4	CHCHD4	-0.7114	-5.00764	3.90134e-05	7.76757e-05
Chchd5	CHCHD5	-0.39277	-3.96278	0.000564986	0.000954739
Chchd6	CHCHD6	-1.76233	-8.59412	7.5908e-09	2.71126e-08
Chchd7	CHCHD7	0.200481	1.68098	0.105527	0.128478
Chd1	CHD1	-0.269727	-4.61215	0.000107407	0.000200383
Chd1l	CHD1L	-0.0337604	-0.286926	0.776592	0.80172
Chd2	CHD2	-0.313843	-5.02195	3.7613e-05	7.50601e-05
Chd3	CHD3	0.883715	17.8694	1.60163e-15	2.36627e-14
Chd4	CHD4	0.915679	23.3653	3.27951e-18	9.97765e-17
Chd5	CHD5	4.97653	10.3784	1.97675e-10	9.46163e-10
Chd6	CHD6	0.680323	8.4308	1.08207e-08	3.76535e-08
Chd7	CHD7	-0.171648	-2.55997	0.0170684	0.0233498
Chd8	CHD8	0.18541	3.85507	0.000742465	0.00123282
Chd9	CHD9	0.844088	12.5648	3.79168e-12	2.6134e-11
Chek2	CHEK2	0.516701	6.83635	4.14807e-07	1.10512e-06
Cherp	CHERP	-0.144903	-1.84757	0.0768267	0.0957435
Chfr	CHFR	0.13057	2.42757	0.0229347	0.0308436
Chic2	CHIC2	0.106034	1.37284	0.18229	0.213201
Chid1	CHID1	0.480959	6.53599	8.5489e-07	2.16186e-06
Chil3	CHIA	10.393	35.9876	1.16748e-22	1.70106e-20
Chka	CHKA	-0.278215	-3.72508	0.00103086	0.00167375
Chkb	CHKB-CPT1B	0.216723	3.5966	0.00142314	0.00226054
Chm	CHM	0.480249	8.04104	2.55823e-08	8.35683e-08
Chml	CHML	0.859608	7.18452	1.8189e-07	5.15205e-07
Chmp1a	CHMP1A	-0.206779	-3.05264	0.005411	0.00795249
Chmp2a	CHMP2A	0.137798	2.35106	0.0271231	0.0360659
Chmp2b	CHMP2B	-0.242325	-3.41826	0.00221804	0.00342842
Chmp3	CHMP3	-0.193174	-4.95464	4.46729e-05	8.82178e-05
Chmp4b	CHMP4B	-0.298657	-6.4748	9.91866e-07	2.47871e-06
Chmp5	CHMP5	0.234955	3.93533	0.000605779	0.00101937
Chmp6	CHMP6	0.119586	1.50905	0.144129	0.17158
Chmp7	CHMP7	-0.928229	-11.6763	1.77459e-11	1.06199e-10
Chn2	CHN2	3.71163	7.60135	6.91855e-08	2.09064e-07
Chordc1	CHORDC1	3.62117e-05	0.000543919	0.99957	0.999667
Chp1	CHP1	-0.128325	-2.87378	0.00827787	0.011825
Chpf	CHPF	-1.78819	-9.24312	1.92094e-09	7.62584e-09
Chpf2	CHPF2	0.280238	3.98134	0.000538954	0.000913868
Chpt1	CHPT1	-0.102904	-1.47339	0.153432	0.181635
Chrac1	CHRAC1	-0.439895	-4.3056	0.000235603	0.000418319
Chrnb2	CHRNB2	0.949144	4.88288	5.36758e-05	0.000104822
Chst11	CHST11	0.929928	2.71163	0.0120778	0.0168753
Chst12	CHST12	0.60144	10.4741	1.64383e-10	8.00067e-10
Chst14	CHST14	0.814625	5.0798	3.24479e-05	6.53292e-05
Chst15	CHST15	2.45947	11.4427	2.70046e-11	1.55565e-10
Chst3	CHST3	0.0670747	0.150398	0.881687	0.897566
Chsy1	CHSY1	1.41379	11.1036	5.02002e-11	2.73798e-10
Chtf8	CHTF8	0.0808281	1.60394	0.121597	0.146534
Chtop	CHTOP	0.362969	6.05053	2.81162e-06	6.59383e-06
Chuk	CHUK	-0.764543	-11.8787	1.23945e-11	7.69646e-11
Churc1	CHURC1	0.373621	2.11106	0.0451954	0.05825
Ciao1	CIAO1	-0.045824	-0.623363	0.538831	0.576701
Ciapin1	CIAPIN1	-0.874514	-7.98548	2.89682e-08	9.34838e-08
Cib1	CIB1	-0.773798	-10.3229	2.20074e-10	1.04282e-09
Cib2	CIB2	4.23295	15.9474	2.0825e-14	2.40667e-13
Cic	CIC	-0.294805	-5.38086	1.50848e-05	3.19937e-05
Cideb	CIDEB	1.20239	2.49507	0.0197439	0.026781
Cidec	CIDEC	-0.397139	-0.791701	0.436166	0.47663
Ciita	CIITA	1.13783	2.10088	0.0461597	0.0593898
Cinp	CINP	-0.221725	-2.10127	0.0461221	0.0593488
Cipc	CIPC	-1.5315	-20.0478	1.14998e-16	2.35451e-15
Cir1	CIR1	0.308275	3.24927	0.00336087	0.00505808
Cirbp	CIRBP	-0.00339374	-0.0341749	0.973016	0.978661
Cirh1a	N.A.	-0.907957	-10.3519	2.08075e-10	9.90926e-10
Cisd1	CISD1	-0.0530563	-0.460082	0.649532	0.682885
Cisd2	CISD2	-0.148991	-2.60309	0.015482	0.0213028
Cisd3	CISD3	0.882015	5.26263	2.03656e-05	4.23731e-05
Cish	CISH	1.98266	7.23843	1.60312e-07	4.57574e-07
Cit	CIT	2.80164	10.7541	9.64404e-11	4.93883e-10
Cited2	CITED2	1.00173	11.2706	3.69316e-11	2.06853e-10
Ciz1	CIZ1	-0.0114146	-0.254367	0.801344	0.824491
Ckap2l	CKAP2L	5.36911	14.3941	2.01279e-13	1.82202e-12
Ckap4	CKAP4	1.60281	13.0719	1.62845e-12	1.22293e-11
Ckap5	CKAP5	0.208713	3.98423	0.00053502	0.000908232
Ckb	CKB	0.57001	2.6505	0.0138973	0.0192394
Cklf	CKLF	0.295046	1.74109	0.0942659	0.115757
Cks1b	N.A.	1.44694	5.99544	3.22343e-06	7.49372e-06
Cks2	CKS2	0.354995	2.17041	0.0399263	0.0518185
Clasp1	CLASP1	-0.0599907	-0.802828	0.429826	0.470299
Clasp2	CLASP2	1.12034	17.5009	2.57014e-15	3.65694e-14
Clasrp	CLASRP	-0.432825	-6.3752	1.26448e-06	3.12025e-06
Clcc1	CLCC1	-0.67355	-11.7965	1.43342e-11	8.77519e-11
Clcn3	CLCN3	0.228505	3.7675	0.000926352	0.00151756
Clcn4-2	N.A.	0.485997	10.5599	1.39466e-10	6.8977e-10
Clcn5	CLCN5	0.862696	9.37048	1.47638e-09	6.00307e-09
Clcn6	CLCN6	0.135845	1.71935	0.0982152	0.120207
Clcn7	CLCN7	-1.31202	-27.4276	7.54406e-20	3.943e-18
Cldn1	CLDN1	0.723148	1.66815	0.108072	0.131331
Cldn12	CLDN12	0.420916	2.83876	0.0089875	0.0127756
Cldn18	CLDN18	-0.397139	-0.927009	0.363003	0.403074
Cldn34c1	CLDN34	0.2053	1.13131	0.268924	0.306462
Cldnd1	CLDND1	-0.326297	-3.25113	0.00334565	0.00503955
Clec10a	N.A.	2.95737	6.07609	2.63915e-06	6.21459e-06
Clec12a	CLEC12A	0.197659	2.68559	0.0128234	0.0178526
Clec16a	CLEC16A	-0.243295	-3.93284	0.000609617	0.001025
Clec1a	CLEC1A	4.29938	9.43875	1.28321e-09	5.25666e-09
Clec1b	CLEC1B	1.01621	3.58621	0.0014606	0.00231475
Clec2d	N.A.	0.160665	1.72224	0.0976827	0.119585
Clec2i	N.A.	2.09768	3.80879	0.00083465	0.00137535
Clec4a1	N.A.	0.593787	1.72964	0.0963287	0.118109
Clec4a2	N.A.	1.45453	16.6191	8.25823e-15	1.06436e-13
Clec4a3	N.A.	2.02274	28.2408	3.7769e-20	2.18242e-18
Clec4b1	N.A.	4.80097	11.1993	4.20855e-11	2.32465e-10
Clec4d	CLEC4D	-1.39193	-24.707	8.85794e-19	3.22138e-17
Clec4e	CLEC4E	-3.58937	-26.0924	2.45233e-19	1.07371e-17
Clec4n	CLEC6A	-2.66163	-39.0176	1.67824e-23	3.06236e-21
Clec5a	CLEC5A	0.621118	9.29384	1.72933e-09	6.92065e-09
Clec7a	CLEC7A	3.12799	75.4732	1.96714e-30	5.11504e-27
Clec9a	CLEC9A	2.12767	4.8309	6.13165e-05	0.000118828
Clic1	CLIC1	-0.346702	-7.17203	1.87299e-07	5.28963e-07
Clic4	CLIC4	-0.133739	-2.99271	0.00624517	0.00909112
Clic5	CLIC5	-4.86968	-4.16792	0.000335016	0.000583668
Clint1	CLINT1	0.678647	14.494	1.72956e-13	1.59478e-12
Clip1	CLIP1	-0.125704	-2.46369	0.0211725	0.0285882
Clip2	CLIP2	-0.961215	-16.2528	1.3622e-14	1.65711e-13
Clk1	CLK1	-0.628303	-12.231	6.70652e-12	4.38156e-11
Clk2	CLK2	-0.0896761	-1.51707	0.142102	0.169379
Clk3	CLK3	-0.432552	-8.42124	1.1049e-08	3.84093e-08
Clk4	CLK4	-0.177933	-3.63862	0.00128098	0.00205166
Clmn	CLMN	2.28571	9.34181	1.56621e-09	6.32135e-09
Clmp	CLMP	-3.65998	-33.703	5.60995e-22	6.17024e-20
Cln3	CLN3	-0.12825	-2.14625	0.0420006	0.0543547
Cln5	CLN5	-0.867668	-23.4133	3.12568e-18	9.67567e-17
Cln6	CLN6	0.516301	7.50901	8.55399e-08	2.542e-07
Cln8	CLN8	-0.230756	-5.61391	8.37118e-06	1.83689e-05
Clns1a	CLNS1A	-0.250702	-3.92418	0.000623167	0.00104626
Clock	CLOCK	0.0244933	0.403002	0.690457	0.722479
Clp1	CLP1	-0.44426	-2.63246	0.0144815	0.0199977
Clpb	CLPB	-0.680271	-5.25657	2.06819e-05	4.29882e-05
Clpp	CLPP	-1.48434	-13.0209	1.77084e-12	1.31938e-11
Clptm1	CLPTM1	-0.524639	-11.4081	2.87509e-11	1.64668e-10
Clptm1l	CLPTM1L	-0.529103	-11.5701	2.14616e-11	1.26328e-10
Clpx	CLPX	-0.262558	-3.36609	0.00252308	0.00387001
Clspn	CLSPN	2.93341	14.8945	9.49123e-14	9.40174e-13
Clstn1	CLSTN1	4.20879	17.7752	1.80605e-15	2.6383e-14
Clta	CLTA	1.01921	23.7286	2.2853e-18	7.38179e-17
Cltb	CLTB	-0.713287	-11.8181	1.37952e-11	8.48327e-11
Cltc	CLTC	1.2797	31.2094	3.5124e-21	2.57271e-19
Clu	CLU	1.52866	3.14792	0.0043005	0.00638902
Cluap1	CLUAP1	-0.489039	-3.26948	0.0031988	0.00483727
Cluh	CLUH	-0.233206	-3.88895	0.000681408	0.00113798
Clybl	CLYBL	0.546969	2.97035	0.00658676	0.0095536
Cmah	N.A.	1.01055	10.3469	2.10081e-10	9.9911e-10
Cmas	CMAS	0.205967	3.26507	0.00323351	0.00488265
Cmbl	CMBL	1.12354	3.2633	0.00324754	0.00490099
Cmc1	CMC1	0.15479	1.26516	0.217766	0.251832
Cmc2	CMC2	-0.217667	-1.10556	0.279703	0.318222
Cmip	CMIP	-0.00725972	-0.138135	0.891268	0.9059
Cmklr1	CMKLR1	1.69119	5.68735	6.95945e-06	1.54504e-05
Cmpk1	CMPK1	-0.0591279	-1.21792	0.234901	0.270237
Cmpk2	CMPK2	-2.59288	-4.08143	0.000417734	0.00072042
Cmtm3	CMTM3	0.308844	5.61186	8.41446e-06	1.84483e-05
Cmtm4	CMTM4	0.477662	4.05505	0.000446781	0.000767333
Cmtm6	CMTM6	0.920465	18.4733	7.51122e-16	1.20748e-14
Cmtm7	CMTM7	-0.356288	-4.11255	0.000385873	0.000668353
Cmtr1	CMTR1	-1.04836	-14.4168	1.94453e-13	1.77413e-12
Cmtr2	CMTR2	-0.0835887	-0.561376	0.579662	0.616028
Cnbd2	CNBD2	0.101227	0.818079	0.421231	0.462008
Cnbp	CNBP	-0.469517	-9.94948	4.57971e-10	2.04787e-09
Cndp2	CNDP2	-0.59384	-12.2487	6.50405e-12	4.25999e-11
Cnep1r1	CNEP1R1	-0.0465016	-0.481538	0.634426	0.668557
Cnih1	CNIH1	-0.40819	-7.29692	1.39845e-07	4.02805e-07
Cnih4	CNIH4	-1.0298	-14.3759	2.06941e-13	1.87002e-12
Cnksr3	N.A.	0.265424	3.29594	0.00299806	0.0045529
Cnn2	CNN2	1.38129	11.2146	4.09204e-11	2.26752e-10
Cnn3	CNN3	-0.3801	-0.507087	0.616647	0.651737
Cnnm2	CNNM2	0.764188	6.75792	5.00495e-07	1.31389e-06
Cnnm3	CNNM3	0.849574	9.80868	6.06419e-10	2.64904e-09
Cnnm4	CNNM4	-0.212671	-1.82062	0.0809541	0.100514
Cnot1	CNOT1	-0.0931159	-1.44142	0.162179	0.191228
Cnot10	CNOT10	-0.233995	-2.8098	0.00961739	0.0136096
Cnot11	CNOT11	-0.260472	-3.57811	0.00149046	0.002361
Cnot2	CNOT2	-0.028547	-0.567861	0.575319	0.61208
Cnot3	CNOT3	-0.100589	-1.7193	0.0982248	0.120207
Cnot4	CNOT4	0.0063322	0.0934318	0.926324	0.937227
Cnot6	CNOT6	0.262764	4.64227	9.9426e-05	0.000186196
Cnot6l	CNOT6L	0.496877	11.1699	4.44241e-11	2.44215e-10
Cnot7	CNOT7	-0.546648	-7.99781	2.81794e-08	9.12328e-08
Cnot8	CNOT8	0.0399353	0.705696	0.487062	0.526823
Cnp	CNP	0.84888	9.72109	7.23047e-10	3.11018e-09
Cnppd1	CNPPD1	0.627703	10.9425	6.7712e-11	3.58226e-10
Cnpy2	CNPY2	0.213762	2.40418	0.0241474	0.0323698
Cnpy3	CNPY3	-0.485	-8.73498	5.60682e-09	2.05354e-08
Cnpy4	CNPY4	-0.37329	-3.78821	0.000879184	0.00144507
Cnr2	CNR2	1.28467	18.3369	8.89552e-16	1.39973e-14
Cnrip1	CNRIP1	3.28393	5.08782	3.17904e-05	6.41172e-05
Cnst	CNST	0.0604068	0.706388	0.486639	0.52642
Cntln	CNTLN	1.40743	8.6853	6.23722e-09	2.26513e-08
Cntnap1	CNTNAP1	1.45707	7.96239	3.05075e-08	9.79649e-08
Cntrl	CNTRL	-0.0368595	-0.743853	0.46407	0.503998
Cntrob	CNTROB	0.719854	4.04089	0.000463191	0.00079329
Coa3	COA3	-0.744083	-9.7869	6.3348e-10	2.74993e-09
Coa4	COA4	0.583415	5.47812	1.17922e-05	2.53516e-05
Coa5	COA5	-0.460411	-9.64985	8.34864e-10	3.5486e-09
Coa6	COA6	-0.939798	-4.82728	6.18874e-05	0.000119842
Coa7	COA7	0.464827	3.29031	0.00303975	0.00461351
Coasy	COASY	0.0264596	0.319421	0.752126	0.778627
Cog1	COG1	-0.634871	-10.8757	7.67199e-11	4.00786e-10
Cog2	COG2	-0.409767	-5.09404	3.12899e-05	6.31935e-05
Cog3	COG3	-0.520771	-8.05514	2.47894e-08	8.12078e-08
Cog4	COG4	-0.198186	-3.02165	0.00582799	0.0085184
Cog5	COG5	-0.00384936	-0.0365099	0.971173	0.977091
Cog6	COG6	-0.326918	-4.1825	0.000322771	0.000564141
Cog7	COG7	0.107597	1.51412	0.142844	0.170185
Cog8	COG8	-0.121934	-1.65272	0.111201	0.134991
Coil	COIL	-0.717887	-5.52784	1.04e-05	2.25824e-05
Col12a1	COL12A1	3.01733	9.31618	1.65131e-09	6.64163e-09
Col15a1	COL15A1	1.00128	8.44731	1.04381e-08	3.64073e-08
Col18a1	COL18A1	-0.587036	-1.50452	0.145286	0.172778
Col1a1	COL1A1	3.19451	7.99038	2.86522e-08	9.25215e-08
Col1a2	COL1A2	3.14057	4.90944	5.01492e-05	9.8434e-05
Col20a1	COL20A1	0.757671	4.33363	0.000219295	0.000391568
Col27a1	COL27A1	-2.56187	-6.70236	5.71965e-07	1.48911e-06
Col4a1	COL4A1	2.53329	10.803	8.79506e-11	4.54433e-10
Col4a2	COL4A2	1.78061	6.02632	2.98556e-06	6.9719e-06
Col4a3bp	COL4A3BP	0.0130228	0.242415	0.810485	0.832743
Col5a1	COL5A1	3.27754	5.14653	2.73695e-05	5.56976e-05
Col5a2	COL5A2	2.65197	4.75217	7.50167e-05	0.000143402
Col6a3	COL6A3	3.06236	4.27417	0.00025534	0.000451665
Colec12	COLEC12	1.06462	19.4263	2.37366e-16	4.46395e-15
Colgalt1	COLGALT1	0.756729	20.3292	8.33778e-17	1.76789e-15
Commd1	COMMD1	-0.0134004	-0.135602	0.893249	0.907647
Commd10	COMMD10	0.017682	0.223533	0.824982	0.845383
Commd2	COMMD2	-0.43844	-2.94239	0.00703916	0.0101701
Commd3	COMMD3	-0.38562	-6.99071	2.87276e-07	7.85066e-07
Commd4	COMMD4	-0.19232	-1.71416	0.0991784	0.121259
Commd5	COMMD5	-0.651081	-4.32258	0.000225582	0.000401623
Commd6	COMMD6	-0.25108	-2.45645	0.0215156	0.0290402
Commd7	COMMD7	-0.440137	-7.41928	1.05239e-07	3.0877e-07
Commd8	COMMD8	0.0782879	1.15786	0.25813	0.29484
Commd9	COMMD9	-0.899308	-7.55014	7.78138e-08	2.32904e-07
Comt	COMT	1.09314	21.8632	1.54502e-17	3.97767e-16
Comtd1	COMTD1	-0.963168	-8.62284	7.13451e-09	2.56413e-08
Copa	COPA	-0.11227	-3.26845	0.00320693	0.00484674
Copb1	COPB1	0.143948	3.63773	0.00128386	0.00205595
Copb2	COPB2	-0.0763038	-1.71843	0.0983851	0.120332
Cope	COPE	-0.076815	-1.08623	0.287993	0.326725
Copg1	COPG1	-0.224351	-4.37936	0.000195059	0.000350702
Copg2	COPG2	0.360302	5.2665	2.01666e-05	4.20095e-05
Coprs	COPRS	0.115429	0.586395	0.562997	0.600091
Cops2	COPS2	0.0483662	1.00882	0.322965	0.363113
Cops3	COPS3	-0.164551	-2.24947	0.0337672	0.0442892
Cops4	COPS4	-0.113127	-1.88647	0.0711895	0.0891347
Cops5	COPS5	-0.873353	-13.752	5.44794e-13	4.55133e-12
Cops6	COPS6	-0.188542	-2.59746	0.0156809	0.0215537
Cops7a	COPS7A	-0.0372108	-0.654456	0.518941	0.557766
Cops7b	COPS7B	-0.404437	-3.30934	0.00290109	0.00441338
Cops8	COPS8	-0.552557	-7.17243	1.87122e-07	5.28731e-07
Copz1	COPZ1	-0.110459	-2.21663	0.0362129	0.0473059
Copz2	COPZ2	1.69706	10.0706	3.60431e-10	1.63991e-09
Coq10a	COQ10A	-0.60017	-7.11456	2.14397e-07	5.99287e-07
Coq10b	COQ10B	-0.0466722	-0.453285	0.65435	0.687464
Coq2	COQ2	-0.76021	-7.92737	3.30043e-08	1.053e-07
Coq3	COQ3	-0.349315	-2.32558	0.0286669	0.0379844
Coq4	COQ4	-0.53107	-3.39199	0.00236691	0.00364444
Coq5	COQ5	-0.672971	-7.9208	3.34958e-08	1.06803e-07
Coq6	COQ6	-1.22681	-6.60675	7.20271e-07	1.8443e-06
Coq7	COQ7	-0.454116	-4.00711	0.000504775	0.000859556
Coq9	COQ9	-0.741708	-8.80529	4.82469e-09	1.78837e-08
Coro1a	CORO1A	0.863948	14.6871	1.29283e-13	1.23591e-12
Coro1b	CORO1B	0.0847763	2.26014	0.0330061	0.0433574
Coro1c	CORO1C	0.0586737	1.28682	0.210233	0.24369
Coro2a	CORO2A	-0.0433738	-0.859817	0.398261	0.438804
Coro2b	CORO2B	1.56559	5.95649	3.55107e-06	8.22232e-06
Coro6	CORO6	1.96837	3.42255	0.00219463	0.00339526
Coro7	CORO7	0.322961	5.5001	1.11548e-05	2.40907e-05
Cotl1	COTL1	1.50464	34.9153	2.40924e-22	3.09364e-20
Cox10	COX10	-1.0241	-9.67738	7.89671e-10	3.3689e-09
Cox14	COX14	-0.876164	-6.57749	7.73113e-07	1.96942e-06
Cox15	COX15	0.139876	1.60396	0.121592	0.146534
Cox16	COX16	-0.607855	-6.33219	1.40476e-06	3.43947e-06
Cox17	COX17	-1.17679	-16.8112	6.37614e-15	8.42672e-14
Cox18	COX18	-1.57086	-8.36099	1.26049e-08	4.33259e-08
Cox19	COX19	-0.563206	-4.83581	6.05499e-05	0.000117387
Cox20	COX20	-0.701396	-6.22628	1.82176e-06	4.38818e-06
Cox4i1	COX4I1	0.665751	12.0405	9.33296e-12	5.9335e-11
Cox5a	COX5A	-0.0985974	-0.978017	0.337665	0.377925
Cox5b	COX5B	0.400368	6.20305	1.92897e-06	4.6282e-06
Cox6a1	COX6A1	-0.658744	-12.6619	3.2186e-12	2.25935e-11
Cox6b1	COX6B1	-0.31044	-4.99585	4.0207e-05	7.99298e-05
Cox6b2	COX6B2	0.184821	0.346611	0.731855	0.76029
Cox6c	COX6C	-0.0423455	-0.744694	0.46357	0.503583
Cox7a2	COX7A2	-0.374399	-4.55393	0.000124698	0.000230126
Cox7a2l	COX7A2L	0.240669	4.31273	0.000231345	0.000411179
Cox7b	COX7B	-0.318163	-4.24635	0.000274166	0.000483569
Cox7c	COX7C	-0.109213	-1.81473	0.0818806	0.101591
Cox8a	COX8A	-0.412836	-6.86924	3.8348e-07	1.02745e-06
Cp	CP	-1.30993	-3.03558	0.00563684	0.00825757
Cpa6	CPA6	0.142966	0.533735	0.598355	0.633821
Cpd	CPD	-0.960603	-18.4676	7.56469e-16	1.21233e-14
Cpeb1	CPEB1	1.49449	11.4708	2.56654e-11	1.49093e-10
Cpeb2	CPEB2	-0.0501874	-0.614376	0.544655	0.582634
Cpeb3	CPEB3	0.972301	7.22459	1.65587e-07	4.71856e-07
Cpeb4	CPEB4	-0.848206	-12.1659	7.50441e-12	4.85708e-11
Cped1	CPED1	0.405655	3.23017	0.0035213	0.00528881
Cpne1	CPNE1	-0.208672	-1.25131	0.222689	0.257182
Cpne2	CPNE2	-0.982227	-3.97393	0.000549203	0.000930336
Cpne3	CPNE3	0.559036	9.67805	7.88608e-10	3.36574e-09
Cpne5	CPNE5	0.513881	2.63399	0.0144309	0.0199356
Cpne8	CPNE8	0.133921	0.601241	0.553226	0.590952
Cpox	CPOX	0.309627	3.33945	0.0026942	0.00411791
Cpped1	CPPED1	-0.219855	-3.42978	0.00215569	0.00333949
Cpq	CPQ	0.419087	0.954398	0.349244	0.389043
Cpsf1	CPSF1	-0.779457	-15.5885	3.45932e-14	3.83995e-13
Cpsf2	CPSF2	-0.345222	-6.21243	1.8849e-06	4.5256e-06
Cpsf3	CPSF3	0.232918	4.33589	0.000218026	0.000389436
Cpsf3l	N.A.	-0.963778	-11.0231	5.82738e-11	3.1291e-10
Cpsf4	CPSF4	-0.433206	-4.78875	6.83059e-05	0.000131492
Cpsf6	CPSF6	-0.0522992	-1.07077	0.294752	0.333738
Cpsf7	CPSF7	-0.302713	-5.40632	1.4142e-05	3.00922e-05
Cpt1a	CPT1A	0.574845	12.1966	7.11632e-12	4.62894e-11
Cpt2	CPT2	0.591394	6.62765	6.84814e-07	1.76044e-06
Cptp	CPTP	-0.258746	-2.35849	0.0266878	0.0355143
Cr1l	CR1L	0.435617	9.00564	3.15575e-09	1.20319e-08
Cracr2b	CRACR2B	2.34923	25.4752	4.31067e-19	1.76757e-17
Cradd	CRADD	1.3707	9.04188	2.92409e-09	1.11979e-08
Cramp1l	CRAMP1	-0.0258698	-0.367725	0.716249	0.746165
Crat	CRAT	0.55646	13.6706	6.19743e-13	5.10772e-12
Crbn	CRBN	0.0312153	0.393413	0.697432	0.728897
Crcp	CRCP	-1.01544	-12.2574	6.4074e-12	4.20198e-11
Creb1	CREB1	0.204842	3.75516	0.000955644	0.00156136
Creb3	CREB3	-0.776815	-9.223	2.00286e-09	7.92082e-09
Creb3l1	CREB3L1	-0.370339	-3.55943	0.00156166	0.00246851
Creb3l2	CREB3L2	1.07636	13.509	8.01756e-13	6.46941e-12
Creb5	CREB5	-0.904619	-6.59184	7.46715e-07	1.90778e-06
Crebbp	CREBBP	-0.0879241	-1.36997	0.183175	0.214188
Crebl2	CREBL2	0.621634	5.20246	2.37351e-05	4.88559e-05
Crebrf	CREBRF	0.887456	16.4309	1.06676e-14	1.32804e-13
Crebzf	CREBZF	0.167114	1.91676	0.0670532	0.0842906
Creg1	CREG1	-0.260254	-7.50055	8.7223e-08	2.58537e-07
Creg2	CREG2	-0.550948	-8.14696	2.02078e-08	6.72796e-08
Creld1	CRELD1	0.646297	8.70207	6.01658e-09	2.18959e-08
Creld2	CRELD2	-0.666482	-8.1575	1.97409e-08	6.58728e-08
Crem	CREM	0.207967	1.02201	0.316803	0.35684
Crim1	CRIM1	0.756849	4.31995	0.000227107	0.00040413
Crip1	CRIP1	3.26103	28.355	3.43212e-20	2.00548e-18
Cript	CRIPT	-0.283653	-3.44353	0.0020835	0.00323488
Crk	CRK	-0.521995	-10.5383	1.45328e-10	7.15699e-10
Crkl	CRKL	-0.261622	-4.35665	0.000206738	0.000369972
Crlf2	CRLF2	0.761333	9.91501	4.90443e-10	2.18089e-09
Crlf3	CRLF3	0.661577	9.91086	4.94511e-10	2.1971e-09
Crls1	CRLS1	-0.319706	-3.27969	0.00311986	0.00472613
Crnkl1	CRNKL1	-0.102713	-1.58564	0.125699	0.151162
Crocc	CROCC	0.0526764	0.332996	0.741982	0.769658
Crot	CROT	0.52681	6.85866	3.93285e-07	1.05183e-06
Crtap	CRTAP	0.755451	9.32867	1.60926e-09	6.48253e-09
Crtc1	CRTC1	-0.345001	-4.00452	0.000508107	0.000865089
Crtc2	CRTC2	-0.642354	-9.10699	2.55094e-09	9.88579e-09
Crtc3	CRTC3	-0.217771	-2.97167	0.0065661	0.00952629
Cry1	CRY1	-0.969078	-8.32826	1.35432e-08	4.63975e-08
Cry2	CRY2	-0.716963	-4.60791	0.00010858	0.000202355
Crybg3	CRYBG3	0.148722	1.84953	0.0765325	0.0954111
Cryl1	CRYL1	1.15481	11.9229	1.14671e-11	7.15474e-11
Cryz	CRYZ	0.0709178	0.348809	0.730225	0.7589
Cryzl1	CRYZL1	-0.0476447	-0.667486	0.510727	0.549847
Cs	CS	-0.253995	-6.19449	1.97004e-06	4.72347e-06
Csad	CSAD	1.93977	9.5743	9.73059e-10	4.07439e-09
Csde1	CSDE1	-1.24257	-30.3247	6.96485e-21	4.70399e-19
Cse1l	CSE1L	-0.316929	-5.47218	1.19705e-05	2.57135e-05
Csf1	CSF1	-0.19713	-0.734892	0.469411	0.509108
Csf1r	CSF1R	0.921573	19.822	1.49287e-16	2.95196e-15
Csf2ra	CSF2RA	0.965262	17.7953	1.76009e-15	2.57478e-14
Csf2rb	CSF2RB	0.325076	8.32349	1.36856e-08	4.68392e-08
Csf2rb2	N.A.	-0.156143	-3.62343	0.00133068	0.00212701
Csf3r	CSF3R	1.68738	27.5364	6.86922e-20	3.64524e-18
Csgalnact2	CSGALNACT2	0.12279	1.61067	0.120117	0.144867
Csk	CSK	0.313726	6.51458	9.00484e-07	2.26998e-06
Csmd2	CSMD2	-0.494862	-0.860556	0.397861	0.438457
Csnk1a1	CSNK1A1	0.102795	2.43784	0.0224207	0.0301796
Csnk1d	CSNK1D	-0.127848	-2.78612	0.0101633	0.0143259
Csnk1e	CSNK1E	0.45382	7.38052	1.1513e-07	3.35708e-07
Csnk1g1	CSNK1G1	-0.294219	-4.46749	0.000155631	0.00028324
Csnk1g2	CSNK1G2	0.844238	16.9112	5.57796e-15	7.44755e-14
Csnk1g3	CSNK1G3	0.0518299	0.679695	0.503097	0.542812
Csnk2a1	CSNK2A1	-0.0249815	-0.522977	0.605708	0.640892
Csnk2a2	CSNK2A2	-0.440924	-7.07848	2.3343e-07	6.49e-07
Csnk2b	CSNK2B	-0.21619	-4.09755	0.00040092	0.000692571
Cspp1	CSPP1	0.317116	3.91782	0.000633301	0.0010619
Csrnp1	CSRNP1	-2.57011	-10.8621	7.87059e-11	4.1013e-10
Csrnp2	CSRNP2	-0.625705	-3.42824	0.00216395	0.00335029
Csrp1	CSRP1	0.232224	3.9561	0.000574654	0.000969501
Csrp2bp	N.A.	-0.190914	-3.09383	0.00490071	0.00723216
Cst3	CST3	1.06173	18.7698	5.22013e-16	8.70105e-15
Cst7	CST7	-3.59722	-7.56078	7.59352e-08	2.27806e-07
Cstb	CSTB	-0.945798	-19.2116	3.06354e-16	5.51278e-15
Cstf1	CSTF1	-0.383298	-4.62821	0.000103074	0.00019268
Cstf2	CSTF2	-0.310401	-3.76705	0.000927423	0.00151884
Cstf2t	CSTF2T	0.635141	8.82357	4.64039e-09	1.72374e-08
Cstf3	CSTF3	0.523838	5.34131	1.66764e-05	3.51401e-05
Ctage5	N.A.	-0.0347405	-0.784481	0.440309	0.480804
Ctbp1	CTBP1	-0.206268	-3.66394	0.00120215	0.00193493
Ctbp2	CTBP2	0.160613	2.30189	0.0301733	0.0398669
Ctbs	CTBS	0.157376	2.24461	0.0341193	0.0446946
Ctc1	CTC1	0.235427	2.58385	0.016172	0.0221907
Ctcf	CTCF	-0.133189	-2.59769	0.0156729	0.0215478
Ctdnep1	CTDNEP1	-0.224924	-4.35587	0.000207151	0.000370584
Ctdp1	CTDP1	0.106355	1.35729	0.187113	0.218522
Ctdsp1	CTDSP1	1.05225	25.9655	2.75098e-19	1.17749e-17
Ctdsp2	CTDSP2	1.32292	26.6666	1.46711e-19	6.93609e-18
Ctdspl	CTDSPL	2.75211	12.1115	8.24835e-12	5.29248e-11
Ctdspl2	CTDSPL2	-0.140765	-1.72626	0.0969456	0.118781
Ctgf	CTGF	3.49938	15.5934	3.43515e-14	3.82095e-13
Ctif	CTIF	0.276757	2.50628	0.0192556	0.0261527
Ctla2a	N.A.	0.814043	2.41948	0.0233478	0.0313666
Ctla2b	N.A.	0.258976	0.36482	0.71839	0.74802
Ctnna1	CTNNA1	0.482802	11.0796	5.24792e-11	2.84735e-10
Ctnnb1	CTNNB1	0.532675	15.4517	4.20862e-14	4.56929e-13
Ctnnbip1	CTNNBIP1	-0.00944364	-0.112894	0.911039	0.923379
Ctnnbl1	CTNNBL1	-0.0894368	-1.19605	0.243174	0.278863
Ctnnd1	CTNND1	0.266502	6.547	8.32373e-07	2.11056e-06
Ctns	CTNS	-0.0382677	-0.675415	0.505764	0.5453
Ctps	CTPS1	0.0419752	0.234131	0.816837	0.838358
Ctps2	CTPS2	-0.273145	-4.09565	0.000402865	0.000695699
Ctr9	CTR9	0.012636	0.201419	0.842041	0.86049
Ctsa	CTSA	0.343281	8.57594	7.89487e-09	2.816e-08
Ctsb	CTSB	0.229601	4.52561	0.000134089	0.000246668
Ctsc	CTSC	-0.778825	-10.7008	1.06668e-10	5.42029e-10
Ctsd	CTSD	0.940839	27.2829	8.54905e-20	4.31644e-18
Ctsf	CTSF	3.0601	19.1514	3.29211e-16	5.8532e-15
Ctsh	CTSH	-0.507468	-10.8036	8.7845e-11	4.54113e-10
Ctsk	CTSK	-1.00942	-14.6813	1.30421e-13	1.24419e-12
Ctsl	CTSV	0.19768	5.17488	2.5462e-05	5.21115e-05
Ctso	CTSO	-0.0476839	-0.799331	0.431813	0.472224
Ctss	CTSS	0.23138	4.7249	8.04477e-05	0.000153024
Ctsz	CTSZ	-0.793891	-19.5518	2.04721e-16	3.93602e-15
Cttn	CTTN	0.515492	4.67376	9.17138e-05	0.000172561
Cttnbp2nl	CTTNBP2NL	0.356871	7.43798	1.00782e-07	2.96194e-07
Ctu1	CTU1	0.201134	1.04599	0.305818	0.345478
Ctu2	CTU2	-1.1179	-8.93772	3.64204e-09	1.37648e-08
Cuedc1	CUEDC1	-1.02163	-4.01364	0.000496458	0.000846086
Cuedc2	CUEDC2	0.328855	4.13678	0.000362737	0.000630485
Cul1	CUL1	-0.0937294	-1.86113	0.0748192	0.0934207
Cul2	CUL2	-0.50893	-6.27826	1.60331e-06	3.89172e-06
Cul3	CUL3	-0.130917	-2.63963	0.0142466	0.0196889
Cul4a	CUL4A	0.204489	3.99653	0.000518544	0.000881992
Cul4b	CUL4B	0.465414	7.33631	1.27588e-07	3.69857e-07
Cul5	CUL5	0.0182512	0.244434	0.808939	0.831448
Cul7	CUL7	1.19177	12.0173	9.71845e-12	6.16351e-11
Cul9	CUL9	0.241551	2.89282	0.00791481	0.0113422
Cuta	CUTA	-0.226261	-2.73462	0.0114532	0.0160373
Cutc	CUTC	0.728522	4.31204	0.000231753	0.000411833
Cux1	CUX1	0.279377	6.0383	2.89813e-06	6.77686e-06
Cwc15	CWC15	0.159605	2.77196	0.0105036	0.0147763
Cwc22	CWC22	0.0168455	0.23173	0.81868	0.83967
Cwc25	CWC25	-0.164693	-2.26624	0.0325773	0.0428365
Cwc27	CWC27	-0.254728	-2.84654	0.00882499	0.0125583
Cwf19l1	CWF19L1	0.0623939	0.583967	0.564603	0.601561
Cwf19l2	CWF19L2	0.133486	1.69505	0.102794	0.125282
Cx3cl1	CX3CL1	4.40114	8.85093	4.37791e-09	1.6309e-08
Cx3cr1	CX3CR1	0.883615	3.19637	0.0038234	0.00571532
Cxcl1	CXCL1	-0.291595	-0.656463	0.517671	0.556589
Cxcl10	CXCL10	-3.44	-5.69253	6.86941e-06	1.52701e-05
Cxcl14	CXCL14	2.03091	20.2632	8.98797e-17	1.88476e-15
Cxcl16	CXCL16	-1.99285	-23.4351	3.0584e-18	9.52407e-17
Cxcl2	CXCL2	-0.0685459	-0.305553	0.762537	0.78815
Cxcl3	CXCL3	-0.755722	-2.44242	0.0221944	0.0299098
Cxcl9	CXCL9	-9.88197	-27.2895	8.50067e-20	4.31644e-18
Cxcr1	N.A.	-0.0567587	-0.0774545	0.938894	0.948561
Cxcr2	CXCR2	1.40152	5.5667	9.42873e-06	2.05594e-05
Cxcr3	CXCR3	-0.194861	-0.525773	0.603793	0.639126
Cxcr4	CXCR4	0.244739	3.62256	0.00133361	0.0021307
Cxx1a	N.A.	1.39675	10.1711	2.95875e-10	1.36834e-09
Cxx1b	N.A.	0.560444	2.5311	0.0182141	0.0248225
Cxxc1	CXXC1	-0.931294	-16.8634	5.9456e-15	7.88778e-14
Cyb561	CYB561	-1.15054	-3.77247	0.000914813	0.00149936
Cyb561a3	CYB561A3	-1.39142	-18.1011	1.19469e-15	1.82467e-14
Cyb561d1	CYB561D1	0.22379	2.34045	0.0277562	0.0368418
Cyb561d2	CYB561D2	0.029779	0.218303	0.829009	0.848924
Cyb5a	CYB5A	-1.12276	-24.528	1.0507e-18	3.70453e-17
Cyb5b	CYB5B	0.00539881	0.117503	0.907423	0.920252
Cyb5d1	CYB5D1	0.0377045	0.378327	0.70846	0.738938
Cyb5d2	CYB5D2	0.631062	4.81239	6.42927e-05	0.000124134
Cyb5r1	CYB5R1	0.62406	10.6802	1.10911e-10	5.60537e-10
Cyb5r3	CYB5R3	-0.405644	-9.17333	2.22096e-09	8.72692e-09
Cyb5r4	CYB5R4	-0.23453	-5.14929	2.71774e-05	5.53391e-05
Cyb5rl	CYB5RL	0.987095	5.91424	3.94495e-06	9.06572e-06
Cyba	CYBA	-0.169996	-2.98695	0.00633146	0.00920643
Cybb	CYBB	0.0655041	1.38443	0.178761	0.209379
[truncated: 8,402 more rows]

## Sheet: D_M1_minus_AM_at_RV
Gene	HGNC.symbol	LogFC	t	P_value	FDR
Aaas	AAAS	0.768779	8.06523	2.42375e-08	6.5976e-08
Aacs	AACS	-1.54458	-15.5713	3.54552e-14	2.68196e-13
Aaed1	AAED1	0.0773943	0.702211	0.489194	0.524061
Aagab	AAGAB	0.313873	4.63548	0.000101171	0.000175439
Aak1	AAK1	0.348993	3.26736	0.00321545	0.00464176
Aamdc	AAMDC	0.705802	3.54032	0.00163791	0.00243962
Aamp	AAMP	-0.16917	-3.40872	0.00227102	0.00333487
Aar2	AAR2	0.386107	3.71308	0.0010625	0.00162444
Aars	AARS	0.892009	19.4506	2.30649e-16	2.71071e-15
Aars2	AARS2	0.762909	5.62467	8.14756e-06	1.60406e-05
Aarsd1	AARSD1	0.0494288	0.287102	0.776459	0.798729
Aasdh	AASDH	-0.316455	-2.18246	0.0389261	0.0492963
Aasdhppt	AASDHPPT	-0.231685	-2.28328	0.0314076	0.0402849
Aatf	AATF	-0.378503	-4.25911	0.000265364	0.000436095
Aatk	AATK	-3.11704	-29.5996	1.23827e-20	4.16804e-19
AB124611	C19orf38	0.661125	7.54886	7.80434e-08	1.97983e-07
Abca1	ABCA1	1.48552	17.5424	2.43569e-15	2.33921e-14
Abca2	ABCA2	-2.28605	-40.5798	6.53119e-24	5.70848e-22
Abca3	ABCA3	-0.437757	-6.56764	7.9177e-07	1.75816e-06
Abca7	ABCA7	-0.813963	-10.6657	1.14016e-10	4.52455e-10
Abca8b	ABCA8	2.73089	11.795	1.43722e-11	6.74573e-11
Abca9	ABCA9	-2.72124	-9.98395	4.27707e-10	1.5425e-09
Abcb10	ABCB10	-0.98498	-7.63942	6.34115e-08	1.63011e-07
Abcb1a	N.A.	1.0684	6.03155	2.9471e-06	6.10613e-06
Abcb1b	N.A.	3.92266	15.3704	4.73165e-14	3.48294e-13
Abcb4	ABCB4	3.69539	8.9153	3.81905e-09	1.18079e-08
Abcb6	ABCB6	0.925621	4.6717	9.22002e-05	0.000160632
Abcb7	ABCB7	-0.838782	-11.8403	1.32648e-11	6.27152e-11
Abcb8	ABCB8	-0.122874	-1.05728	0.300739	0.334473
Abcc1	ABCC1	0.395377	6.72064	5.47373e-07	1.23873e-06
Abcc10	ABCC10	0.373287	2.68342	0.0128877	0.0173185
Abcc3	ABCC3	5.83387	32.7123	1.14415e-21	4.81795e-20
Abcc4	ABCC4	-0.147687	-1.61231	0.119757	0.141609
Abcc5	N.A.	-2.36113	-36.8354	6.68105e-23	3.7562e-21
Abcd1	ABCD1	-0.880756	-15.1993	6.06486e-14	4.36242e-13
Abcd2	ABCD2	-3.94176	-36.4713	8.47784e-23	4.63283e-21
Abcd3	ABCD3	-0.387994	-5.03028	3.68204e-05	6.72229e-05
Abcd4	ABCD4	0.0241114	0.271222	0.788502	0.810076
Abce1	ABCE1	0.272981	4.54508	0.000127558	0.00021832
Abcf1	ABCF1	0.523854	10.6688	1.13342e-10	4.50467e-10
Abcf2	ABCF2	0.100353	1.63379	0.115143	0.136402
Abcf3	ABCF3	0.540252	6.97026	3.01553e-07	7.07683e-07
Abcg1	ABCG1	-1.78025	-37.6989	3.83188e-23	2.4302e-21
Abcg2	ABCG2	-5.52718	-13.5599	7.39013e-13	4.36483e-12
Abcg3	N.A.	2.03612	3.38873	0.00238599	0.0034953
Abhd10	ABHD10	0.178615	1.50417	0.145375	0.169664
Abhd11	ABHD11	0.457535	3.37465	0.00247039	0.00361436
Abhd12	ABHD12	-1.13148	-25.8072	3.1777e-19	7.31223e-18
Abhd13	ABHD13	0.461071	6.77182	4.84089e-07	1.10684e-06
Abhd14b	ABHD14B	-0.475596	-5.12751	2.8729e-05	5.31691e-05
Abhd15	ABHD15	-2.18569	-8.09298	2.27842e-08	6.23956e-08
Abhd16a	ABHD16A	-0.634691	-7.89693	3.5345e-08	9.39011e-08
Abhd17a	ABHD17A	-0.746027	-7.04033	2.55437e-07	6.06577e-07
Abhd17b	ABHD17B	1.61074	11.3046	3.47049e-11	1.51539e-10
Abhd17c	ABHD17C	-1.23149	-16.4231	1.07811e-14	9.03578e-14
Abhd2	ABHD2	-0.371562	-7.25377	1.54665e-07	3.76649e-07
Abhd3	ABHD3	-2.74958	-20.1559	1.01595e-16	1.29815e-15
Abhd4	ABHD4	0.244028	4.22953	0.000286214	0.000468658
Abhd5	ABHD5	-1.23209	-18.6513	6.03362e-16	6.54387e-15
Abhd6	ABHD6	-4.54463	-10.0043	4.10818e-10	1.48417e-09
Abhd8	ABHD8	1.37844	6.96936	3.02196e-07	7.09033e-07
Abi1	ABI1	-0.119323	-2.56899	0.0167247	0.0222163
Abi2	ABI2	-1.77353	-9.22548	1.99259e-09	6.45035e-09
Abi3	ABI3	-1.77522	-14.8432	1.02418e-13	7.064e-13
Abl1	ABL1	0.293903	5.42301	1.35568e-05	2.58819e-05
Abl2	ABL2	-0.0990856	-1.38923	0.177313	0.204415
Ablim1	ABLIM1	-2.55575	-3.76222	0.000938778	0.00144313
Ablim2	ABLIM2	-0.913742	-4.26059	0.000264364	0.000434659
Abr	ABR	-0.368969	-8.91731	3.80279e-09	1.17647e-08
Abracl	ABRACL	-1.72282	-18.7302	5.4787e-16	5.97943e-15
Abt1	ABT1	0.42943	2.53219	0.0181694	0.0239914
Abtb1	ABTB1	-0.149786	-1.11934	0.273895	0.306882
Abtb2	ABTB2	2.68111	5.87807	4.31726e-06	8.7901e-06
Acaa1a	N.A.	-0.398722	-5.73057	6.24396e-06	1.2446e-05
Acaa1b	N.A.	-8.0811	-14.1485	2.93333e-13	1.86375e-12
Acaa2	ACAA2	-1.20765	-12.7736	2.6691e-12	1.43554e-11
Acaca	ACACA	-2.32157	-32.1942	1.67479e-21	6.80447e-20
Acad10	ACAD10	-0.803115	-4.48893	0.00014731	0.000249946
Acad11	ACAD11	0.325904	2.92614	0.00731547	0.0101208
Acad12	N.A.	0.041822	0.292787	0.772161	0.795015
Acad8	ACAD8	0.174224	1.59555	0.123464	0.145645
Acad9	ACAD9	-0.26443	-2.41171	0.0237509	0.0309294
Acadl	ACADL	-0.776472	-14.7307	1.21124e-13	8.2487e-13
Acadm	ACADM	-0.260842	-4.08629	0.000412592	0.000661125
Acads	ACADS	-0.630679	-8.39427	1.17195e-08	3.3552e-08
Acadsb	ACADSB	0.306391	4.01902	0.000489711	0.00077882
Acadvl	ACADVL	0.419697	5.98474	3.31019e-06	6.81633e-06
Acap1	ACAP1	-2.26547	-6.33472	1.3961e-06	3.00327e-06
Acap2	ACAP2	-0.281108	-4.99129	4.06778e-05	7.38168e-05
Acap3	ACAP3	-0.681047	-7.10814	2.17665e-07	5.20564e-07
Acat1	ACAT1	-1.51296	-21.1629	3.29029e-17	4.7531e-16
Acat2	ACAT2	-2.06269	-13.5184	7.89692e-13	4.64569e-12
Acbd3	ACBD3	-0.272672	-5.71049	6.56663e-06	1.30617e-05
Acbd4	ACBD4	0.838208	5.92397	3.85044e-06	7.87735e-06
Acbd5	ACBD5	-0.978844	-16.8818	5.80132e-15	5.14842e-14
Acbd6	ACBD6	-1.09139	-8.47962	9.72908e-09	2.81794e-08
Accs	ACCS	-1.04173	-8.92557	3.73692e-09	1.15815e-08
Acd	ACD	-0.121345	-1.0409	0.308128	0.342069
Ace	ACE	-9.20746	-16.9361	5.39628e-15	4.80537e-14
Acer3	ACER3	0.866327	10.4922	1.58763e-10	6.16156e-10
Acin1	ACIN1	0.252526	5.94947	3.6136e-06	7.41176e-06
Acly	ACLY	-1.04609	-23.1376	4.12319e-18	6.92816e-17
Aco1	ACO1	-0.785855	-13.7413	5.54072e-13	3.35834e-12
Aco2	ACO2	0.150477	3.7599	0.000944282	0.00145095
Acot1	ACOT1	-5.17082	-8.4318	1.07972e-08	3.10447e-08
Acot11	ACOT11	-0.235482	-2.69448	0.0125643	0.0169035
Acot13	ACOT13	-0.285452	-3.18173	0.00396189	0.00566505
Acot2	ACOT2	-1.36137	-8.30846	1.41451e-08	3.99684e-08
Acot7	ACOT7	1.91324	15.7315	2.82276e-14	2.18124e-13
Acot8	ACOT8	0.354233	3.22091	0.00360163	0.00517196
Acot9	ACOT9	-0.753073	-8.67667	6.35389e-09	1.90233e-08
Acox1	ACOX1	-1.7077	-31.8895	2.10113e-21	8.21034e-20
Acox3	ACOX3	-1.11277	-25.6434	3.69189e-19	8.24194e-18
Acp1	ACP1	0.96498	12.857	2.3228e-12	1.25962e-11
Acp2	ACP2	0.0215735	0.455179	0.653006	0.68281
Acp5	ACP5	-4.50809	-59.277	6.91295e-28	2.39672e-25
Acp6	ACP6	0.216485	2.18993	0.0383178	0.0485792
Acpp	ACPP	2.02381	14.408	1.97083e-13	1.29084e-12
Acrbp	ACRBP	-0.246002	-1.3683	0.183688	0.211062
Acsf2	ACSF2	-2.74386	-25.4406	4.45082e-19	9.60435e-18
Acsf3	ACSF3	-0.564066	-2.72868	0.0116115	0.0156826
Acsl1	ACSL1	1.14682	17.3403	3.16708e-15	2.95568e-14
Acsl3	ACSL3	-1.22525	-9.51223	1.10416e-09	3.7372e-09
Acsl4	ACSL4	-0.352005	-6.10067	2.48339e-06	5.18357e-06
Acsl5	ACSL5	-0.372816	-6.75953	4.98573e-07	1.13671e-06
Acsm2	N.A.	-2.17058	-8.41308	1.12475e-08	3.2245e-08
Acss1	ACSS1	-0.263638	-2.56063	0.017043	0.0226131
Acss2	ACSS2	-0.190898	-1.03832	0.309303	0.343226
Acss3	ACSS3	1.57602	4.41514	0.000177974	0.000299
Acta2	ACTA2	1.02596	3.73771	0.000998603	0.00153012
Actb	ACTB	-0.997854	-23.8223	2.08377e-18	3.81572e-17
Actg1	ACTG1	-0.778893	-18.9067	4.42021e-16	4.92234e-15
Actl6a	ACTL6A	0.0780677	0.752942	0.458689	0.493568
Actn1	ACTN1	-1.96115	-35.6907	1.4238e-22	7.40446e-21
Actn2	ACTN2	-1.72697	-6.20493	1.92006e-06	4.06566e-06
Actn4	ACTN4	-0.460758	-10.5235	1.49514e-10	5.82649e-10
Actr10	ACTR10	-0.162159	-1.8383	0.0782248	0.0951932
Actr1a	ACTR1A	0.304117	6.26896	1.64035e-06	3.49903e-06
Actr1b	ACTR1B	0.508315	7.94965	3.13925e-08	8.38936e-08
Actr2	ACTR2	-0.309025	-6.72176	5.45897e-07	1.23566e-06
Actr3	ACTR3	-0.0544728	-1.53759	0.13702	0.16058
Actr5	ACTR5	0.421728	2.38273	0.0253109	0.0328786
Actr6	ACTR6	0.0123616	0.0894848	0.929427	0.936722
Actr8	ACTR8	0.275742	2.67808	0.0130465	0.0175251
Acvr1	ACVR1	0.071337	0.781662	0.441934	0.477217
Acvr1b	ACVR1B	-1.08815	-19.0902	3.54278e-16	4.03597e-15
Acvr2a	ACVR2A	0.0289379	0.206124	0.838405	0.855596
Acvrl1	ACVRL1	0.339084	4.3169	0.00022889	0.000378671
Acy1	ACY1	-3.72837	-8.76507	5.25721e-09	1.5965e-08
Acyp1	ACYP1	0.581436	2.54606	0.0176116	0.0233141
Adal	ADAL	-0.480424	-2.78311	0.0102349	0.01393
Adam10	ADAM10	-0.655481	-12.7173	2.93288e-12	1.56838e-11
Adam15	ADAM15	1.5257	27.8722	5.15571e-20	1.46515e-18
Adam17	ADAM17	-0.536608	-10.8199	8.51978e-11	3.4642e-10
Adam19	ADAM19	1.12731	2.99417	0.0062235	0.00867819
Adam22	ADAM22	-5.96191	-12.6501	3.28348e-12	1.73534e-11
Adam33	ADAM33	-2.19921	-10.3542	2.07162e-10	7.84953e-10
Adam8	ADAM8	9.39711	60.4172	4.35634e-28	1.81241e-25
Adam9	ADAM9	0.496977	10.8135	8.62165e-11	3.50425e-10
Adamts10	ADAMTS10	-1.19834	-12.7118	2.96002e-12	1.58207e-11
Adamts2	ADAMTS2	-4.31853	-17.3182	3.25965e-15	3.02441e-14
Adamtsl4	ADAMTSL4	1.47049	6.52293	8.8241e-07	1.94654e-06
Adamtsl5	ADAMTSL5	4.10066	13.3448	1.04413e-12	5.99009e-12
Adap1	ADAP1	0.0725822	1.02285	0.316413	0.350145
Adap2	ADAP2	1.05057	14.6916	1.28424e-13	8.68489e-13
Adar	ADAR	1.13301	18.7762	5.17954e-16	5.68875e-15
Adarb1	ADARB1	-5.61424	-22.3405	9.34491e-18	1.48618e-16
Adat1	ADAT1	0.311023	1.308	0.203066	0.231817
Adat2	ADAT2	0.295885	1.24496	0.224974	0.255454
Adck1	ADCK1	-0.492532	-3.7119	0.00106565	0.00162878
Adck2	ADCK2	-0.327507	-3.11241	0.004686	0.00663117
Adck3	N.A.	-1.73866	-6.79001	4.63436e-07	1.06315e-06
Adck4	N.A.	0.0989346	1.08924	0.286693	0.320117
Adck5	ADCK5	-0.334839	-1.31464	0.200856	0.229496
Adcy3	ADCY3	-5.54036	-36.8778	6.49907e-23	3.69382e-21
Adcy7	ADCY7	-1.17124	-20.221	9.43123e-17	1.21554e-15
Adcy9	ADCY9	2.5664	13.3202	1.08639e-12	6.20853e-12
Add1	ADD1	-0.064357	-1.63631	0.114611	0.135818
Add3	ADD3	-3.54895	-39.9757	9.36806e-24	7.55327e-22
Adgb	ADGB	-3.53764	-16.9464	5.32278e-15	4.74805e-14
Adgre1	ADGRE1	1.97579	46.4946	2.46105e-25	3.83808e-23
Adgre4	N.A.	-6.5651	-9.24686	1.90607e-09	6.19533e-09
Adgre5	ADGRE5	4.93626	13.808	4.98735e-13	3.03709e-12
Adgrg1	ADGRG1	-2.54862	-12.191	7.18556e-12	3.53534e-11
Adgrg6	ADGRG6	2.74101	6.13291	2.29323e-06	4.81078e-06
Adgrl2	ADGRL2	-1.59962	-16.4957	9.76455e-15	8.257e-14
Adgrl3	ADGRL3	-8.87916	-11.9352	1.12224e-11	5.36663e-11
Adh5	ADH5	0.146094	2.51661	0.0188154	0.0248034
Adhfe1	ADHFE1	-5.0709	-8.93716	3.64639e-09	1.1328e-08
Adi1	ADI1	0.254939	3.76547	0.000931106	0.00143261
Adipor1	ADIPOR1	-0.393677	-8.79801	4.90019e-09	1.49375e-08
Adipor2	ADIPOR2	-0.275526	-5.1888	2.45752e-05	4.57913e-05
Adk	ADK	-0.467978	-3.49687	0.0018251	0.0027072
Adnp	ADNP	0.698978	2.00919	0.055705	0.0691147
Adnp2	ADNP2	0.234163	2.63551	0.014381	0.0192258
Ado	ADO	-0.832501	-12.3689	5.29103e-12	2.67145e-11
Adora3	ADORA3	-1.13256	-5.76268	5.76107e-06	1.15454e-05
Adpgk	ADPGK	0.0458851	0.51165	0.613497	0.644869
Adprh	ADPRH	-0.141559	-1.88509	0.0713835	0.0872148
Adprhl2	ADPRHL2	-0.342538	-3.71914	0.00104641	0.00160078
Adprm	ADPRM	0.136067	1.14767	0.262235	0.294579
Adra1a	ADRA1A	6.64686	7.99038	2.8652e-08	7.72847e-08
Adrb1	ADRB1	-8.18408	-14.7906	1.1076e-13	7.59906e-13
Adrb2	ADRB2	-1.63535	-10.5658	1.37909e-10	5.40055e-10
Adrbk1	N.A.	-0.0531887	-0.989441	0.33216	0.366168
Adrbk2	N.A.	-2.99064	-21.0962	3.54004e-17	5.06464e-16
Adrm1	ADRM1	0.638595	10.0435	3.80215e-10	1.38032e-09
Adsl	ADSL	0.326912	3.56993	0.00152125	0.0022763
Adss	ADSS	0.642721	11.0957	5.09432e-11	2.15478e-10
Adssl1	ADSSL1	3.79083	23.7409	2.25772e-18	4.0348e-17
Aebp1	AEBP1	2.77618	4.25931	0.000265232	0.000436016
Aebp2	AEBP2	-1.1609	-18.8747	4.595e-16	5.08973e-15
Aen	AEN	1.20736	16.3286	1.22722e-14	1.02114e-13
Aes	AES	0.810123	11.3203	3.37268e-11	1.47951e-10
AF251705	N.A.	-0.558482	-9.53805	1.04756e-09	3.56066e-09
Afap1	AFAP1	-5.32726	-31.9844	1.95746e-21	7.74128e-20
Aff1	AFF1	0.850943	12.2158	6.88474e-12	3.40127e-11
Aff4	AFF4	0.363733	4.81994	6.3061e-05	0.000111985
Afg3l1	N.A.	0.185979	2.65528	0.0137462	0.0184174
Afg3l2	AFG3L2	0.841932	13.4298	9.10313e-13	5.28357e-12
Afmid	AFMID	-1.43359	-5.28571	1.92056e-05	3.61683e-05
Afp	AFP	-0.62648	-2.38298	0.025297	0.0328647
Aftph	AFTPH	0.504473	8.83021	4.57519e-09	1.40002e-08
Aga	AGA	0.890762	12.1677	7.48125e-12	3.66867e-11
Agap1	AGAP1	-0.86927	-13.4189	9.26397e-13	5.36495e-12
Agap2	AGAP2	-3.67741	-12.4823	4.36034e-12	2.24071e-11
Agap3	AGAP3	0.194231	3.31822	0.00283853	0.00412053
Agbl5	AGBL5	-0.132157	-1.01599	0.319603	0.353375
Ager	AGER	-3.37671	-7.96486	3.03394e-08	8.12879e-08
Agfg1	AGFG1	0.828136	15.4851	4.01141e-14	3.00163e-13
Agfg2	AGFG2	-0.325137	-4.70692	8.42422e-05	0.000147484
Aggf1	AGGF1	-0.834636	-12.4979	4.24648e-12	2.1876e-11
Agk	AGK	0.281219	2.20431	0.0371708	0.0472287
Agl	AGL	-1.27565	-19.7466	1.62976e-16	1.99019e-15
Agmo	AGMO	-5.2915	-12.5117	4.14845e-12	2.1456e-11
Ago1	AGO1	-0.17146	-2.51144	0.0190347	0.0250702
Ago2	AGO2	-0.0134785	-0.124571	0.901884	0.912677
Ago3	AGO3	0.145041	1.5287	0.139203	0.163009
Ago4	AGO4	-0.968849	-12.1263	8.03817e-12	3.9196e-11
Agpat1	AGPAT1	-0.195484	-3.16267	0.00414953	0.00591872
Agpat2	AGPAT2	0.0967517	0.922902	0.365097	0.399639
Agpat3	AGPAT3	-0.27586	-4.81767	6.34284e-05	0.000112561
Agpat4	AGPAT4	-0.809904	-9.34413	1.55876e-09	5.14687e-09
Agpat5	AGPAT5	0.594923	6.78775	4.6596e-07	1.06844e-06
Agpat6	N.A.	0.941942	14.7194	1.23183e-13	8.37404e-13
Agpat9	N.A.	0.384618	1.98779	0.0581691	0.0719572
Agps	AGPS	-0.146641	-2.69411	0.0125748	0.0169155
Agrn	AGRN	-0.696488	-7.97452	2.96885e-08	7.98321e-08
Agtpbp1	AGTPBP1	-0.0693454	-1.17905	0.24975	0.281649
Agtrap	AGTRAP	-0.263765	-4.35549	0.000207353	0.00034551
Ahctf1	AHCTF1	-0.184423	-2.63026	0.0145542	0.0194444
Ahcy	AHCY	0.809557	7.73395	5.11138e-08	1.32975e-07
Ahcyl1	AHCYL1	0.38751	8.26454	1.55806e-08	4.37865e-08
Ahcyl2	AHCYL2	-0.0196105	-0.320363	0.751421	0.775504
Ahdc1	AHDC1	0.093188	0.626362	0.536895	0.570928
Ahi1	AHI1	1.68872	8.15635	1.97911e-08	5.46885e-08
Ahnak	AHNAK	1.99289	24.4478	1.13476e-18	2.21023e-17
Ahnak2	AHNAK2	-0.88219	-14.1339	3.00043e-13	1.90058e-12
Ahr	AHR	0.230246	0.648691	0.522598	0.556977
Ahrr	AHRR	1.29414	3.80939	0.000833396	0.00128914
Ahsa1	AHSA1	0.737369	12.5747	3.72844e-12	1.94774e-11
Ahsa2	N.A.	-0.062579	-0.515321	0.610967	0.642275
AI314180	ECPAS	0.0186771	0.41651	0.680678	0.70854
AI413582	N.A.	1.01911	10.3765	1.98387e-10	7.55833e-10
AI467606	C16orf54	0.567751	7.79174	4.48284e-08	1.17505e-07
AI597479	C2orf49	-0.0112322	-0.120618	0.904981	0.915099
AI606181	N.A.	-1.8015	-7.34337	1.2551e-07	3.0905e-07
AI607873	N.A.	1.61083	25.7548	3.33349e-19	7.55374e-18
AI837181	C11orf68	0.417144	4.87151	5.52613e-05	9.88262e-05
AI846148	N.A.	0.291648	1.98209	0.0588415	0.0727199
AI987944	N.A.	0.450344	5.53913	1.01079e-05	1.96399e-05
Aida	AIDA	-0.201496	-2.87702	0.008215	0.0113066
Aif1	AIF1	5.92383	9.86537	5.41438e-10	1.92332e-09
Aifm1	AIFM1	-0.666969	-6.97544	2.97865e-07	6.99661e-07
Aifm2	AIFM2	-1.06263	-17.1398	4.11943e-15	3.76174e-14
Aig1	AIG1	-0.820581	-6.38357	1.23889e-06	2.68396e-06
Aim1	N.A.	-0.0817737	-1.11781	0.274536	0.3075
Aim2	AIM2	-0.564306	-10.5479	1.42705e-10	5.5716e-10
Aimp1	AIMP1	-0.123057	-1.02682	0.314579	0.348413
Aimp2	AIMP2	0.00684687	0.0492392	0.96113	0.964096
Aip	AIP	-0.226996	-3.89777	0.000666341	0.00104079
AK010878	N.A.	1.03678	4.71775	8.19347e-05	0.000143589
Ak1	AK1	3.63607	6.15521	2.17035e-06	4.56775e-06
Ak2	AK2	0.587894	8.24701	1.61947e-08	4.54019e-08
Ak3	AK3	-0.842223	-10.5893	1.31835e-10	5.18812e-10
Ak4	AK4	2.86932	8.1165	2.16225e-08	5.94333e-08
Ak6	N.A.	0.163989	1.81624	0.0816435	0.0989944
Ak8	AK8	-2.62118	-20.7994	4.9146e-17	6.83379e-16
Akap1	AKAP1	0.240197	1.58218	0.126488	0.148975
Akap10	AKAP10	-0.114336	-1.33908	0.192889	0.221024
Akap11	AKAP11	0.230723	3.09249	0.00491655	0.00694137
Akap13	AKAP13	-1.08679	-21.8847	1.51005e-17	2.31653e-16
Akap17b	N.A.	1.57275	4.78716	6.85846e-05	0.000121112
Akap2	AKAP2	0.885296	3.43672	0.00211897	0.00311776
Akap5	AKAP5	-6.25251	-12.1295	7.99384e-12	3.89981e-11
Akap7	AKAP7	-1.95013	-14.3025	2.31493e-13	1.49923e-12
Akap8	AKAP8	0.182239	3.25278	0.00333212	0.00480219
Akap8l	AKAP8L	0.300683	4.14321	0.000356832	0.000577022
Akap9	AKAP9	0.257212	3.14886	0.00429067	0.00610245
Akip1	AKIP1	0.507375	5.46582	1.21646e-05	2.34174e-05
Akirin1	AKIRIN1	0.922645	18.1067	1.18636e-15	1.21331e-14
Akirin2	AKIRIN2	0.066382	0.717712	0.479752	0.514722
Akna	AKNA	-0.422755	-6.86787	3.84742e-07	8.9224e-07
Akr1a1	AKR1A1	0.553687	11.2599	3.76596e-11	1.63275e-10
Akr1b10	AKR1B10	-0.63426	-8.33044	1.34784e-08	3.82089e-08
Akr1b3	AKR1B1	-1.48805	-25.1986	5.57405e-19	1.17123e-17
Akr1b8	N.A.	0.422018	3.76899	0.000922874	0.00142141
Akr1c12	N.A.	1.35278	3.24802	0.00337111	0.004853
Akr1c13	N.A.	0.781392	8.91261	3.84083e-09	1.18612e-08
Akr1e1	AKR1E2	0.780086	7.44012	1.00282e-07	2.50972e-07
Akr7a5	N.A.	-0.104963	-0.961871	0.345552	0.379604
Akt1	AKT1	-0.396292	-8.01289	2.72435e-08	7.36766e-08
Akt1s1	AKT1S1	0.0534573	0.544911	0.590762	0.62286
Akt2	AKT2	-0.29545	-4.92327	4.84057e-05	8.71754e-05
Akt3	AKT3	3.77435	22.0791	1.22919e-17	1.91103e-16
Aktip	AKTIP	0.271879	2.84473	0.00886247	0.0121543
Alad	ALAD	-0.115745	-0.550093	0.587257	0.619416
Alas1	ALAS1	-1.75429	-44.8149	5.97913e-25	8.07648e-23
Alcam	ALCAM	1.05442	17.0155	4.85596e-15	4.37611e-14
Aldh16a1	ALDH16A1	-1.08945	-12.7735	2.6693e-12	1.43554e-11
Aldh18a1	ALDH18A1	-1.76804	-11.9382	1.11641e-11	5.34447e-11
Aldh1b1	ALDH1B1	0.449902	3.04132	0.0055599	0.00778836
Aldh1l1	ALDH1L1	-1.4704	-9.76443	6.62694e-10	2.3239e-09
Aldh2	ALDH2	-0.57546	-11.5117	2.38413e-11	1.07684e-10
Aldh3a2	ALDH3A2	-0.512543	-9.75075	6.81156e-10	2.37902e-09
Aldh3b1	ALDH3B1	-0.895047	-16.8603	5.97015e-15	5.28922e-14
Aldh4a1	ALDH4A1	-0.630217	-5.50785	1.09385e-05	2.11825e-05
Aldh6a1	ALDH6A1	-1.07473	-9.20656	2.0725e-09	6.69236e-09
Aldh7a1	ALDH7A1	0.948347	7.28497	1.43798e-07	3.52082e-07
Aldh9a1	ALDH9A1	-0.858375	-16.1138	1.65116e-14	1.33881e-13
Aldoa	ALDOA	-0.212577	-5.45793	1.24099e-05	2.38587e-05
Aldoc	ALDOC	-4.40393	-52.5312	1.28857e-26	3.11683e-24
Alg1	ALG1	0.00884454	0.0798057	0.937043	0.943412
Alg10b	ALG10B	0.554635	6.93904	3.2476e-07	7.59403e-07
Alg11	ALG11	0.273273	2.65876	0.013637	0.0182822
Alg12	ALG12	0.771211	8.91141	3.85062e-09	1.1887e-08
Alg13	N.A.	-0.441868	-2.61778	0.0149736	0.0199744
Alg14	ALG14	0.210967	1.28178	0.211967	0.241423
Alg2	ALG2	1.47352	11.8854	1.22502e-11	5.82601e-11
Alg3	ALG3	0.284937	3.02239	0.00581767	0.0081341
Alg5	ALG5	0.337374	3.91461	0.000638488	0.00100029
Alg6	ALG6	0.216298	1.28759	0.209969	0.239252
Alg8	ALG8	-0.232341	-2.82063	0.00937707	0.0128178
Alg9	ALG9	0.115845	1.16311	0.256036	0.28802
Alkbh1	ALKBH1	-0.0444988	-0.460181	0.649462	0.679788
Alkbh3	ALKBH3	0.397735	4.31805	0.000228215	0.000377737
Alkbh4	ALKBH4	0.430032	2.24486	0.0341014	0.0435254
Alkbh5	ALKBH5	1.19186	19.4744	2.2428e-16	2.64783e-15
Alkbh6	ALKBH6	-0.029968	-0.216393	0.83048	0.848093
Alkbh8	ALKBH8	0.702263	5.44138	1.29405e-05	2.47872e-05
Alms1	ALMS1	-1.17721	-6.30333	1.50771e-06	3.23001e-06
Alox5	ALOX5	-6.87159	-16.6492	7.92917e-15	6.82709e-14
Alox5ap	ALOX5AP	0.263559	5.04721	3.52625e-05	6.45827e-05
Aloxe3	ALOXE3	-4.39907	-13.1399	1.45691e-12	8.14258e-12
Alpk1	ALPK1	-0.0688125	-1.01635	0.319435	0.353226
Als2	ALS2	-0.128115	-1.61066	0.120119	0.141972
Als2cl	ALS2CL	-1.76174	-21.847	1.57187e-17	2.40178e-16
Alyref	ALYREF	-0.410685	-3.71217	0.00106492	0.0016279
Alyref2	N.A.	-0.847923	-5.42442	1.35084e-05	2.57941e-05
Ambra1	AMBRA1	0.421852	8.01676	2.70089e-08	7.308e-08
Amd1	AMD1	-1.42592	-17.1567	4.02913e-15	3.68251e-14
Amdhd2	AMDHD2	-0.348533	-5.70555	6.64851e-06	1.32119e-05
Amer1	AMER1	-0.235604	-1.50852	0.144263	0.168499
Amfr	AMFR	0.183682	3.69059	0.00112431	0.00171365
Ammecr1	AMMECR1	-1.08591	-10.2803	2.39063e-10	8.96034e-10
Ammecr1l	AMMECR1L	0.30334	5.03782	3.61185e-05	6.60573e-05
Amn1	AMN1	0.0589723	0.243587	0.809587	0.829526
Ampd2	AMPD2	-0.877558	-11.5343	2.28878e-11	1.03819e-10
Ampd3	AMPD3	0.650589	10.8783	7.63465e-11	3.12384e-10
Amt	AMT	-0.0270494	-0.106232	0.916267	0.925072
Amz1	AMZ1	-3.02063	-32.8183	1.05917e-21	4.5335e-20
Amz2	AMZ2	0.615017	6.83335	4.17791e-07	9.64155e-07
Anapc1	ANAPC1	0.659821	10.9598	6.55585e-11	2.71988e-10
Anapc10	ANAPC10	0.237514	2.29066	0.0309126	0.039694
Anapc11	ANAPC11	-0.0059492	-0.0636744	0.949748	0.95406
Anapc13	ANAPC13	-1.42161	-14.0248	3.55307e-13	2.22222e-12
Anapc15	ANAPC15	-0.908179	-6.5694	7.88404e-07	1.75143e-06
Anapc16	ANAPC16	1.52371	15.3833	4.6439e-14	3.43049e-13
Anapc2	ANAPC2	-0.58168	-9.68807	7.72812e-10	2.67221e-09
Anapc4	ANAPC4	0.152985	2.04562	0.0517205	0.0644477
Anapc5	ANAPC5	0.967685	15.9863	1.97192e-14	1.57285e-13
Anapc7	ANAPC7	0.749661	8.19132	1.83155e-08	5.08541e-08
Ang	ANG	-0.501802	-1.79489	0.0850716	0.102923
Angel1	ANGEL1	-0.258895	-1.72749	0.0967201	0.115964
Angel2	ANGEL2	0.269741	4.31185	0.000231866	0.000383469
Angptl2	ANGPTL2	10.2493	12.6864	3.0891e-12	1.64011e-11
Angptl4	ANGPTL4	-2.59341	-13.07	1.63354e-12	9.05194e-12
Ank	ANKH	-0.478619	-3.54429	0.00162178	0.00241765
Ank2	ANK2	-3.19215	-11.8951	1.20427e-11	5.7378e-11
Ankfy1	ANKFY1	0.356694	7.41562	1.06135e-07	2.64917e-07
Ankhd1	ANKHD1	-0.209416	-3.5442	0.00162214	0.00241765
Ankib1	ANKIB1	0.547368	8.47069	9.91996e-09	2.87083e-08
Ankle2	ANKLE2	0.143107	2.69334	0.0125972	0.0169412
Ankmy2	ANKMY2	-0.559498	-5.97224	3.41467e-06	7.01896e-06
Ankra2	ANKRA2	0.269059	2.05929	0.0502923	0.0627733
Ankrd10	ANKRD10	0.126182	0.832489	0.413209	0.448621
Ankrd11	ANKRD11	0.272107	4.40437	0.000182953	0.000306918
Ankrd12	ANKRD12	0.155834	2.29883	0.0303731	0.0390255
Ankrd13a	ANKRD13A	-0.108039	-2.33524	0.0280724	0.0362439
Ankrd13b	ANKRD13B	-1.44855	-15.5529	3.64006e-14	2.75147e-13
Ankrd13c	ANKRD13C	0.117795	2.07507	0.0486869	0.0608938
Ankrd13d	ANKRD13D	0.784873	4.29652	0.000241142	0.00039805
Ankrd16	ANKRD16	-0.0208703	-0.243263	0.809835	0.829685
Ankrd17	ANKRD17	0.302371	3.96652	0.000559655	0.000884108
Ankrd23	ANKRD23	0.0808042	0.455686	0.652646	0.682502
Ankrd24	ANKRD24	2.18053	15.6541	3.15045e-14	2.4094e-13
Ankrd26	ANKRD26	0.788293	4.72993	7.94163e-05	0.000139364
Ankrd27	ANKRD27	0.572036	5.97755	3.36994e-06	6.93251e-06
Ankrd28	ANKRD28	3.24276	25.5542	4.00769e-19	8.85011e-18
Ankrd32	N.A.	-0.182682	-1.0333	0.311599	0.345479
Ankrd33b	ANKRD33B	7.44023	12.3604	5.36894e-12	2.70554e-11
Ankrd37	ANKRD37	5.19916	7.70192	5.49807e-08	1.42288e-07
Ankrd39	ANKRD39	-0.119701	-0.712561	0.482877	0.517667
Ankrd40	ANKRD40	0.65896	15.0596	7.44048e-14	5.26808e-13
Ankrd44	ANKRD44	-1.09787	-17.386	2.9839e-15	2.80357e-14
Ankrd46	ANKRD46	-0.384171	-3.96445	0.000562596	0.00088835
Ankrd49	ANKRD49	-0.504412	-4.22455	0.000289887	0.000474298
Ankrd50	N.A.	1.9607	21.426	2.47015e-17	3.6391e-16
Ankrd52	ANKRD52	-0.152268	-2.30552	0.0299378	0.0385184
Ankrd54	ANKRD54	-0.54894	-3.59048	0.00144511	0.00216923
Ankrd55	ANKRD55	1.76559	5.35611	1.60618e-05	3.04629e-05
Ankrd63	ANKRD63	-6.41512	-9.6185	8.89574e-10	3.0516e-09
Anks1	ANKS1A	0.357128	4.32413	0.000224694	0.000372437
Anks3	ANKS3	0.619228	6.80275	4.49519e-07	1.03325e-06
Ankzf1	ANKZF1	-0.354441	-3.95509	0.000576143	0.000907811
Anln	ANLN	-3.8068	-11.6877	1.73907e-11	8.04474e-11
Ano10	ANO10	-0.953413	-9.87424	5.31937e-10	1.89216e-09
Ano6	ANO6	-0.800144	-17.1018	4.33171e-15	3.9383e-14
Ano8	ANO8	-0.118636	-1.12081	0.273279	0.306225
Anp32a	ANP32A	0.158776	2.61779	0.0149734	0.0199744
Anp32b	ANP32B	-0.0755478	-1.32849	0.19631	0.224647
Anp32e	ANP32E	-0.612865	-9.34365	1.56028e-09	5.15026e-09
Anpep	ANPEP	1.66839	13.8021	5.03423e-13	3.06384e-12
Antxr2	ANTXR2	1.534	16.1136	1.65147e-14	1.33881e-13
Anxa1	ANXA1	0.195049	4.55759	0.000123534	0.000211817
Anxa11	ANXA11	-0.525461	-6.58565	7.57982e-07	1.68709e-06
Anxa2	ANXA2	-0.577774	-10.7807	9.17142e-11	3.71319e-10
Anxa3	ANXA3	-1.43572	-23.8022	2.12554e-18	3.87175e-17
Anxa4	ANXA4	-0.852158	-22.5334	7.64785e-18	1.23326e-16
Anxa5	ANXA5	-0.715105	-14.2853	2.37675e-13	1.53735e-12
Anxa6	ANXA6	0.334301	5.08392	3.21086e-05	5.90267e-05
Anxa7	ANXA7	-0.127093	-2.38397	0.0252426	0.0328021
Anxa9	ANXA9	0.0636612	0.350169	0.729217	0.754986
Aoah	AOAH	3.65248	19.1	3.50142e-16	4.00201e-15
Ap1ar	AP1AR	0.0542574	0.750357	0.460216	0.495006
Ap1b1	AP1B1	0.272959	4.53487	0.000130941	0.000223778
Ap1g1	AP1G1	-0.42759	-8.43276	1.07745e-08	3.09915e-08
Ap1g2	AP1G2	-0.858952	-10.5039	1.55238e-10	6.0315e-10
Ap1m1	AP1M1	-0.170747	-3.24338	0.00340955	0.00490223
Ap1s1	AP1S1	0.778763	11.1269	4.80931e-11	2.04587e-10
Ap1s2	AP1S2	-0.729983	-11.2648	3.73232e-11	1.62019e-10
Ap1s3	AP1S3	-0.118512	-0.884733	0.384938	0.419899
Ap2a1	AP2A1	-0.0137423	-0.224569	0.824185	0.842325
Ap2a2	AP2A2	-0.0432583	-0.794815	0.434386	0.469945
Ap2b1	AP2B1	0.0110093	0.255735	0.800299	0.820818
Ap2m1	AP2M1	0.935437	19.5331	2.09275e-16	2.50479e-15
Ap2s1	AP2S1	0.61425	8.23407	1.66637e-08	4.65913e-08
Ap3b1	AP3B1	0.422581	9.46377	1.21912e-09	4.09429e-09
Ap3d1	AP3D1	-0.206935	-4.72593	8.02358e-05	0.000140731
Ap3m1	AP3M1	-0.183984	-3.45564	0.00202188	0.00298334
Ap3m2	AP3M2	0.551096	6.75255	5.0699e-07	1.15337e-06
Ap3s1	AP3S1	0.112195	1.92275	0.0662611	0.0813386
Ap3s2	AP3S2	-0.181164	-2.76192	0.0107513	0.0145852
Ap4b1	N.A.	0.111273	0.837606	0.410383	0.445878
Ap4e1	AP4E1	0.423531	3.16984	0.00407791	0.00581975
Ap4m1	AP4M1	-0.944372	-7.70858	5.4152e-08	1.40353e-07
Ap4s1	AP4S1	0.0447365	0.329647	0.744481	0.769028
Ap5b1	AP5B1	-0.603816	-5.91623	3.92543e-06	8.01973e-06
Ap5m1	AP5M1	0.19676	2.00179	0.0565467	0.0701171
Ap5s1	AP5S1	-0.90644	-7.3992	1.10249e-07	2.7433e-07
Ap5z1	AP5Z1	-0.343431	-4.92764	4.78673e-05	8.62408e-05
Apaf1	APAF1	0.435926	7.01119	2.73671e-07	6.4692e-07
Apba1	APBA1	-2.35873	-25.804	3.18691e-19	7.31722e-18
Apba3	APBA3	1.65321	13.8771	4.47475e-13	2.7426e-12
Apbb1ip	APBB1IP	-2.12063	-33.5433	6.28432e-22	2.86681e-20
Apbb2	APBB2	3.38416	23.1723	3.98133e-18	6.71147e-17
Apc	APC	0.375682	5.85211	4.60625e-06	9.34092e-06
Apcdd1	APCDD1	-6.40296	-10.6641	1.14351e-10	4.53608e-10
Apeh	APEH	-0.240456	-3.46673	0.00196702	0.00290693
Apex1	APEX1	-1.79533	-19.477	2.23588e-16	2.64266e-15
Apex2	APEX2	-0.205049	-1.24428	0.22522	0.255649
Aph1a	APH1A	-0.0347879	-0.610881	0.546928	0.580766
Aph1b	APH1B	-1.26436	-9.09546	2.61327e-09	8.29691e-09
Aph1c	N.A.	-1.62649	-25.528	4.10579e-19	9.00935e-18
Api5	API5	-0.213408	-4.51754	0.000136891	0.000233334
Apip	APIP	0.399632	3.30016	0.0029672	0.00429851
Aplf	APLF	1.00153	8.62256	7.13879e-09	2.116e-08
Aplp1	APLP1	-1.81848	-7.93916	3.21416e-08	8.57631e-08
Aplp2	APLP2	-1.49389	-31.4582	2.90698e-21	1.1116e-19
Apmap	APMAP	0.586673	6.21975	1.85128e-06	3.92962e-06
Apoa1bp	N.A.	0.12059	1.64492	0.112812	0.133914
Apobec1	APOBEC1	2.13727	53.9507	6.75963e-27	1.85018e-24
Apobec3	APOBEC3H	0.461437	5.74852	5.96916e-06	1.19487e-05
Apobr	APOBR	-0.610295	-11.1926	4.26092e-11	1.83056e-10
Apoc1	APOC1	-6.72667	-8.15717	1.97554e-08	5.46043e-08
Apoc2	APOC2	1.79921	6.78408	4.70067e-07	1.07691e-06
Apoe	APOE	3.12479	50.6287	3.14432e-26	6.54081e-24
Apoo-ps	N.A.	0.50935	1.22272	0.233117	0.263922
Apool	APOOL	0.0287801	0.267586	0.791267	0.812756
Apopt1	APOPT1	0.679551	6.54412	8.38188e-07	1.8541e-06
App	APP	0.437941	12.25	6.49014e-12	3.21907e-11
Appbp2	APPBP2	-0.0703505	-0.933222	0.359851	0.394229
Appl1	APPL1	0.0441803	0.800095	0.431378	0.466836
Appl2	APPL2	0.0516753	1.02682	0.31458	0.348413
Aprt	APRT	-0.114077	-1.86751	0.0738902	0.0901609
Aptx	APTX	0.223412	2.2308	0.0351386	0.0447778
Aqr	AQR	-0.045606	-0.86077	0.397746	0.433143
Araf	ARAF	0.130295	1.95466	0.0621753	0.0766034
Arap1	ARAP1	1.14503	24.2027	1.43746e-18	2.75849e-17
Arap2	ARAP2	2.35909	9.42573	1.31794e-09	4.40625e-09
Arap3	ARAP3	0.696696	2.32605	0.0286377	0.0369325
Arcn1	ARCN1	0.184577	3.89071	0.000678375	0.00105927
Arel1	AREL1	0.660103	10.9901	6.19638e-11	2.58207e-10
Arf1	ARF1	-0.228631	-5.64937	7.65665e-06	1.51228e-05
Arf2	N.A.	0.482729	5.99768	3.2055e-06	6.61478e-06
Arf3	ARF3	-0.32539	-8.0754	2.36945e-08	6.47182e-08
Arf4	ARF4	-0.86296	-13.6043	6.88509e-13	4.09913e-12
Arf5	ARF5	0.0850686	1.3505	0.18925	0.217022
Arf6	ARF6	0.444129	10.1558	3.04875e-10	1.12647e-09
Arfgap1	ARFGAP1	-0.272117	-3.77567	0.000907462	0.00139892
Arfgap2	ARFGAP2	0.366735	5.45427	1.25255e-05	2.40632e-05
Arfgap3	ARFGAP3	-0.382917	-5.87802	4.31772e-06	8.7901e-06
Arfgef1	ARFGEF1	0.436774	7.66043	6.0438e-08	1.55559e-07
Arfgef2	ARFGEF2	-1.02287	-20.3844	7.8317e-17	1.03241e-15
Arfgef3	ARFGEF3	1.51748	5.44213	1.29163e-05	2.47544e-05
Arfip1	ARFIP1	0.0045033	0.0670437	0.947093	0.951668
Arfip2	ARFIP2	-0.0303399	-0.437249	0.665777	0.694698
Arfrp1	ARFRP1	0.284738	3.6759	0.00116658	0.00177211
Arg1	ARG1	7.75056	7.00526	2.77541e-07	6.55177e-07
Arg2	ARG2	-2.21687	-6.6321	6.77501e-07	1.51639e-06
Arglu1	ARGLU1	-0.737384	-10.346	2.10457e-10	7.96276e-10
Arhgap1	ARHGAP1	-0.435399	-7.44931	9.81755e-08	2.46173e-07
Arhgap10	ARHGAP10	3.19901	38.892	1.81345e-23	1.32829e-21
Arhgap11a	ARHGAP11A	-0.857439	-11.7588	1.53243e-11	7.14745e-11
Arhgap12	ARHGAP12	0.737747	10.1062	3.36009e-10	1.23057e-09
Arhgap15	ARHGAP15	-2.3304	-8.20473	1.77801e-08	4.94863e-08
Arhgap17	ARHGAP17	-1.07554	-18.2115	1.04024e-15	1.08087e-14
Arhgap18	ARHGAP18	-0.504553	-7.14673	1.98769e-07	4.7801e-07
Arhgap19	ARHGAP19	-0.969544	-16.4909	9.82941e-15	8.30509e-14
Arhgap21	ARHGAP21	-0.12168	-1.3614	0.185831	0.213407
Arhgap22	ARHGAP22	3.14506	25.9932	2.68264e-19	6.32701e-18
Arhgap23	ARHGAP23	-0.808082	-8.74865	5.44516e-09	1.65117e-08
Arhgap24	ARHGAP24	-0.49245	-7.266	1.50307e-07	3.66982e-07
Arhgap25	ARHGAP25	-1.69711	-41.3716	4.10277e-24	3.77636e-22
Arhgap26	ARHGAP26	-3.27302	-21.3891	2.57101e-17	3.77698e-16
Arhgap27	ARHGAP27	1.72804	27.6157	6.41715e-20	1.77042e-18
Arhgap28	ARHGAP28	6.47256	11.1299	4.78208e-11	2.03596e-10
Arhgap30	ARHGAP30	-0.738612	-18.7026	5.6663e-16	6.17123e-15
Arhgap31	ARHGAP31	-2.27982	-33.3164	7.39082e-22	3.30934e-20
Arhgap35	ARHGAP35	-0.0682517	-0.742809	0.464691	0.499509
Arhgap39	ARHGAP39	-3.0682	-43.5197	1.21244e-24	1.41692e-22
Arhgap4	ARHGAP4	0.473085	7.24374	1.58334e-07	3.85135e-07
Arhgap5	ARHGAP5	0.121609	1.39622	0.175224	0.202186
Arhgap6	ARHGAP6	-3.09912	-22.2604	1.01609e-17	1.59884e-16
Arhgap9	ARHGAP9	-1.29099	-21.7225	1.79508e-17	2.72564e-16
Arhgdia	ARHGDIA	-0.249604	-6.11677	2.3865e-06	4.99437e-06
Arhgdib	ARHGDIB	0.221465	3.91138	0.000643743	0.00100776
Arhgef1	ARHGEF1	-0.446039	-8.21964	1.72037e-08	4.79977e-08
Arhgef10l	ARHGEF10L	5.29628	9.74157	6.93849e-10	2.42091e-09
Arhgef11	ARHGEF11	-1.15373	-19.9967	1.21974e-16	1.52666e-15
Arhgef12	ARHGEF12	-0.795638	-12.2354	6.65497e-12	3.29611e-11
Arhgef18	ARHGEF18	-4.12632	-20.8159	4.82523e-17	6.7275e-16
Arhgef2	ARHGEF2	-1.17281	-23.7516	2.23409e-18	4.00634e-17
Arhgef3	ARHGEF3	-0.692087	-8.30247	1.43326e-08	4.0476e-08
Arhgef37	ARHGEF37	0.461683	1.01015	0.322338	0.356096
Arhgef4	ARHGEF4	-3.80968	-16.0184	1.88548e-14	1.50969e-13
Arhgef40	ARHGEF40	-2.91023	-14.5528	1.5824e-13	1.05166e-12
Arhgef6	ARHGEF6	-0.896119	-13.568	7.29591e-13	4.31408e-12
Arhgef7	ARHGEF7	-0.453859	-7.94024	3.20636e-08	8.5577e-08
Arid1a	ARID1A	-0.489426	-6.5091	9.12538e-07	2.00959e-06
Arid1b	ARID1B	-0.309002	-5.04984	3.50268e-05	6.41849e-05
Arid2	ARID2	-0.603213	-7.20809	1.72113e-07	4.17576e-07
Arid3a	ARID3A	-0.34576	-4.69935	8.58908e-05	0.000150193
Arid3b	ARID3B	1.515	10.3769	1.98227e-10	7.55501e-10
Arid4a	ARID4A	-0.230358	-3.98344	0.000536086	0.000849198
Arid4b	ARID4B	-0.159839	-2.11997	0.0443665	0.0557988
Arid5a	ARID5A	2.21634	7.46142	9.54643e-08	2.39663e-07
Arid5b	ARID5B	0.819089	7.82699	4.13895e-08	1.09192e-07
Arih1	ARIH1	0.329643	5.77587	5.5738e-06	1.11874e-05
Arih2	ARIH2	0.241989	4.074	0.000425722	0.000681431
Arl1	ARL1	-0.127437	-2.19078	0.0382492	0.04851
Arl10	ARL10	-1.38309	-8.18421	1.86061e-08	5.16335e-08
Arl11	ARL11	-1.32064	-23.9647	1.81228e-18	3.38412e-17
Arl13b	ARL13B	-0.685272	-6.27475	1.61719e-06	3.45073e-06
Arl14ep	ARL14EP	0.381251	3.40651	0.00228346	0.00335253
Arl15	ARL15	-1.47294	-7.5607	7.59494e-08	1.93189e-07
Arl16	ARL16	0.406718	2.28988	0.0309644	0.0397409
Arl2	ARL2-SNX15	-0.00969268	-0.0939498	0.925916	0.933546
Arl2bp	ARL2BP	1.05691	8.13437	2.07809e-08	5.72712e-08
Arl3	ARL3	1.13373	9.06276	2.79869e-09	8.83704e-09
Arl4a	ARL4A	0.347043	1.92538	0.0659154	0.0809429
Arl4c	ARL4C	3.30742	39.6964	1.10875e-23	8.6939e-22
Arl5a	ARL5A	-0.874014	-15.0135	7.96203e-14	5.58793e-13
Arl5b	ARL5B	0.732048	7.0154	2.70955e-07	6.41083e-07
Arl5c	ARL5C	0.234342	1.29057	0.20895	0.238169
Arl6	ARL6	2.37624	8.77163	5.18408e-09	1.57568e-08
Arl6ip1	N.A.	-0.255397	-4.5544	0.000124548	0.000213415
Arl6ip4	ARL6IP4	0.484039	5.35746	1.60069e-05	3.03699e-05
Arl6ip5	ARL6IP5	0.119319	2.09709	0.0465229	0.0583064
Arl6ip6	ARL6IP6	-0.879152	-6.4719	9.98896e-07	2.18957e-06
Arl8a	ARL8A	0.318071	5.2716	1.99066e-05	3.74342e-05
Arl8b	ARL8B	-0.106732	-2.44444	0.0220957	0.0288788
Armc1	ARMC1	0.125278	1.32203	0.198422	0.226815
Armc10	ARMC10	-0.0347475	-0.456302	0.652209	0.682114
Armc2	ARMC2	-0.514604	-1.21377	0.236454	0.267555
Armc5	ARMC5	0.258527	2.36997	0.0260276	0.0337505
Armc7	ARMC7	0.247603	2.82144	0.00935933	0.0127986
Armc8	ARMC8	0.5439	6.59517	7.4074e-07	1.65189e-06
Armc9	ARMC9	0.0039876	0.0417239	0.967058	0.969388
Armcx3	ARMCX3	0.487246	6.97397	2.98909e-07	7.01796e-07
Armcx5	ARMCX5	1.05548	8.07109	2.39229e-08	6.52049e-08
Armt1	ARMT1	-0.532264	-6.25138	1.71275e-06	3.646e-06
Arnt	ARNT	-0.0220235	-0.30519	0.76281	0.786166
Arntl	ARNTL	-1.07602	-7.55333	7.72451e-08	1.96245e-07
Arpc1a	N.A.	-0.403127	-4.83192	6.11557e-05	0.000108787
Arpc1b	ARPC1B	-0.584583	-12.5259	4.04991e-12	2.1006e-11
Arpc2	ARPC2	-0.48051	-11.7422	1.57826e-11	7.3513e-11
Arpc3	ARPC3	0.301395	5.25322	2.08589e-05	3.91259e-05
Arpc4	ARPC4	-0.356307	-7.02818	2.62885e-07	6.22982e-07
Arpc5	ARPC5	-0.319453	-7.59936	6.95024e-08	1.77921e-07
Arpc5l	ARPC5L	0.352542	4.15429	0.000346883	0.000561633
Arpp19	ARPP19	-1.1717	-17.2988	3.34315e-15	3.0965e-14
Arrb1	ARRB1	-1.07389	-19.2114	3.06451e-16	3.52589e-15
Arrb2	ARRB2	0.539446	9.80832	6.0685e-10	2.14118e-09
Arrdc1	ARRDC1	-0.174003	-2.74274	0.0112402	0.0152127
Arrdc2	ARRDC2	-0.214148	-1.7226	0.0976163	0.116984
Arrdc3	ARRDC3	2.42684	38.623	2.14239e-23	1.4955e-21
Arrdc4	ARRDC4	0.577768	6.75432	5.04839e-07	1.14998e-06
Arsa	ARSA	-0.618422	-7.68843	5.66966e-08	1.46475e-07
Arsb	ARSB	0.253319	3.62653	0.0013204	0.00199007
Arsg	ARSG	-4.56979	-15.8355	2.43683e-14	1.89996e-13
Arsk	ARSK	-0.136765	-1.90965	0.0680049	0.0833512
Arvcf	ARVCF	1.18234	4.11994	0.000378666	0.000609487
As3mt	AS3MT	-0.839821	-5.90278	4.05919e-06	8.27837e-06
Asah1	ASAH1	-0.431302	-9.49545	1.14265e-09	3.8574e-09
Asah2	ASAH2	-0.43565	-3.44275	0.00208757	0.00307416
Asap1	ASAP1	-0.859468	-15.8983	2.23095e-14	1.7539e-13
Asap2	ASAP2	1.11708	4.51933	0.000136264	0.000232341
Asb1	ASB1	0.0118516	0.0622039	0.950907	0.95502
Asb13	ASB13	-1.10005	-8.22258	1.70921e-08	4.77249e-08
Asb3	ASB3	-0.450691	-2.77949	0.0103213	0.014031
Asb4	ASB4	-2.70129	-11.1229	4.84451e-11	2.05916e-10
Asb6	ASB6	0.613037	5.73376	6.19424e-06	1.23588e-05
Asb7	ASB7	0.422021	3.63527	0.00129179	0.00195063
Asb8	ASB8	-0.701082	-7.45647	9.65636e-08	2.42364e-07
Ascc1	ASCC1	-0.520124	-4.11738	0.000381141	0.000613187
Ascc2	ASCC2	0.779558	15.3194	5.09359e-14	3.72301e-13
Ascc3	ASCC3	0.399083	6.02983	2.95967e-06	6.12852e-06
Asf1a	ASF1A	0.834363	3.39556	0.00234611	0.00344028
Asf1b	ASF1B	-0.286759	-1.51448	0.142754	0.166886
Ash1l	ASH1L	0.26242	3.8724	0.000710582	0.00110607
Ash2l	ASH2L	0.214295	3.61937	0.00134432	0.00202167
Asl	N.A.	0.385361	3.98785	0.000530113	0.000840375
Asna1	ASNA1	0.278533	4.57499	0.000118143	0.000203209
Asns	ASNS	3.24379	12.2295	6.7234e-12	3.32525e-11
Asnsd1	ASNSD1	0.12524	1.93658	0.0644627	0.0792995
Asph	ASPH	-0.643345	-11.8161	1.3843e-11	6.52386e-11
Aspm	ASPM	-4.26737	-7.52591	8.22744e-08	2.08006e-07
Aspscr1	ASPSCR1	-0.127527	-1.30213	0.205032	0.233934
Asrgl1	ASRGL1	-1.48577	-6.12018	2.36645e-06	4.95639e-06
Ass1	ASS1	0.945717	12.5686	3.76714e-12	1.96598e-11
Aste1	ASTE1	0.609892	3.60724	0.00138575	0.00208252
Asun	N.A.	0.294019	3.17407	0.00403626	0.00576348
Asxl1	ASXL1	-0.642368	-10.2093	2.74538e-10	1.02018e-09
Asxl2	ASXL2	-0.249113	-3.18104	0.00396859	0.00567307
Atad1	ATAD1	0.812112	12.9214	2.08737e-12	1.13907e-11
Atad2	ATAD2	-0.755899	-11.0844	5.2016e-11	2.19748e-10
Atad2b	ATAD2B	0.631704	7.37287	1.17195e-07	2.90294e-07
Atad3a	ATAD3A	0.292947	3.31562	0.00285673	0.00414579
Atad5	ATAD5	-0.992309	-3.82502	0.000801103	0.00124158
Atat1	ATAT1	-0.199926	-1.82995	0.0795037	0.0966703
Ate1	ATE1	-0.24169	-3.05962	0.00532111	0.00747802
Atf1	ATF1	1.45115	25.1641	5.75619e-19	1.20706e-17
Atf2	ATF2	0.392017	5.19252	2.43431e-05	4.53832e-05
Atf3	ATF3	1.81292	40.4406	7.09409e-24	6.09799e-22
Atf4	ATF4	2.02023	45.923	3.3171e-25	4.85932e-23
Atf5	ATF5	2.58324	21.307	2.81092e-17	4.10623e-16
Atf6	ATF6	-0.0663413	-1.16426	0.25558	0.287569
Atf6b	ATF6B	0.148309	2.45459	0.0216041	0.0282683
Atf7	ATF7	0.336949	4.69134	8.76742e-05	0.000153183
Atf7ip	ATF7IP	-0.341874	-5.42514	1.34838e-05	2.57519e-05
Atg10	ATG10	-0.052563	-0.314784	0.755602	0.779355
Atg101	ATG101	0.677769	6.12972	2.31136e-06	4.84784e-06
Atg12	ATG12	1.09726	20.0542	1.14167e-16	1.43692e-15
Atg13	ATG13	1.12879	18.4461	7.76809e-16	8.23688e-15
Atg14	ATG14	0.500497	5.00408	3.93693e-05	7.15748e-05
Atg16l1	ATG16L1	0.364862	4.38	0.000194738	0.000325795
Atg16l2	ATG16L2	0.527983	3.33629	0.0027152	0.00395253
Atg2a	ATG2A	-0.410232	-6.7539	5.05349e-07	1.15064e-06
Atg2b	ATG2B	0.574577	8.42077	1.10602e-08	3.17452e-08
Atg3	ATG3	-0.476087	-8.34121	1.31636e-08	3.73778e-08
Atg4a	ATG4A	-0.512324	-5.53652	1.01747e-05	1.97549e-05
Atg4b	ATG4B	0.366904	5.15329	2.69023e-05	4.99662e-05
Atg4c	ATG4C	-1.10157	-12.9784	1.89955e-12	1.0448e-11
Atg4d	ATG4D	-0.161622	-1.22903	0.230785	0.261481
Atg5	ATG5	-0.407557	-6.49441	9.45692e-07	2.0782e-06
Atg7	ATG7	-1.42327	-24.6561	9.29767e-19	1.8633e-17
Atg9a	ATG9A	0.151082	2.19568	0.0378557	0.0480754
Atg9b	ATG9B	4.60734	7.4894	8.94935e-08	2.25381e-07
Athl1	N.A.	-1.14131	-7.30514	1.37191e-07	3.3654e-07
Atic	ATIC	-0.581375	-8.07827	2.35431e-08	6.43383e-08
Atl2	ATL2	0.693606	7.27847	1.45995e-07	3.5704e-07
Atl3	ATL3	-0.219663	-4.1524	0.000348554	0.000564075
Atm	ATM	-0.16965	-1.40312	0.173182	0.20003
Atmin	ATMIN	0.438885	5.9297	3.7959e-06	7.77189e-06
Atn1	ATN1	0.855986	10.1371	3.16257e-10	1.16438e-09
Atox1	ATOX1	0.366286	5.51735	1.06792e-05	2.07035e-05
Atp10a	ATP10A	-4.34856	-26.7143	1.40643e-19	3.51641e-18
Atp10d	ATP10D	0.113398	0.777013	0.444621	0.479843
Atp11a	ATP11A	0.637199	10.7077	1.05276e-10	4.21144e-10
Atp11b	ATP11B	-0.70028	-9.0641	2.79084e-09	8.81492e-09
Atp11c	ATP11C	-0.465496	-6.42926	1.10819e-06	2.41288e-06
Atp13a1	ATP13A1	0.725546	10.5492	1.4233e-10	5.55904e-10
Atp13a2	ATP13A2	-0.931918	-17.3284	3.21645e-15	2.99501e-14
Atp13a3	ATP13A3	-1.53503	-20.5996	6.144e-17	8.37533e-16
Atp1a1	ATP1A1	-0.560374	-14.8316	1.04197e-13	7.17716e-13
Atp1a3	ATP1A3	6.75011	20.763	5.11836e-17	7.09814e-16
Atp1b3	ATP1B3	0.38151	8.95541	3.5084e-09	1.0932e-08
Atp2a2	ATP2A2	0.0850938	1.92922	0.0654144	0.0803751
Atp2a3	ATP2A3	1.59766	7.31387	1.34427e-07	3.29915e-07
Atp2b1	ATP2B1	-0.169182	-3.56728	0.00153135	0.00229075
Atp2b4	ATP2B4	1.33909	4.79826	6.66615e-05	0.000117856
Atp2c1	ATP2C1	-0.108783	-1.82189	0.0807546	0.0980309
Atp5a1	ATP5F1A	-0.573409	-13.3192	1.08829e-12	6.21311e-12
Atp5b	ATP5F1B	0.19027	5.21993	2.27026e-05	4.24007e-05
Atp5c1	ATP5F1C	-0.178611	-3.64909	0.00124779	0.0018894
Atp5d	ATP5F1D	0.318008	4.7873	6.85609e-05	0.00012109
Atp5e	ATP5F1E	-0.326292	-2.9815	0.00641428	0.00892866
Atp5f1	ATP5PB	0.226214	4.24713	0.00027362	0.000449095
Atp5g1	N.A.	-0.352954	-4.09064	0.000408046	0.000654044
Atp5g2	ATP5MC2	-1.00241	-7.52123	8.31654e-08	2.10059e-07
Atp5g3	ATP5MC3	-1.14204	-11.7305	1.61136e-11	7.48204e-11
Atp5h	ATP5PD	-0.523604	-11.1778	4.37844e-11	1.87717e-10
Atp5j	ATP5PF	-0.322415	-3.95604	0.000574743	0.000906018
Atp5j2	ATP5MF	0.16018	2.0692	0.0492784	0.0615965
Atp5k	ATP5ME	-0.19563	-1.37678	0.181084	0.208349
Atp5l	N.A.	-0.0611968	-0.770688	0.448292	0.483273
Atp5o	N.A.	-0.030721	-0.434675	0.667619	0.69634
Atp5s	ATP5S	-0.663534	-2.77233	0.0104945	0.0142554
Atp5sl	N.A.	0.135912	1.59814	0.122885	0.145011
Atp6ap1	ATP6AP1	0.0667748	1.54916	0.13422	0.157547
Atp6ap2	ATP6AP2	-0.0940088	-1.67952	0.105815	0.126098
Atp6v0a1	ATP6V0A1	-1.42923	-20.6982	5.50225e-17	7.60012e-16
Atp6v0a2	ATP6V0A2	0.706704	12.12	8.12713e-12	3.95443e-11
Atp6v0b	ATP6V0B	-0.0978898	-1.66667	0.108369	0.128964
Atp6v0c	ATP6V0C	-0.251283	-3.24626	0.00338567	0.00487194
Atp6v0d1	ATP6V0D1	-0.869862	-17.045	4.66915e-15	4.22661e-14
Atp6v0d2	ATP6V0D2	-3.73432	-78.7787	6.94175e-31	9.93594e-28
Atp6v0e	ATP6V0E1	0.387397	7.20066	1.75135e-07	4.24513e-07
Atp6v1a	ATP6V1A	0.534646	13.9347	4.08864e-13	2.5298e-12
Atp6v1b2	ATP6V1B2	-1.18294	-32.1455	1.73633e-21	6.97376e-20
Atp6v1c1	ATP6V1C1	-0.526794	-11.1434	4.66476e-11	1.98845e-10
Atp6v1d	ATP6V1D	-0.0179831	-0.340014	0.736756	0.761881
Atp6v1e1	ATP6V1E1	-1.23792	-27.1397	9.68204e-20	2.51757e-18
Atp6v1f	ATP6V1F	-0.525888	-7.54764	7.82626e-08	1.98442e-07
Atp6v1g1	ATP6V1G1	-0.815137	-15.3061	5.1927e-14	3.78481e-13
Atp6v1g2	ATP6V1G2	-0.616393	-4.12687	0.000372028	0.000599452
Atp6v1h	ATP6V1H	0.0517146	0.849072	0.404097	0.439507
Atp7a	ATP7A	-0.311354	-3.73119	0.00101513	0.00155453
Atp8a1	ATP8A1	-0.883083	-11.368	3.09216e-11	1.36393e-10
Atp8b2	ATP8B2	2.57943	12.5991	3.57808e-12	1.8739e-11
Atp8b4	ATP8B4	0.993752	16.391	1.12648e-14	9.41083e-14
Atp9b	ATP9B	0.254707	3.46159	0.00199224	0.00294253
Atpaf1	ATPAF1	-0.749222	-5.16724	2.59623e-05	4.82548e-05
Atpaf2	ATPAF2	1.07588	10.3096	2.25836e-10	8.4952e-10
Atpif1	ATP5IF1	-1.07841	-17.8496	1.6424e-15	1.63313e-14
Atr	ATR	-0.121841	-1.35688	0.187241	0.214873
Atraid	ATRAID	-0.477356	-5.93344	3.76074e-06	7.70141e-06
Atrip	ATRIP	-0.236539	-0.657025	0.517316	0.551687
Atrn	ATRN	-0.0228824	-0.348558	0.730411	0.756072
Atrnl1	ATRNL1	-1.54307	-11.0239	5.81946e-11	2.43967e-10
Atrx	ATRX	-0.152762	-2.28044	0.0315998	0.0405165
Atxn1	ATXN1	-0.0968323	-1.46323	0.156169	0.181529
Atxn10	ATXN10	-1.39429	-23.3207	3.42946e-18	5.85711e-17
Atxn1l	ATXN1L	0.428868	6.99752	2.82673e-07	6.66233e-07
Atxn2	ATXN2	0.0699353	0.927288	0.362861	0.397359
Atxn2l	ATXN2L	0.158095	2.71236	0.0120574	0.016251
Atxn3	ATXN3	-0.0149383	-0.218963	0.8285	0.846237
Atxn7	ATXN7	-0.00572909	-0.0677301	0.946553	0.951217
Atxn7l1	ATXN7L1	-0.144389	-2.44958	0.0218457	0.0285628
Atxn7l2	ATXN7L2	0.648556	3.68234	0.00114787	0.00174572
Atxn7l3	ATXN7L3	0.602016	7.86762	3.776e-08	1.00011e-07
Atxn7l3b	ATXN7L3B	-0.0553347	-0.89052	0.381885	0.416657
AU019823	NKAPD1	0.229593	3.0779	0.00509237	0.00717499
AU022252	C1orf50	-0.0948791	-0.897802	0.378067	0.41275
AU040320	KIAA0319L	0.355928	5.86305	4.48216e-06	9.10348e-06
Auh	AUH	0.36022	2.8967	0.00784265	0.0108242
Aup1	AUP1	0.85236	18.9874	4.00951e-16	4.51911e-15
Aurka	AURKA	-0.400726	-1.60926	0.120425	0.142277
Aurkaip1	AURKAIP1	-0.452604	-5.54865	9.86802e-06	1.91989e-05
Aurkb	AURKB	-1.41888	-6.86668	3.85829e-07	8.94563e-07
Aven	AVEN	-0.294377	-1.75623	0.091597	0.110254
Avl9	AVL9	0.29544	3.39066	0.0023747	0.00347926
Avpi1	AVPI1	-0.539934	-1.98761	0.0581904	0.071975
AW146154	N.A.	-0.277259	-1.6163	0.118889	0.140662
AW209491	C7orf25	1.25067	7.35333	1.22637e-07	3.02764e-07
AW549877	C5orf51	-0.270443	-3.91484	0.000638115	0.001
AW554918	KIAA1328	0.766191	6.36914	1.28335e-06	2.77566e-06
Awat1	AWAT1	-6.9414	-12.2542	6.44346e-12	3.19744e-11
Axin1	AXIN1	0.583628	9.78707	6.33255e-10	2.22742e-09
Axl	AXL	-7.00065	-81.7091	2.85698e-31	4.95257e-28
Azi2	AZI2	0.6725	9.40521	1.37462e-09	4.5825e-09
Azin1	AZIN1	0.893686	16.5056	9.63393e-15	8.15317e-14
Azin2	AZIN2	4.56603	7.1461	1.99062e-07	4.78472e-07
B230118H07Rik	C11orf74	1.60666	8.14205	2.04294e-08	5.63326e-08
B230219D22Rik	C5orf24	-0.0892532	-1.54547	0.135107	0.158517
B230307C23Rik	N.A.	1.07641	4.99126	4.06805e-05	7.38168e-05
B2m	B2M	1.68607	28.086	4.30226e-20	1.26764e-18
B3galnt1	B3GALNT1	4.76376	7.70428	5.4685e-08	1.41628e-07
B3galnt2	B3GALNT2	0.59973	5.7348	6.17805e-06	1.23288e-05
B3galt4	B3GALT4	0.405318	2.5243	0.0184939	0.0244013
B3galt6	B3GALT6	-1.18196	-5.94263	3.67569e-06	7.53318e-06
B3gat3	B3GAT3	0.25421	3.12425	0.00455392	0.00645656
B3glct	B3GLCT	-2.81673	-15.4974	3.94094e-14	2.95741e-13
B3gnt2	B3GNT2	1.04089	4.15422	0.000346944	0.000561645
B3gnt3	B3GNT3	0.337881	4.55503	0.000124348	0.000213107
B3gnt7	B3GNT7	-8.71164	-25.7724	3.28018e-19	7.44916e-18
B3gnt8	B3GNT8	-0.158159	-1.64459	0.112881	0.133981
B3gntl1	B3GNTL1	-0.250224	-1.99191	0.0576876	0.0714297
B430306N03Rik	N.A.	0.300169	4.5562	0.000123973	0.000212498
B4galnt1	B4GALNT1	-1.46675	-27.3034	8.39869e-20	2.27486e-18
B4galt1	B4GALT1	0.537968	12.4778	4.39445e-12	2.25712e-11
B4galt3	B4GALT3	0.113641	1.09346	0.284872	0.318324
B4galt4	B4GALT4	-2.08232	-6.71203	5.58819e-07	1.26354e-06
B4galt5	B4GALT5	-1.53506	-24.0967	1.59318e-18	3.02384e-17
B4galt6	B4GALT6	6.72744	17.532	2.46869e-15	2.36653e-14
B4galt7	B4GALT7	0.803887	8.10095	2.23835e-08	6.13629e-08
B4gat1	B4GAT1	1.05481	8.37747	1.21583e-08	3.47033e-08
B630005N14Rik	N.A.	-0.668795	-10.3742	1.99301e-10	7.5848e-10
B9d2	B9D2	-0.620119	-3.64628	0.00125664	0.00190196
Babam1	BABAM1	0.184495	2.74552	0.0111681	0.015119
Bace1	BACE1	0.167494	1.16892	0.25373	0.285611
Bach1	BACH1	-0.445518	-9.001	3.18669e-09	1.00014e-08
Bach2	BACH2	1.16141	2.46293	0.0212084	0.0277749
Bad	BAD	0.80852	7.66098	6.03627e-08	1.55443e-07
Bag1	BAG1	1.17523	18.9335	4.27931e-16	4.78078e-15
Bag3	BAG3	0.441617	6.24367	1.74549e-06	3.71189e-06
Bag4	BAG4	-0.220459	-2.05738	0.0504894	0.0629967
Bag5	BAG5	0.744346	7.14869	1.97857e-07	4.76038e-07
Bag6	BAG6	-0.0372411	-0.723401	0.476313	0.511485
Bahcc1	BAHCC1	2.90693	4.2149	0.000297122	0.000485373
Bahd1	BAHD1	0.567211	7.74078	5.03269e-08	1.30994e-07
Baiap2	BAIAP2	4.72714	23.7642	2.20649e-18	3.99126e-17
Bak1	BAK1	1.20976	17.8501	1.64132e-15	1.63313e-14
Bambi	BAMBI	2.98929	3.64119	0.00127276	0.00192412
Banf1	N.A.	-0.764874	-7.67841	5.80078e-08	1.49621e-07
Banp	BANP	-0.184259	-1.61778	0.118568	0.140314
Bap1	BAP1	0.780006	12.4125	4.91152e-12	2.49559e-11
Basp1	BASP1	3.65146	40.4195	7.18371e-24	6.12441e-22
Batf	BATF	-0.349136	-2.43744	0.0224403	0.0292997
Batf2	BATF2	2.25107	5.60286	8.60739e-06	1.68884e-05
Bax	BAX	0.519032	8.03622	2.5859e-08	7.00963e-08
Baz1a	BAZ1A	-1.94099	-32.2495	1.60761e-21	6.58296e-20
Baz1b	BAZ1B	0.450597	9.1606	2.28069e-09	7.30792e-09
Baz2a	BAZ2A	0.00699499	0.138124	0.891276	0.903084
Baz2b	BAZ2B	-0.464607	-5.68886	6.93304e-06	1.37484e-05
Bbc3	N.A.	1.16431	5.56519	9.46478e-06	1.84558e-05
Bbip1	N.A.	0.150819	1.26165	0.219007	0.249004
Bbs2	BBS2	-0.615015	-3.04007	0.00557659	0.00780963
Bbs4	BBS4	1.78854	8.77406	5.15719e-09	1.56888e-08
Bbs5	BBS5	0.714059	3.87704	0.00070229	0.00109415
Bbs7	BBS7	-0.124814	-0.807596	0.427128	0.462525
Bbs9	BBS9	-0.638068	-6.34954	1.34638e-06	2.90352e-06
Bbx	BBX	0.138807	1.97961	0.0591363	0.0730661
BC003331	ODR4	0.709286	10.4256	1.80453e-10	6.92835e-10
BC003965	C16orf91	-0.39954	-3.50029	0.00180964	0.00268618
BC004004	C6orf89	0.273449	4.57192	0.000119076	0.000204713
BC005537	C6orf62	0.0497854	1.10624	0.279414	0.312661
BC005561	N.A.	0.375514	2.81795	0.00943607	0.0128934
BC005624	C9orf78	0.351115	6.58163	7.65396e-07	1.7025e-06
BC017158	C16orf58	-0.43245	-4.87931	5.41682e-05	9.70715e-05
BC017643	CYBC1	0.314081	5.3058	1.82498e-05	3.44432e-05
BC022687	CLBA1	1.66943	5.71165	6.54755e-06	1.30287e-05
BC023829	N.A.	0.218655	2.63338	0.0144511	0.0193145
BC024978	C19orf54	0.579285	4.37415	0.000197676	0.000330498
BC026585	N.A.	-2.49083	-17.5344	2.46101e-15	2.36135e-14
BC027231	N.A.	-0.0202904	-0.199548	0.843488	0.860109
BC028528	C1orf54	2.30578	23.8406	2.04661e-18	3.76757e-17
BC029214	N.A.	0.0546756	0.355161	0.725521	0.751608
BC030336	N.A.	0.300439	2.38237	0.0253308	0.0329003
BC031181	C18orf32	0.632971	9.18015	2.18959e-09	7.03332e-09
BC037034	C7orf43	-0.227972	-3.9663	0.000559966	0.000884465
BC048403	C12orf66	0.136014	1.26665	0.217242	0.247105
BC052040	C15orf41	0.194651	0.931642	0.360651	0.395063
BC068281	N.A.	-0.380833	-2.01033	0.0555756	0.0689622
BC094916	N.A.	6.81117	6.52706	8.73611e-07	1.92795e-06
Bcam	BCAM	-6.8394	-10.8537	7.99539e-11	3.26118e-10
Bcap29	BCAP29	0.517309	6.22987	1.80572e-06	3.83684e-06
Bcap31	BCAP31	0.416759	8.01925	2.68593e-08	7.2694e-08
Bcar3	BCAR3	-0.0432254	-0.717757	0.479725	0.514722
Bcas1	BCAS1	-6.09235	-8.15053	2.00484e-08	5.53701e-08
Bcas2	BCAS2	0.555354	9.44113	1.27697e-09	4.27617e-09
Bcas3	BCAS3	-0.778688	-8.25001	1.60879e-08	4.51511e-08
Bcat2	BCAT2	-0.76865	-9.92266	4.83041e-10	1.72947e-09
Bccip	BCCIP	0.894443	10.3889	1.93693e-10	7.40388e-10
Bckdha	BCKDHA	-0.201101	-2.1554	0.0412038	0.0520225
Bckdhb	BCKDHB	-2.83798	-15.9238	2.15247e-14	1.70121e-13
Bckdk	BCKDK	0.241554	4.17281	0.000330856	0.000537188
Bcl10	BCL10	0.0331475	0.456578	0.652014	0.682047
Bcl2	BCL2	2.03408	6.02894	2.96625e-06	6.1397e-06
Bcl2a1a	N.A.	-4.26701	-22.17	1.1171e-17	1.74721e-16
Bcl2a1b	N.A.	-0.958859	-15.9514	2.07077e-14	1.64539e-13
Bcl2a1d	N.A.	-3.33107	-26.757	1.35435e-19	3.40256e-18
Bcl2l1	BCL2L1	-0.26991	-3.05461	0.00538541	0.00756021
Bcl2l11	BCL2L11	0.900501	14.2429	2.53642e-13	1.63251e-12
Bcl2l12	BCL2L12	-0.565872	-3.57275	0.00151058	0.00226098
Bcl2l13	BCL2L13	0.44377	6.347	1.35477e-06	2.9198e-06
Bcl2l2	BCL2L2	0.454841	5.97568	3.38564e-06	6.96342e-06
Bcl3	BCL3	0.988254	9.65518	8.25909e-10	2.84352e-09
Bcl6	BCL6	1.28063	18.1104	1.18085e-15	1.20907e-14
Bcl7a	BCL7A	0.345763	1.29449	0.207614	0.236698
Bcl7b	BCL7B	0.225686	2.81348	0.00953497	0.0130268
Bcl7c	BCL7C	0.152186	1.07399	0.293335	0.326902
Bcl9	BCL9	0.295145	2.54533	0.0176408	0.0233467
Bcl9l	BCL9L	-0.634684	-7.3706	1.17815e-07	2.91483e-07
Bclaf1	BCLAF1	0.592825	12.3383	5.57548e-12	2.80148e-11
Bco2	BCO2	-0.619039	-1.81337	0.0820964	0.0994971
Bcor	BCOR	-0.867085	-13.1615	1.4062e-12	7.87184e-12
Bcorl1	BCORL1	-0.4042	-4.00442	0.00050824	0.000807053
Bcr	BCR	0.42345	1.31263	0.201524	0.230183
Bcs1l	BCS1L	-0.237731	-1.53544	0.137544	0.161157
Bdh1	BDH1	-2.58458	-13.3896	9.71288e-13	5.60398e-12
Bdp1	BDP1	0.366626	4.94772	4.54707e-05	8.20651e-05
Becn1	BECN1	0.32622	6.33863	1.3828e-06	2.97712e-06
Bend3	BEND3	-1.30364	-7.56017	7.60417e-08	1.93376e-07
Bend4	BEND4	4.06197	11.7897	1.45059e-11	6.79925e-11
Bend6	BEND6	-3.78496	-12.2646	6.32884e-12	3.14357e-11
Best1	BEST1	-5.53889	-17.975	1.40074e-15	1.40901e-14
Bet1	BET1	1.15135	12.4717	4.43981e-12	2.27592e-11
Bet1l	BET1L	-0.0815415	-0.655294	0.51841	0.552798
Bex1	BEX1	-5.48947	-8.59174	7.62981e-09	2.25064e-08
Bfar	BFAR	0.767943	11.4843	2.50461e-11	1.1248e-10
Bfsp1	BFSP1	-6.48604	-9.29509	1.72485e-09	5.65222e-09
Bgn	BGN	3.32167	6.03482	2.92326e-06	6.05793e-06
Bhlhb9	BHLHB9	-6.93343	-8.7266	5.70832e-09	1.72193e-08
Bhlhe40	BHLHE40	-2.12789	-43.1133	1.51996e-24	1.6999e-22
Bhlhe41	BHLHE41	-2.37446	-40.1782	8.29637e-24	6.79453e-22
Bicd2	BICD2	0.867186	18.5619	6.73404e-16	7.22069e-15
Bid	BID	1.3069	12.2758	6.20761e-12	3.08925e-11
Bin1	BIN1	1.98088	16.3093	1.26021e-14	1.04359e-13
Bin2	BIN2	-1.38919	-21.2288	3.06148e-17	4.43488e-16
Bin3	BIN3	0.151244	2.42587	0.0230209	0.0300202
Birc2	BIRC2	0.637223	7.07887	2.33211e-07	5.56338e-07
Birc3	BIRC3	0.230706	2.94816	0.00694339	0.0096278
Birc5	BIRC5	-1.71606	-6.77523	4.8015e-07	1.09876e-06
Birc6	BIRC6	0.0284323	0.330159	0.744098	0.768709
Bivm	BIVM	0.133648	1.3294	0.196016	0.224335
Blcap	BLCAP	1.7088	27.8322	5.33393e-20	1.51167e-18
Blm	BLM	0.602626	4.52733	0.000133498	0.000227849
Blmh	BLMH	-0.731322	-9.40027	1.38864e-09	4.62481e-09
Blnk	BLNK	4.90516	35.7446	1.37325e-22	7.17749e-21
Bloc1s1	BLOC1S1	0.103166	1.02434	0.315726	0.349496
Bloc1s2	BLOC1S2	1.27914	7.88547	3.627e-08	9.62359e-08
Bloc1s3	BLOC1S3	-0.394175	-4.10476	0.000393617	0.000632573
Bloc1s4	BLOC1S4	0.0534744	0.306964	0.761475	0.784946
Bloc1s5	BLOC1S5	-0.325984	-2.54376	0.0177032	0.0234204
Bloc1s6	BLOC1S6	0.946211	15.2878	5.33214e-14	3.87559e-13
Blvra	BLVRA	-2.22001	-28.4757	3.10344e-20	9.3834e-19
Blvrb	BLVRB	-0.225359	-4.57506	0.000118121	0.000203205
Blzf1	BLZF1	1.05163	9.68744	7.73803e-10	2.67475e-09
Bmf	BMF	-2.01581	-15.4395	4.28263e-14	3.18624e-13
Bmi1	BMI1	-0.110957	-1.72268	0.0976011	0.11698
Bmp2k	BMP2K	0.0741519	1.04679	0.305456	0.339465
Bmpr1a	BMPR1A	-3.4633	-15.5336	3.74199e-14	2.82032e-13
Bmpr2	BMPR2	-0.657323	-7.97043	2.99625e-08	8.04647e-08
Bms1	BMS1	0.572845	11.5931	2.05951e-11	9.42407e-11
Bmx	BMX	-6.51419	-14.14	2.97207e-13	1.88491e-12
Bmyc	MYC	-0.139513	-0.57757	0.568847	0.601829
Bnip1	BNIP1	-0.208512	-1.4539	0.158718	0.184244
Bnip2	BNIP2	0.211313	3.29012	0.00304115	0.00439992
Bnip3	BNIP3	2.4392	21.5284	2.2114e-17	3.28114e-16
Bnip3l	BNIP3L	0.0628858	1.49724	0.147157	0.171667
Bod1	BOD1	0.0552112	0.311055	0.758401	0.781855
Bod1l	BOD1L1	0.136442	1.85376	0.0759039	0.0925096
Bola2	BOLA2	-0.144138	-1.70372	0.10114	0.120859
Bola3	BOLA3	0.524864	6.49814	9.37153e-07	2.05988e-06
Bop1	BOP1	-0.112441	-1.2506	0.222944	0.253287
Bpgm	BPGM	-0.427683	-2.89521	0.00787028	0.010858
Bphl	BPHL	0.996731	4.70605	8.44287e-05	0.000147786
Bpifc	BPIFC	2.75011	6.75172	5.07996e-07	1.15541e-06
Bpnt1	BPNT1	0.0935763	1.06863	0.295695	0.329109
Bptf	BPTF	0.249647	3.95102	0.000582121	0.000916815
Braf	BRAF	0.675579	7.00646	2.76754e-07	6.53467e-07
Brap	BRAP	-0.408929	-8.21175	1.7506e-08	4.87757e-08
Brat1	BRAT1	-0.475361	-4.54434	0.000127801	0.000218627
Brca1	BRCA1	1.10201	5.5437	9.99194e-06	1.94327e-05
Brca2	BRCA2	-1.08835	-4.93091	4.74686e-05	8.55373e-05
Brcc3	BRCC3	0.166101	1.68817	0.104124	0.124182
Brd1	BRD1	-0.126048	-2.42361	0.023136	0.0301627
Brd2	BRD2	1.36157	34.8212	2.57002e-22	1.27289e-20
Brd3	BRD3	0.654	10.1951	2.8228e-10	1.04745e-09
Brd4	BRD4	0.164556	2.29215	0.0308139	0.0395722
Brd7	BRD7	0.604313	10.9477	6.70592e-11	2.7755e-10
Brd8	BRD8	0.244438	4.36838	0.000200622	0.0003351
Brd9	BRD9	-1.03764	-12.7073	2.98221e-12	1.5923e-11
Bre	N.A.	-0.688433	-9.2003	2.09967e-09	6.76958e-09
Brf1	BRF1	0.37727	3.7076	0.00107723	0.00164551
Brf2	BRF2	0.453298	2.35807	0.0267123	0.034591
Bri3	BRI3	-0.353432	-4.80782	6.50501e-05	0.000115223
Bri3bp	BRI3BP	-1.26307	-15.1003	7.00924e-14	4.98654e-13
Brip1	BRIP1	-1.11574	-3.57431	0.00150471	0.00225285
Brix1	BRIX1	0.332918	3.58096	0.0014799	0.00221762
Brk1	BRK1	-0.0546473	-0.77817	0.443951	0.479296
Brms1	BRMS1	0.469199	7.09786	2.23e-07	5.32712e-07
Brms1l	BRMS1L	0.769244	5.99586	3.22006e-06	6.63994e-06
Brox	BROX	0.251572	4.70826	8.39528e-05	0.000147027
Brpf1	BRPF1	0.213565	4.30606	0.000235329	0.000388887
Brpf3	BRPF3	1.37047	16.6648	7.7639e-15	6.69588e-14
Brwd1	BRWD1	0.183367	2.30477	0.0299865	0.0385763
Brwd3	BRWD3	-0.0641779	-0.664457	0.51263	0.547195
Bscl2	BSCL2	-1.0976	-15.6602	3.12353e-14	2.39233e-13
Bsdc1	BSDC1	0.3657	4.74434	7.65376e-05	0.000134453
Bsg	BSG	0.999378	20.9847	4.00219e-17	5.66351e-16
Bsn	BSN	-1.69011	-16.1038	1.67412e-14	1.35296e-13
Bst1	BST1	-0.983101	-15.3312	5.00705e-14	3.66749e-13
Bst2	BST2	3.53563	19.6041	1.92523e-16	2.3257e-15
Btaf1	BTAF1	0.424306	6.05056	2.81139e-06	5.83892e-06
Btbd1	BTBD1	-0.118915	-2.42488	0.0230715	0.0300824
Btbd10	BTBD10	0.368359	3.31256	0.00287823	0.0041764
Btbd19	BTBD19	0.306919	2.52896	0.0183018	0.0241632
Btbd2	BTBD2	-0.746412	-7.13924	2.02302e-07	4.85944e-07
Btbd3	BTBD3	3.89214	7.53465	8.06355e-08	2.0416e-07
Btbd6	BTBD6	-0.789773	-4.70468	8.47256e-05	0.00014828
Btbd7	BTBD7	-0.00910902	-0.0816963	0.935555	0.942167
Btbd9	BTBD9	-0.892378	-8.84452	4.43803e-09	1.35965e-08
Btd	BTD	-0.312288	-3.28247	0.00309869	0.0044788
Btf3	N.A.	-0.070008	-1.11872	0.274155	0.30714
Btf3l4	N.A.	-1.80446	-17.0035	4.93348e-15	4.42737e-14
Btg1	BTG1	0.399783	7.5207	8.32671e-08	2.1026e-07
Btg2	BTG2	-0.657843	-8.2694	1.54146e-08	4.33667e-08
Btk	BTK	-0.383732	-6.78713	4.66646e-07	1.06978e-06
Btrc	BTRC	0.126445	1.24466	0.225082	0.255521
Bub1b	BUB1B	-4.3072	-34.0634	4.35054e-22	2.05682e-20
Bub3	BUB3	-0.089879	-1.51678	0.142174	0.166246
Bud13	BUD13	0.521276	5.29116	1.89412e-05	3.56768e-05
Bud31	BUD31	0.121167	1.39209	0.176458	0.203474
Bysl	BYSL	-0.611538	-6.54918	8.27981e-07	1.83269e-06
Bzrap1	N.A.	4.10294	10.8858	7.52832e-11	3.09006e-10
Bzw1	BZW1	0.0788146	1.49284	0.1483	0.172884
Bzw2	BZW2	-1.77903	-16.7169	7.2375e-15	6.28358e-14
C130026I21Rik	N.A.	0.877983	3.34438	0.00266167	0.00387786
C130050O18Rik	N.A.	-0.994448	-5.52741	1.04113e-05	2.01991e-05
C1d	C1D	-0.229703	-2.4628	0.0212144	0.0277793
C1galt1	C1GALT1	-0.206992	-2.43949	0.0223391	0.0291749
C1galt1c1	C1GALT1C1	0.0542226	0.721082	0.477713	0.512871
C1qa	C1QA	4.70817	19.5982	1.93868e-16	2.33653e-15
C1qb	C1QB	6.59984	37.4134	4.59887e-23	2.8137e-21
C1qbp	C1QBP	-0.509453	-7.80468	4.35332e-08	1.14341e-07
C1qc	C1QC	6.72413	28.9935	2.02389e-20	6.39833e-19
C1qtnf6	C1QTNF6	6.04479	9.40319	1.38035e-09	4.60013e-09
C1ra	C1R	0.103211	1.36231	0.185547	0.213105
C1rl	C1RL	-0.41016	-3.0562	0.00536489	0.00753548
C2	C2	-2.33285	-7.57356	7.37397e-08	1.87982e-07
C230052I12Rik	N.A.	0.591472	3.51459	0.00174638	0.00259525
C2cd2	C2CD2	-1.27713	-12.6011	3.56615e-12	1.86953e-11
C2cd2l	C2CD2L	-2.51708	-35.4959	1.62329e-22	8.35832e-21
C2cd3	C2CD3	-0.125867	-1.5155	0.142497	0.166604
C2cd5	C2CD5	-1.1313	-12.6485	3.29206e-12	1.73899e-11
C3	C3	0.770348	8.96313	3.45163e-09	1.0768e-08
C330007P06Rik	CXorf56	0.285724	5.09472	3.12353e-05	5.74905e-05
C330018D20Rik	C5orf63	-0.974391	-7.01307	2.72454e-07	6.44337e-07
C330027C09Rik	CIP2A	-0.575167	-3.2325	0.0035013	0.00503206
C3ar1	C3AR1	7.72908	71.533	7.23569e-30	5.3756e-27
C530008M17Rik	KIAA1211	-7.4582	-16.513	9.53706e-15	8.08435e-14
C5ar1	C5AR1	3.98098	31.1031	3.80978e-21	1.44093e-19
C5ar2	C5AR2	0.180908	0.871369	0.392048	0.42737
C77080	KIAA1522	-0.72853	-8.7392	5.55633e-09	1.68047e-08
C78339	N.A.	0.304927	3.45156	0.00204244	0.00301069
C87436	C2orf42	-0.58952	-5.08892	3.17015e-05	5.83073e-05
Caap1	CAAP1	0.490454	3.34542	0.00265487	0.00386904
Cab39	CAB39	0.34523	8.57356	7.93563e-09	2.33225e-08
Cab39l	CAB39L	-0.214394	-3.01348	0.00594307	0.00830163
Cabin1	CABIN1	-0.517795	-9.81941	5.93524e-10	2.0957e-09
Cables2	CABLES2	-0.344212	-3.01164	0.00596922	0.00833592
Cacfd1	CACFD1	-0.336553	-4.59411	0.000112492	0.000193777
Cacna1a	CACNA1A	5.02469	11.5556	2.20305e-11	1.00192e-10
Cacna1b	CACNA1B	4.79339	10.8226	8.47658e-11	3.44798e-10
Cacna1d	CACNA1D	2.56066	7.25517	1.5416e-07	3.75683e-07
Cacnb1	CACNB1	1.01317	4.08813	0.00041066	0.000658132
Cactin	CACTIN	0.318427	4.18442	0.000321188	0.000522225
Cacul1	CACUL1	-0.347703	-6.23251	1.79407e-06	3.81286e-06
Cacybp	CACYBP	-0.333427	-4.49024	0.000146815	0.000249187
Cad	CAD	-0.537029	-6.15758	2.15774e-06	4.5458e-06
Cadm1	CADM1	3.85377	30.1755	7.83231e-21	2.75216e-19
Calcoco1	CALCOCO1	-0.209247	-3.29242	0.00302403	0.00437575
Calcrl	CALCRL	-0.0621749	-0.743726	0.464145	0.498974
Cald1	CALD1	-3.75053	-16.1867	1.49242e-14	1.22322e-13
Calhm2	CALHM2	2.91326	11.1153	4.91317e-11	2.08579e-10
Calm1	CALM1	-0.136954	-3.42894	0.0021602	0.00317707
Calm2	CALM2	-1.17011	-24.8248	7.92091e-19	1.60909e-17
Calm3	CALM3	-0.0192165	-0.418263	0.679414	0.707366
Calr	CALR	0.812796	19.0647	3.65323e-16	4.13913e-15
Calu	CALU	-0.205854	-4.34006	0.000215711	0.000358404
Camk1	CAMK1	-2.09081	-44.7672	6.13469e-25	8.18038e-23
Camk1d	CAMK1D	-2.49807	-31.9377	2.02686e-21	7.95523e-20
Camk2a	CAMK2A	-0.895115	-2.82788	0.00921949	0.0126124
Camk2d	CAMK2D	-0.350705	-5.60602	8.53926e-06	1.67611e-05
Camk2g	CAMK2G	-1.35654	-18.3952	8.27381e-16	8.74552e-15
Camkk2	CAMKK2	-0.483582	-6.9322	3.30087e-07	7.71167e-07
Caml	CAMLG	0.525571	6.50841	9.14062e-07	2.01252e-06
Camsap1	CAMSAP1	0.809411	9.2097	2.05899e-09	6.65079e-09
Camsap2	CAMSAP2	0.0334738	0.440427	0.663506	0.692606
Camta1	CAMTA1	0.150147	0.915441	0.368921	0.403612
Camta2	CAMTA2	0.034162	0.624093	0.53836	0.572427
Cand1	CAND1	-0.116307	-1.7553	0.0917594	0.110411
Cant1	CANT1	-0.486237	-8.73537	5.60218e-09	1.69286e-08
Canx	CANX	0.213641	5.73914	6.1112e-06	1.22072e-05
Cap1	CAP1	-0.905436	-27.2629	8.69929e-20	2.32245e-18
Capg	CAPG	0.256563	3.97847	0.000542901	0.000859469
Capn1	CAPN1	-1.643	-40.3854	7.33097e-24	6.15661e-22
Capn10	CAPN10	0.787793	4.29314	0.000243242	0.000401326
Capn15	CAPN15	-3.78604	-42.145	2.62684e-24	2.62709e-22
Capn2	CAPN2	1.0066	20.5856	6.24179e-17	8.47531e-16
Capn5	CAPN5	3.67633	15.9498	2.07533e-14	1.64765e-13
Capn7	CAPN7	-0.368979	-6.73511	5.28669e-07	1.19875e-06
Capns1	CAPNS1	-0.22456	-4.17628	0.000327942	0.000532708
Caprin1	CAPRIN1	0.176051	4.53793	0.000129919	0.000222105
Caprin2	CAPRIN2	-1.36548	-6.81257	4.39078e-07	1.01047e-06
Capza1	N.A.	-0.149105	-3.58017	0.00148282	0.00222167
Capza2	CAPZA2	-0.55982	-12.1246	8.06163e-12	3.92552e-11
Capzb	CAPZB	-0.851735	-16.4558	1.0311e-14	8.6908e-14
Car13	CA13	1.26636	14.2453	2.52715e-13	1.62856e-12
Car5b	CA5B	-3.24743	-15.4886	3.991e-14	2.98851e-13
Car9	CA9	0.0215504	0.128786	0.898583	0.909691
Card11	CARD11	-9.3826	-26.1012	2.43285e-19	5.81702e-18
Card6	CARD6	1.16535	6.68766	5.92561e-07	1.33461e-06
Card9	CARD9	-0.825559	-10.6759	1.1182e-10	4.44758e-10
Carf	CARF	-0.326237	-2.4739	0.0206976	0.027147
Carhsp1	CARHSP1	0.27476	2.99187	0.00625763	0.00872461
Carkd	N.A.	0.0324334	0.465173	0.645933	0.676435
Carm1	CARM1	-0.279601	-4.19278	0.000314404	0.000512075
Carns1	CARNS1	-2.58454	-7.70115	5.50767e-08	1.42501e-07
Cars	CARS	0.994767	11.4068	2.88184e-11	1.27658e-10
Cars2	CARS2	0.417694	2.52776	0.0183512	0.0242252
Casc3	CASC3	0.414923	7.07251	2.36742e-07	5.63854e-07
Casc5	N.A.	-3.25834	-6.98588	2.90583e-07	6.83481e-07
Casd1	CASD1	-0.60346	-6.59108	7.48087e-07	1.66721e-06
Cask	CASK	-0.708594	-6.57872	7.70813e-07	1.71345e-06
Caskin2	CASKIN2	3.43512	8.54062	8.52219e-09	2.48847e-08
Casp1	CASP1	1.04523	10.8508	8.03855e-11	3.2775e-10
Casp2	CASP2	-0.202524	-2.34797	0.0273064	0.0353032
Casp3	CASP3	0.729254	6.45739	1.03479e-06	2.26397e-06
Casp4	CASP4	1.12922	5.25541	2.07434e-05	3.8952e-05
Casp6	CASP6	-0.239014	-1.84953	0.0765333	0.0932111
Casp7	CASP7	-0.973174	-9.93528	4.71075e-10	1.68779e-09
Casp8	CASP8	-0.290258	-4.13483	0.000364543	0.000588303
Casp8ap2	CASP8AP2	0.883952	10.2997	2.3022e-10	8.6507e-10
Casp9	CASP9	-0.992375	-16.7522	6.90124e-15	6.01675e-14
Cast	CAST	-0.193581	-3.54426	0.00162191	0.00241765
Casz1	CASZ1	-1.06131	-7.61357	6.72753e-08	1.72469e-07
Cat	CAT	0.101908	2.03702	0.0526371	0.065527
Catsperg1	CATSPERG	0.999844	4.71562	8.23829e-05	0.000144302
Cav1	CAV1	1.52768	11.3082	3.44774e-11	1.50799e-10
Cav2	CAV2	0.911464	16.882	5.79975e-15	5.14842e-14
Cbfa2t2	CBFA2T2	0.101403	0.976966	0.338175	0.372128
Cbfa2t3	CBFA2T3	-3.6033	-10.0704	3.60526e-10	1.31251e-09
Cbfb	CBFB	-0.639211	-12.4309	4.75927e-12	2.42653e-11
Cbl	CBL	-0.155686	-1.48944	0.149188	0.173821
Cblb	CBLB	1.97539	22.6554	6.74268e-18	1.0975e-16
Cbll1	CBLL1	0.15209	1.42642	0.166421	0.192712
Cbr1	CBR1	-0.841209	-9.7724	6.52172e-10	2.29009e-09
Cbr2	N.A.	0.0909802	0.140327	0.889554	0.901427
Cbr3	CBR3	-0.27789	-1.69716	0.102389	0.122266
Cbr4	CBR4	-0.870979	-3.81759	0.000816291	0.00126418
Cbwd1	CBWD1	0.95955	5.55368	9.74339e-06	1.89706e-05
Cbx1	CBX1	1.09285	15.1856	6.18689e-14	4.44712e-13
Cbx2	CBX2	1.44135	3.97123	0.000552996	0.000874653
Cbx3	CBX3	0.204987	2.27604	0.0319	0.0408661
Cbx4	CBX4	-0.286582	-3.04954	0.00545143	0.00764878
Cbx5	CBX5	-0.076249	-0.787699	0.43846	0.473761
Cbx6	CBX6	2.3037	7.14086	2.01533e-07	4.84209e-07
Cbx7	CBX7	-1.59719	-9.92343	4.82296e-10	1.7274e-09
Cbx8	CBX8	-0.199868	-0.885343	0.384615	0.419591
Cby1	CBY1	1.49866	10.3934	1.92031e-10	7.34845e-10
Cc2d1a	CC2D1A	0.19212	2.81106	0.00958912	0.0130939
Cc2d1b	CC2D1B	-0.399018	-7.26015	1.52377e-07	3.71632e-07
Ccar1	CCAR1	0.384334	6.98698	2.89828e-07	6.81859e-07
Ccar2	CCAR2	-0.0179257	-0.212862	0.833204	0.850623
Ccbe1	CCBE1	-3.61487	-20.2902	8.71612e-17	1.13604e-15
Ccbl2	N.A.	-1.65333	-5.62537	8.13314e-06	1.60153e-05
Ccdc101	N.A.	0.603069	4.0608	0.000440286	0.000703768
Ccdc107	CCDC107	1.24651	8.7737	5.16115e-09	1.56962e-08
Ccdc109b	N.A.	1.02064	13.9411	4.0482e-13	2.50776e-12
Ccdc112	CCDC112	-0.386446	-2.65491	0.0137576	0.0184303
Ccdc114	CCDC114	0.523703	2.38135	0.0253876	0.0329699
Ccdc115	CCDC115	-0.622329	-9.03324	2.97771e-09	9.36818e-09
Ccdc117	CCDC117	0.82607	7.26506	1.50637e-07	3.67616e-07
Ccdc12	CCDC12	0.44319	4.90405	5.08447e-05	9.13992e-05
Ccdc122	CCDC122	-0.213513	-1.64102	0.113624	0.134771
Ccdc124	CCDC124	0.378414	4.23699	0.000280806	0.000460092
Ccdc125	CCDC125	-0.941187	-9.8413	5.68099e-10	2.01144e-09
Ccdc126	CCDC126	-0.393496	-2.62889	0.0145997	0.0194957
Ccdc127	CCDC127	0.332243	5.10477	3.04451e-05	5.61254e-05
Ccdc130	CCDC130	0.129053	1.51225	0.143317	0.167468
Ccdc132	N.A.	0.251625	4.19193	0.000315088	0.000512789
Ccdc134	CCDC134	2.36393	13.9292	4.12435e-13	2.54735e-12
Ccdc137	CCDC137	0.7352	6.84625	4.05111e-07	9.36555e-07
Ccdc142	CCDC142	-0.175347	-1.19622	0.243106	0.274544
Ccdc157	CCDC157	1.09527	3.77503	0.000908927	0.00140076
Ccdc163	CCDC163	-0.165993	-1.17408	0.251696	0.283598
Ccdc166	CCDC166	-0.032089	-0.136591	0.892475	0.904123
Ccdc167	CCDC167	-0.846624	-4.86828	5.57203e-05	9.96128e-05
Ccdc17	CCDC17	-1.42359	-4.55257	0.000125132	0.000214379
Ccdc171	CCDC171	-0.110474	-0.503965	0.618807	0.650069
Ccdc174	CCDC174	0.699931	6.78779	4.65918e-07	1.06844e-06
Ccdc181	CCDC181	-0.0594473	-0.489823	0.628635	0.659449
Ccdc186	CCDC186	0.154434	1.97875	0.0592399	0.0731774
Ccdc22	CCDC22	-0.891357	-9.71593	7.30603e-10	2.53669e-09
Ccdc23	N.A.	0.492769	2.75756	0.0108607	0.0147278
Ccdc25	CCDC25	0.541506	5.93702	3.72731e-06	7.63747e-06
Ccdc28a	CCDC28A	1.0509	5.73114	6.23499e-06	1.24329e-05
Ccdc28b	CCDC28B	-0.170648	-1.1218	0.272867	0.305796
Ccdc30	CCDC30	-1.04334	-4.48041	0.000150558	0.000255001
Ccdc32	CCDC32	0.185938	1.34744	0.19022	0.21811
Ccdc34	CCDC34	0.0776966	0.589782	0.56076	0.594361
Ccdc43	CCDC43	0.682479	7.34272	1.257e-07	3.09445e-07
Ccdc47	CCDC47	0.182037	2.79645	0.00992163	0.0135196
Ccdc50	CCDC50	-0.314756	-5.43845	1.30371e-05	2.49584e-05
Ccdc53	N.A.	0.0188119	0.240914	0.811635	0.83129
Ccdc55	N.A.	-0.0783723	-1.05162	0.303278	0.337179
Ccdc57	CCDC57	0.729976	5.87728	4.3258e-06	8.80483e-06
Ccdc58	CCDC58	1.00242	7.28459	1.43924e-07	3.52307e-07
Ccdc59	CCDC59	0.818683	10.4771	1.6345e-10	6.32457e-10
Ccdc6	CCDC6	0.557338	7.48336	9.07506e-08	2.28381e-07
Ccdc61	CCDC61	0.209526	1.50564	0.144997	0.169299
Ccdc64	N.A.	0.653238	1.97067	0.0602101	0.074314
Ccdc66	CCDC66	0.830641	9.28342	1.76704e-09	5.77591e-09
Ccdc69	CCDC69	-1.79581	-8.35271	1.28358e-08	3.64967e-08
Ccdc71	CCDC71	0.227669	2.57866	0.0163629	0.0217552
Ccdc71l	CCDC71L	0.0320137	0.53416	0.598065	0.629985
Ccdc77	CCDC77	0.0544883	0.364627	0.718532	0.744813
Ccdc80	CCDC80	-7.43738	-12.3272	5.68311e-12	2.84731e-11
Ccdc82	CCDC82	-0.299792	-2.57174	0.016621	0.0220899
Ccdc84	CCDC84	0.341315	2.76067	0.0107826	0.0146257
Ccdc86	CCDC86	-0.0323378	-0.445926	0.659583	0.688788
Ccdc88a	CCDC88A	-3.5646	-37.8188	3.55077e-23	2.27973e-21
Ccdc88b	CCDC88B	0.059108	0.83706	0.410684	0.446159
Ccdc88c	CCDC88C	-9.91208	-15.4759	4.06434e-14	3.03469e-13
Ccdc9	CCDC9	0.209272	2.59981	0.0155977	0.0207777
Ccdc90b	CCDC90B	0.0370778	0.335056	0.740447	0.765241
Ccdc91	CCDC91	-0.662488	-7.25412	1.54538e-07	3.76517e-07
Ccdc93	CCDC93	0.216153	3.22071	0.00360342	0.00517382
Ccdc94	YJU2	-0.385947	-1.78848	0.0861251	0.104064
Ccdc97	CCDC97	-0.42793	-7.05265	2.48107e-07	5.89977e-07
Ccl12	N.A.	5.50137	8.14048	2.05008e-08	5.65144e-08
Ccl2	CCL2	8.77947	9.17086	2.23242e-09	7.15985e-09
Ccl22	CCL22	-4.46427	-11.6014	2.02907e-11	9.29297e-11
Ccl25	CCL25	1.64898	7.80728	4.32777e-08	1.13727e-07
Ccl3	CCL3	-2.57906	-20.4157	7.55935e-17	1.00287e-15
Ccl4	CCL4	-0.0508091	-0.151508	0.880821	0.893576
Ccl5	CCL5	11.0936	23.5528	2.71994e-18	4.7387e-17
Ccl6	N.A.	-5.86349	-45.6364	3.85788e-25	5.42241e-23
Ccl7	CCL7	7.39216	8.67799	6.33587e-09	1.89802e-08
Ccl8	CCL8	8.40065	14.9428	8.83629e-14	6.15581e-13
Ccl9	N.A.	-2.27754	-21.3638	2.64268e-17	3.8768e-16
Ccm2	CCM2	-0.618101	-6.50944	9.11793e-07	2.00838e-06
Ccna2	CCNA2	-3.88595	-10.5596	1.39533e-10	5.46004e-10
Ccnb1	CCNB1	-2.35539	-6.66113	6.31672e-07	1.41901e-06
Ccnb2	CCNB2	-4.68239	-6.82242	4.28849e-07	9.88578e-07
Ccnc	CCNC	0.252417	2.75659	0.0108851	0.0147589
Ccnd1	CCND1	1.7657	8.72748	5.69763e-09	1.71921e-08
Ccnd2	CCND2	-6.71989	-21.7891	1.67191e-17	2.54606e-16
Ccnd3	CCND3	-1.21303	-13.595	6.9882e-13	4.14865e-12
Ccndbp1	CCNDBP1	-0.144885	-2.01408	0.0551539	0.0684798
Ccne1	CCNE1	0.293843	1.07871	0.291266	0.324735
Ccne2	CCNE2	-0.0178575	-0.079781	0.937062	0.943412
Ccnf	CCNF	0.409048	2.44	0.0223139	0.0291456
Ccng1	CCNG1	1.27133	27.9072	5.00474e-20	1.42615e-18
Ccng2	CCNG2	-0.227603	-1.99259	0.0576082	0.0713398
Ccnh	CCNH	-0.360599	-3.39935	0.00232422	0.00340865
Ccni	CCNI	-1.11236	-22.7959	5.83716e-18	9.59121e-17
Ccnj	CCNJ	0.344185	2.26001	0.0330151	0.0422011
Ccnk	CCNK	1.08474	14.3307	2.21737e-13	1.44053e-12
Ccnl1	CCNL1	0.438982	10.0372	3.8497e-10	1.39709e-09
Ccnl2	CCNL2	0.835131	13.7187	5.74238e-13	3.46441e-12
Ccnt1	CCNT1	0.407363	5.56644	9.435e-06	1.84046e-05
Ccnt2	CCNT2	0.0807141	1.3677	0.183876	0.211255
Ccny	CCNY	-0.705517	-15.8561	2.36735e-14	1.85273e-13
Ccnyl1	CCNYL1	0.0505756	0.420713	0.677647	0.705597
Ccp110	CCP110	1.3124	9.42321	1.32477e-09	4.42626e-09
Ccpg1	CCPG1	-1.60768	-29.5731	1.26493e-20	4.22502e-19
Ccpg1os	C15orf65	-0.368882	-1.72044	0.0980142	0.117421
Ccr1	CCR1	1.54553	19.4588	2.28443e-16	2.69087e-15
Ccr2	CCR2	-1.06889	-3.58301	0.00147234	0.00220723
Ccr3	CCR3	5.63229	8.35637	1.27332e-08	3.62249e-08
Ccr5	CCR5	4.52852	25.9435	2.80655e-19	6.55976e-18
Ccrl2	CCRL2	-0.391307	-4.49577	0.000144749	0.000245881
Ccrn4l	N.A.	-1.39004	-19.0836	3.57101e-16	4.06368e-15
Ccs	CCS	-0.128485	-1.10187	0.281272	0.314584
Ccsap	CCSAP	3.18339	11.4645	2.59594e-11	1.16131e-10
Ccser2	CCSER2	0.857647	10.1619	3.01247e-10	1.11385e-09
Cct2	CCT2	0.0321268	0.643046	0.526192	0.560578
Cct3	CCT3	0.33173	6.15543	2.16918e-06	4.56713e-06
Cct4	CCT4	-0.209611	-4.1562	0.000345197	0.000559078
Cct5	N.A.	-0.479627	-10.9573	6.58678e-11	2.73162e-10
Cct7	CCT7	0.492443	9.33947	1.57379e-09	5.18992e-09
Cct8	CCT8	0.142283	2.70776	0.0121859	0.0164135
Ccz1	CCZ1	1.05098	15.0537	7.50458e-14	5.30626e-13
Cd101	CD101	-2.66305	-9.34306	1.56218e-09	5.1549e-09
Cd109	CD109	8.31333	11.3701	3.08061e-11	1.35999e-10
Cd14	CD14	3.1372	30.4098	6.51598e-21	2.32896e-19
Cd151	CD151	0.554579	9.19301	2.13175e-09	6.86662e-09
Cd164	CD164	-1.90447	-34.5024	3.20261e-22	1.56387e-20
Cd180	CD180	2.43587	37.1194	5.55707e-23	3.26549e-21
Cd1d1	CD1D	1.64123	11.9455	1.10218e-11	5.28284e-11
Cd2	CD2	-10.6127	-13.2033	1.31356e-12	7.40105e-12
Cd200	CD200	-2.78305	-33.2634	7.67769e-22	3.38371e-20
Cd200r1	CD200R1	-1.96477	-32.1971	1.67118e-21	6.80447e-20
Cd200r2	N.A.	-5.94033	-11.9381	1.11658e-11	5.34447e-11
Cd200r4	N.A.	-2.66003	-40.089	8.75159e-24	7.11135e-22
Cd22	CD22	-4.82894	-70.6696	9.71727e-30	6.73796e-27
Cd244	CD244	-2.55607	-8.24027	1.64375e-08	4.599e-08
Cd24a	CD24	-3.00433	-45.4284	4.30744e-25	5.97356e-23
Cd274	CD274	1.6661	20.2906	8.71144e-17	1.13604e-15
Cd276	CD276	0.770945	6.28639	1.57164e-06	3.35798e-06
Cd28	CD28	5.94681	10.3855	1.94995e-10	7.45092e-10
Cd2ap	CD2AP	-0.275086	-4.47501	0.000152657	0.000258387
Cd2bp2	CD2BP2	0.0584013	0.952864	0.350005	0.38409
Cd300a	CD300A	-2.07063	-35.1376	2.06964e-22	1.05521e-20
Cd300lb	CD300LB	-0.0341333	-0.627997	0.535841	0.569982
Cd300ld	CD300LD	-0.0307333	-0.555725	0.58346	0.615723
Cd300lf	CD300LF	0.169165	3.39297	0.00236118	0.00346091
Cd300lg	CD300LG	-3.52966	-6.72861	5.36982e-07	1.21628e-06
Cd300lh	N.A.	0.8838	7.66728	5.95001e-08	1.53306e-07
Cd302	CD302	-2.27219	-29.0219	1.9774e-20	6.2704e-19
Cd320	CD320	0.523695	2.02075	0.0544119	0.0676151
Cd33	N.A.	-2.92824	-33.9421	4.73787e-22	2.21976e-20
Cd36	CD36	0.279455	5.4369	1.30882e-05	2.50515e-05
Cd37	CD37	0.187253	3.12474	0.00454852	0.00645066
Cd38	CD38	4.74374	7.726	5.20465e-08	1.35232e-07
Cd3eap	CD3EAP	-0.132128	-1.13268	0.268359	0.301133
Cd4	CD4	1.6031	4.9982	3.99659e-05	7.25835e-05
Cd40	CD40	3.60204	9.66048	8.17109e-10	2.81789e-09
Cd44	CD44	-0.622285	-11.6875	1.73951e-11	8.04474e-11
Cd47	CD47	-0.110895	-1.51338	0.143032	0.167193
Cd48	CD48	-1.30091	-25.9707	2.73811e-19	6.44322e-18
Cd52	N.A.	0.346186	6.15748	2.15827e-06	4.54601e-06
Cd53	CD53	0.105818	2.25589	0.0333072	0.0425587
Cd59a	CD59	1.95777	6.20787	1.90621e-06	4.03716e-06
Cd5l	CD5L	6.79913	14.8938	9.50149e-14	6.57518e-13
Cd63	CD63	-0.834632	-15.9946	1.94936e-14	1.55604e-13
Cd68	CD68	-0.652548	-10.8838	7.55618e-11	3.09905e-10
Cd69	CD69	0.168688	0.618891	0.541725	0.575593
Cd72	CD72	6.47489	18.9707	4.09112e-16	4.60517e-15
Cd74	CD74	2.49219	34.5266	3.1494e-22	1.54514e-20
Cd80	CD80	-0.917138	-6.98708	2.89759e-07	6.81851e-07
Cd81	CD81	-0.729325	-13.9435	4.03271e-13	2.49965e-12
Cd82	CD82	-0.913299	-17.3813	3.00187e-15	2.81591e-14
Cd83	CD83	-1.99533	-9.23456	1.95536e-09	6.33967e-09
Cd84	CD84	-0.474501	-13.1882	1.34634e-12	7.56115e-12
Cd86	CD86	2.96732	16.3082	1.26205e-14	1.04428e-13
Cd9	CD9	-2.3914	-49.526	5.35408e-26	1.05071e-23
Cd93	CD93	-0.926283	-11.8403	1.32654e-11	6.27152e-11
Cd99l2	CD99L2	1.80065	17.5135	2.52844e-15	2.41935e-14
Cdadc1	CDADC1	-0.636457	-6.3646	1.29767e-06	2.80372e-06
Cdan1	CDAN1	-0.241368	-2.87691	0.00821719	0.0113081
Cdc123	CDC123	0.196504	2.89964	0.00778847	0.0107523
Cdc14a	CDC14A	-0.797546	-4.50952	0.000139734	0.000237906
Cdc14b	CDC14B	-1.81271	-17.8608	1.6192e-15	1.61469e-14
Cdc16	CDC16	-0.140415	-1.80179	0.0839513	0.101674
Cdc23	CDC23	0.500554	5.59647	8.74702e-06	1.71494e-05
Cdc25a	CDC25A	0.023575	0.180224	0.858465	0.873732
Cdc25b	CDC25B	-1.71893	-18.2378	1.00656e-15	1.04693e-14
Cdc26	CDC26	0.280616	2.95694	0.00680019	0.00944688
Cdc27	CDC27	0.664708	10.3846	1.95303e-10	7.45997e-10
Cdc34	CDC34	0.684088	8.54125	8.51051e-09	2.48576e-08
Cdc37	CDC37	-0.437798	-6.85267	3.98952e-07	9.23342e-07
Cdc37l1	CDC37L1	0.616855	6.63047	6.80174e-07	1.52172e-06
Cdc40	CDC40	0.011173	0.182773	0.856486	0.871996
Cdc42	CDC42	0.0480074	1.29859	0.206226	0.235203
Cdc42bpa	CDC42BPA	-2.22517	-16.9807	5.08528e-15	4.55181e-14
Cdc42bpb	CDC42BPB	-1.05698	-19.5302	2.1e-16	2.50855e-15
Cdc42bpg	CDC42BPG	-1.3436	-11.892	1.2109e-11	5.76673e-11
Cdc42ep2	CDC42EP2	-2.43849	-16.2186	1.42796e-14	1.17316e-13
Cdc42ep3	CDC42EP3	-3.40869	-23.5258	2.79393e-18	4.85137e-17
Cdc42ep4	CDC42EP4	0.497975	5.83954	4.75317e-06	9.61824e-06
Cdc42se1	CDC42SE1	-1.15229	-23.0325	4.58642e-18	7.64477e-17
Cdc42se2	CDC42SE2	0.27272	5.16235	2.62882e-05	4.88518e-05
Cdc45	CDC45	-0.514699	-2.83444	0.00907896	0.0124365
Cdc5l	CDC5L	-0.0598802	-1.04546	0.306057	0.340024
Cdc6	CDC6	-0.688372	-2.22686	0.0354344	0.0451216
Cdc7	CDC7	-1.07592	-5.33667	1.6874e-05	3.19218e-05
Cdc73	CDC73	-0.107255	-1.51883	0.141661	0.165701
Cdca3	CDCA3	-2.17643	-8.24838	1.61459e-08	4.52894e-08
Cdca4	CDCA4	-0.0840098	-0.732392	0.470908	0.505878
Cdca7l	CDCA7L	-0.00422578	-0.0504315	0.960189	0.963245
Cdca8	CDCA8	1.17604	5.62285	8.18483e-06	1.61018e-05
Cdh1	CDH1	-7.03691	-10.0849	3.50425e-10	1.27887e-09
Cdip1	CDIP1	-0.313195	-3.59709	0.00142139	0.00213454
Cdipt	CDIPT	0.998151	14.7618	1.1563e-13	7.88633e-13
Cdk1	CDK1	-0.731166	-3.90302	0.000657535	0.00102811
Cdk10	CDK10	0.0565442	0.628953	0.535225	0.569443
Cdk11b	CDK11B	0.459106	9.32002	1.63825e-09	5.38542e-09
Cdk12	CDK12	0.504964	5.65316	7.58394e-06	1.49849e-05
Cdk13	CDK13	-0.218909	-4.36626	0.000201715	0.000336709
Cdk14	CDK14	-0.289712	-5.09965	3.08447e-05	5.68118e-05
Cdk16	CDK16	-0.177518	-2.97388	0.00653174	0.00908729
Cdk17	CDK17	-0.592921	-7.39273	1.11915e-07	2.78077e-07
Cdk18	CDK18	8.06372	23.5533	2.71862e-18	4.7387e-17
Cdk19	CDK19	-0.459507	-6.04952	2.8187e-06	5.85175e-06
Cdk2	CDK2	-1.07248	-10.9107	7.18483e-11	2.95958e-10
Cdk20	CDK20	1.73902	10.6337	1.21156e-10	4.78778e-10
Cdk2ap1	CDK2AP1	0.758639	9.60654	9.1141e-10	3.12033e-09
Cdk2ap2	CDK2AP2	-1.38562	-19.368	2.54332e-16	2.97817e-15
Cdk4	CDK4	-0.126869	-2.19214	0.0381398	0.0484006
Cdk5	CDK5	0.790695	7.40176	1.09598e-07	2.72841e-07
Cdk5rap1	CDK5RAP1	-0.125008	-0.667035	0.51101	0.545717
Cdk5rap2	CDK5RAP2	0.618025	7.97672	2.95427e-08	7.94604e-08
Cdk5rap3	CDK5RAP3	-0.952252	-9.04986	2.87551e-09	9.06585e-09
Cdk6	CDK6	0.172444	2.12864	0.0435731	0.0548606
Cdk7	CDK7	-0.0381435	-0.430257	0.670786	0.699293
Cdk8	CDK8	-0.195434	-2.78074	0.0102913	0.0139958
Cdk9	CDK9	-0.0857458	-1.86014	0.0749644	0.0914073
Cdkal1	CDKAL1	0.507402	4.57321	0.000118683	0.000204071
Cdkl2	CDKL2	-1.86146	-14.6341	1.39997e-13	9.39425e-13
Cdkn1a	CDKN1A	3.80557	61.8941	2.42571e-28	1.05124e-25
Cdkn1b	CDKN1B	-0.595932	-9.98296	4.28551e-10	1.54501e-09
Cdkn1c	CDKN1C	7.11179	11.4392	2.71733e-11	1.21092e-10
Cdkn2aip	CDKN2AIP	0.270944	2.77524	0.0104239	0.0141632
Cdkn2aipnl	CDKN2AIPNL	-0.347637	-4.25117	0.000270809	0.000444552
Cdkn2b	CDKN2B	-4.44039	-8.19942	1.79902e-08	5.00042e-08
Cdkn2c	CDKN2C	0.0849918	0.304436	0.763377	0.786673
Cdkn2d	CDKN2D	-0.222326	-1.06544	0.297108	0.330576
Cdo1	CDO1	-3.53291	-6.88103	3.72848e-07	8.66396e-07
Cdon	CDON	-7.14163	-11.2497	3.8372e-11	1.66225e-10
Cdpf1	CDPF1	0.754481	3.99364	0.00052237	0.000828227
Cdr2	CDR2	0.290465	1.23753	0.22767	0.258177
Cds1	CDS1	1.07397	5.87017	4.40313e-06	8.95347e-06
Cds2	CDS2	0.268485	5.44917	1.26879e-05	2.43392e-05
Cdt1	CDT1	0.0888844	0.68731	0.49837	0.533122
Cdv3	CDV3	0.252768	4.92411	4.83011e-05	8.70073e-05
Cdyl	CDYL	-0.372367	-3.55229	0.00158973	0.002375
Cdyl2	CDYL2	1.34726	6.56405	7.98683e-07	1.77199e-06
Ceacam1	CEACAM1	-0.658108	-7.96892	3.00643e-08	8.06966e-08
Ceacam16	CEACAM16	-2.40117	-8.9454	3.58337e-09	1.11455e-08
Cebpa	CEBPA	-0.0714123	-0.586023	0.563243	0.596634
Cebpb	CEBPB	-0.576992	-3.90276	0.000657968	0.00102848
Cebpg	CEBPG	-0.770628	-11.7234	1.63182e-11	7.57029e-11
Cebpz	CEBPZ	0.107807	1.53837	0.136828	0.160373
Cebpzos	CEBPZOS	1.08748	8.23709	1.65532e-08	4.62948e-08
Cecr5	N.A.	0.308133	2.24084	0.0343949	0.0438624
Celf1	CELF1	0.451786	8.82254	4.6506e-09	1.41975e-08
Celf2	CELF2	-1.4778	-27.9508	4.82328e-20	1.38583e-18
Celf4	CELF4	-4.6767	-14.8407	1.02809e-13	7.08624e-13
Celsr3	CELSR3	-0.036934	-0.273585	0.786707	0.808391
Cenpa	CENPA	-0.235597	-1.74403	0.0937441	0.112681
Cenpb	CENPB	-0.837774	-17.6898	2.01467e-15	1.96941e-14
Cenpc1	CENPC	0.225576	2.26831	0.0324336	0.0414906
Cenpe	CENPE	-0.433844	-2.52032	0.0186597	0.0246044
Cenpf	CENPF	-5.04127	-8.41731	1.1144e-08	3.19661e-08
Cenpi	CENPI	-1.58909	-5.99721	3.20927e-06	6.62031e-06
Cenpj	CENPJ	0.991068	7.92032	3.35321e-08	8.92901e-08
Cenpl	CENPL	-0.260214	-1.30457	0.204212	0.233049
Cenpo	CENPO	-0.763993	-5.87641	4.33517e-06	8.82045e-06
Cenpt	CENPT	-0.286322	-1.31083	0.202121	0.23084
Cenpu	CENPU	0.313443	0.825762	0.416941	0.45239
Cenpv	CENPV	-2.03206	-12.3855	5.14316e-12	2.60438e-11
Cep104	CEP104	1.05631	12.4907	4.29905e-12	2.2103e-11
Cep120	CEP120	0.025973	0.372765	0.712542	0.738898
Cep128	CEP128	-0.402502	-3.34396	0.00266444	0.00388135
Cep131	CEP131	0.210237	1.69458	0.102886	0.122804
Cep135	CEP135	-0.0139649	-0.151457	0.880861	0.893576
Cep152	CEP152	0.44451	3.40371	0.00229935	0.00337505
Cep162	CEP162	-0.193631	-2.00482	0.0562	0.0697205
Cep164	CEP164	0.396491	4.66882	9.28831e-05	0.000161768
Cep170	CEP170	0.548449	7.88478	3.63264e-08	9.63609e-08
Cep170b	CEP170B	1.99648	17.491	2.60336e-15	2.47963e-14
Cep19	CEP19	0.272747	1.41006	0.171145	0.197765
Cep192	CEP192	0.410652	5.69385	6.84683e-06	1.35852e-05
Cep250	CEP250	-0.212164	-3.94319	0.00059381	0.000933951
Cep290	CEP290	0.655359	4.26121	0.000263942	0.000434034
Cep295	CEP295	0.467032	4.87402	5.49068e-05	9.82935e-05
Cep350	CEP350	-0.121738	-1.70878	0.100186	0.119829
Cep41	CEP41	-0.199982	-0.895148	0.379456	0.414136
Cep44	CEP44	0.405312	2.43338	0.0226429	0.0295494
Cep55	CEP55	-1.58727	-6.76627	4.90568e-07	1.12067e-06
Cep57	CEP57	0.0801383	1.02881	0.313661	0.347543
Cep57l1	CEP57L1	-0.191572	-1.37129	0.182766	0.210096
Cep63	CEP63	-1.35987	-10.034	3.87401e-10	1.40494e-09
Cep68	CEP68	-0.81283	-6.94966	3.16666e-07	7.41477e-07
Cep70	CEP70	-0.718416	-7.74451	4.99014e-08	1.29984e-07
Cep76	CEP76	0.139344	0.849131	0.404064	0.439507
Cep78	CEP78	-0.233866	-2.1669	0.0402214	0.0508439
Cep83	CEP83	0.713361	8.17562	1.89634e-08	5.25409e-08
Cep85	CEP85	-1.18106	-20.5899	6.21138e-17	8.44504e-16
Cep85l	CEP85L	2.97627	8.51377	9.03322e-09	2.62736e-08
Cep89	CEP89	1.20554	7.18229	1.82843e-07	4.42061e-07
Cep95	CEP95	0.166891	1.85972	0.0750255	0.0914712
Cep97	CEP97	1.795	7.63819	6.35895e-08	1.63388e-07
Cept1	CEPT1	0.0784754	0.948312	0.352271	0.386413
Cercam	CERCAM	-0.922654	-8.1124	2.18204e-08	5.99297e-08
Cerk	CERK	-0.579033	-12.5311	4.01415e-12	2.08581e-11
Cers2	CERS2	1.37403	33.2392	7.8123e-22	3.41411e-20
Cers5	CERS5	-0.458618	-5.5591	9.61119e-06	1.87227e-05
Cers6	CERS6	-0.452498	-6.88687	3.67694e-07	8.55186e-07
Ces2c	CES2	-9.27727	-14.4086	1.96876e-13	1.2903e-12
Cetn2	CETN2	-0.182523	-2.12871	0.0435668	0.0548593
Cetn3	CETN3	-0.647109	-7.45114	9.77613e-08	2.45193e-07
Cfap126	CFAP126	-1.34606	-5.00023	3.97592e-05	7.22333e-05
Cfap20	CFAP20	-0.0474813	-0.491242	0.627646	0.65861
Cfap36	CFAP36	0.798966	5.62086	8.22598e-06	1.61797e-05
Cfap43	CFAP43	1.56747	8.3897	1.18372e-08	3.38518e-08
Cfap97	CFAP97	0.125237	1.41966	0.16836	0.194698
Cfb	CFB	0.0310163	0.240818	0.811709	0.83129
Cfdp1	CFDP1	0.307529	4.60892	0.000108301	0.000186962
Cfh	CFHR4	-3.65579	-15.8873	2.26568e-14	1.77986e-13
Cfl1	CFL1	-0.306242	-6.33373	1.39947e-06	3.00991e-06
Cfl2	CFL2	0.698003	6.70775	5.64599e-07	1.27522e-06
Cflar	CFLAR	0.796759	11.407	2.88102e-11	1.27658e-10
Cfp	CFP	3.11956	33.5561	6.22748e-22	2.85339e-20
Cggbp1	CGGBP1	0.286194	5.07703	3.26778e-05	6.00498e-05
Cgn	CGN	-2.81515	-9.11357	2.5161e-09	8.01529e-09
Cgnl1	CGNL1	6.18514	18.5642	6.71463e-16	7.20731e-15
Cgrrf1	CGRRF1	0.360522	3.2696	0.00319789	0.00461769
Ch25h	CH25H	-5.92715	-11.2514	3.82532e-11	1.6578e-10
Chaf1a	CHAF1A	-0.412336	-2.47411	0.0206877	0.0271375
Chaf1b	CHAF1B	-0.0715103	-0.552124	0.585886	0.618096
Champ1	CHAMP1	-0.317899	-4.13136	0.00036779	0.000593083
Chchd1	CHCHD1	1.05587	10.9269	6.97056e-11	2.87587e-10
Chchd10	CHCHD10	-0.557018	-5.24093	2.15212e-05	4.02955e-05
Chchd2	CHCHD2	0.335571	4.63396	0.000101566	0.000175977
Chchd3	CHCHD3	0.470638	6.43174	1.1015e-06	2.39976e-06
Chchd4	CHCHD4	0.260862	1.77741	0.0879718	0.106172
Chchd5	CHCHD5	0.774057	7.03413	2.59208e-07	6.14968e-07
Chchd6	CHCHD6	1.66562	7.63438	6.41463e-08	1.64778e-07
Chchd7	CHCHD7	0.177576	1.35956	0.186405	0.214019
Chd1	CHD1	0.345856	5.43883	1.30246e-05	2.49391e-05
Chd1l	CHD1L	-0.236455	-1.86154	0.0747585	0.0911777
Chd2	CHD2	-0.0239662	-0.354001	0.72638	0.752348
Chd3	CHD3	-0.780938	-14.0091	3.64082e-13	2.27164e-12
Chd4	CHD4	-0.924236	-21.2703	2.92575e-17	4.25604e-16
Chd5	CHD5	-8.19277	-11.7687	1.50579e-11	7.02635e-11
Chd6	CHD6	-0.465692	-5.09698	3.10562e-05	5.71811e-05
Chd7	CHD7	-0.571247	-7.98258	2.91571e-08	7.85859e-08
Chd8	CHD8	-0.168893	-3.19688	0.00381868	0.00546931
Chd9	CHD9	-0.0426736	-0.568605	0.574821	0.607531
Chek2	CHEK2	-0.354673	-4.09443	0.000404114	0.000648141
Cherp	CHERP	0.380599	4.46626	0.00015612	0.000263777
Chfr	CHFR	-0.120532	-2.01926	0.0545772	0.0677962
Chic2	CHIC2	-0.560604	-6.70645	5.66374e-07	1.27895e-06
Chid1	CHID1	-0.0650282	-0.791836	0.436088	0.471394
Chil3	CHIA	-10.6085	-28.5194	2.99271e-20	9.07498e-19
Chka	CHKA	-0.0885215	-1.12892	0.269911	0.302776
Chkb	CHKB-CPT1B	-0.32101	-4.84266	5.94973e-05	0.000106001
Chm	CHM	-0.884244	-13.3293	1.07057e-12	6.12486e-12
Chml	CHML	-0.256273	-1.88718	0.07109	0.0868767
Chmp1a	CHMP1A	0.123689	1.68262	0.105206	0.125415
Chmp2a	CHMP2A	-0.333748	-5.1896	2.45249e-05	4.57056e-05
Chmp2b	CHMP2B	0.0619503	0.810925	0.42525	0.460731
Chmp3	CHMP3	-0.0804269	-1.89338	0.0702278	0.0858835
Chmp4b	CHMP4B	-0.23559	-4.69858	8.60609e-05	0.000150465
Chmp5	CHMP5	-0.0106663	-0.163334	0.871601	0.885564
Chmp6	CHMP6	0.287199	3.28143	0.00310657	0.00448895
Chmp7	CHMP7	1.10242	12.934	2.04413e-12	1.11665e-11
[truncated: 8,847 more rows]

## Sheet: E_M2_minus_AM_at_RV
Gene	HGNC.symbol	LogFC	t	P_value	FDR
[truncated: 10,401 more rows]

[truncated: 7 more sheets: F_M2_minus_M1_at_RV, G_RV_minus_NI_at_AM, H_RV_minus_NI_at_M1, I_RV_minus_NI_at_M2, J_RVresponse_M1_minus_AM, K_RVresponse_M2_minus_AM, L_RVresponse_M2_minus_M1]
