# Supplementary material for: Human alveolar macrophage metabolism is compromised during Mycobacterium tuberculosis infection
Source: Front Immunol. 2023 Jan 26;13:1044592. doi: 10.3389/fimmu.2022.1044592 (PMC9910175; doi:10.3389/fimmu.2022.1044592)
Supplement: Supplementary Table 2 — Gene ontology enrichment analyses. [file Table_2.xlsx]

## Sheet: A_M1>AM_@_NI
GO.Term	Description	P.value	FDR.q.value	Enrichment	N	B	n	b	Genes
GO:0002376	immune system process	6.19e-21	8.13e-17	1.99	9233	1210	764	199	[LGALS9 - lectin, galactoside-binding, soluble, 9, NCF4 - neutrophil cytosolic factor 4, 40kda, BNIP3 - bcl2/adenovirus e1b 19kda interacting protein 3, PRDX6 - peroxiredoxin 6, CLEC12A - c-type lectin domain family 12, member a, LIMK1 - lim domain kinase 1, BLNK - b-cell linker, CD274 - cd274 molecule, TICAM1 - toll-like receptor adaptor molecule 1, RELA - v-rel avian reticuloendotheliosis viral…
GO:0006955	immune response	2.95e-14	1.94e-10	2.32	9233	428	948	102	[NCF4 - neutrophil cytosolic factor 4, 40kda, ERAP1 - endoplasmic reticulum aminopeptidase 1, SEC14L1 - sec14-like 1 (s. cerevisiae), IKBKG - inhibitor of kappa light polypeptide gene enhancer in b-cells, kinase gamma, CXCL9 - chemokine (c-x-c motif) ligand 9, MIF - macrophage migration inhibitory factor (glycosylation-inhibiting factor), HEXIM1 - hexamethylene bis-acetamide inducible 1, BLNK - b…
GO:0048583	regulation of response to stimulus	4.67e-14	2.05e-10	1.45	9233	2186	985	337	[LGALS9 - lectin, galactoside-binding, soluble, 9, ARAP1 - arfgap with rhogap domain, ankyrin repeat and ph domain 1, BNIP3 - bcl2/adenovirus e1b 19kda interacting protein 3, ITM2C - integral membrane protein 2c, LIMK1 - lim domain kinase 1, BLNK - b-cell linker, ABCA1 - atp-binding cassette, sub-family a (abc1), member 1, TICAM1 - toll-like receptor adaptor molecule 1, CD274 - cd274 molecule, RE…
GO:0002252	immune effector process	6.79e-14	2.23e-10	2.2	9233	601	719	103	[BNIP3 - bcl2/adenovirus e1b 19kda interacting protein 3, PRDX6 - peroxiredoxin 6, CLEC12A - c-type lectin domain family 12, member a, KCNAB2 - potassium voltage-gated channel, shaker-related subfamily, beta member 2, PSAP - prosaposin, CXCL9 - chemokine (c-x-c motif) ligand 9, LIMK1 - lim domain kinase 1, MIF - macrophage migration inhibitory factor (glycosylation-inhibiting factor), APOBEC1 - a…
GO:0006952	defense response	4.75e-13	1.25e-09	2.33	9233	513	673	87	[LGALS9 - lectin, galactoside-binding, soluble, 9, BNIP3 - bcl2/adenovirus e1b 19kda interacting protein 3, LGALS3BP - lectin, galactoside-binding, soluble, 3 binding protein, CST3 - cystatin c, IKBKG - inhibitor of kappa light polypeptide gene enhancer in b-cells, kinase gamma, NLRC5 - nlr family, card domain containing 5, SOCS6 - suppressor of cytokine signaling 6, CXCL9 - chemokine (c-x-c moti…
GO:0046903	secretion	8.89e-13	1.95e-09	2.09	9233	618	758	106	[PRDX6 - peroxiredoxin 6, CLEC12A - c-type lectin domain family 12, member a, LGALS3BP - lectin, galactoside-binding, soluble, 3 binding protein, KCNAB2 - potassium voltage-gated channel, shaker-related subfamily, beta member 2, PDIA4 - protein disulfide isomerase family a, member 4, PSAP - prosaposin, MIF - macrophage migration inhibitory factor (glycosylation-inhibiting factor), ABCA1 - atp-bin…
GO:0050896	response to stimulus	1.34e-12	2.52e-09	1.4	9233	2664	930	377	[LGALS9 - lectin, galactoside-binding, soluble, 9, CCNK - cyclin k, AFG3L2 - afg3 atpase family member 3-like 2 (s. cerevisiae), NCF4 - neutrophil cytosolic factor 4, 40kda, PRDX6 - peroxiredoxin 6, DNAJB2 - dnaj (hsp40) homolog, subfamily b, member 2, BNIP3 - bcl2/adenovirus e1b 19kda interacting protein 3, GFPT1 - glutamine--fructose-6-phosphate transaminase 1, LGALS3BP - lectin, galactoside-bi…
GO:0032940	secretion by cell	2.92e-12	4.8e-09	2.11	9233	578	758	100	[PRDX6 - peroxiredoxin 6, CLEC12A - c-type lectin domain family 12, member a, LGALS3BP - lectin, galactoside-binding, soluble, 3 binding protein, KCNAB2 - potassium voltage-gated channel, shaker-related subfamily, beta member 2, PDIA4 - protein disulfide isomerase family a, member 4, PSAP - prosaposin, MIF - macrophage migration inhibitory factor (glycosylation-inhibiting factor), ABCA1 - atp-bin…
GO:0019221	cytokine-mediated signaling pathway	4.11e-12	6e-09	2.57	9233	358	673	67	[SLC27A1 - solute carrier family 27 (fatty acid transporter), member 1, IKBKG - inhibitor of kappa light polypeptide gene enhancer in b-cells, kinase gamma, RBM15 - rna binding motif protein 15, CXCL9 - chemokine (c-x-c motif) ligand 9, MIF - macrophage migration inhibitory factor (glycosylation-inhibiting factor), MID1 - midline 1 (opitz/bbb syndrome), XAF1 - xiap associated factor 1, RELA - v-r…
GO:0009607	response to biotic stimulus	5.56e-12	7.3e-09	2.25	9233	456	766	85	[LGALS9 - lectin, galactoside-binding, soluble, 9, ERAP1 - endoplasmic reticulum aminopeptidase 1, BNIP3 - bcl2/adenovirus e1b 19kda interacting protein 3, IKBKG - inhibitor of kappa light polypeptide gene enhancer in b-cells, kinase gamma, NLRC5 - nlr family, card domain containing 5, DDIT3 - dna-damage-inducible transcript 3, CXCL9 - chemokine (c-x-c motif) ligand 9, APOBEC1 - apolipoprotein b …
GO:0006887	exocytosis	7.19e-12	8.6e-09	2.21	9233	489	742	87	[TMEM63A - transmembrane protein 63a, PRDX6 - peroxiredoxin 6, GTPBP2 - gtp binding protein 2, LGALS3BP - lectin, galactoside-binding, soluble, 3 binding protein, CLEC12A - c-type lectin domain family 12, member a, CST3 - cystatin c, KCNAB2 - potassium voltage-gated channel, shaker-related subfamily, beta member 2, PGAM1 - phosphoglycerate mutase 1 (brain), PSAP - prosaposin, SRGN - serglycin, MI…
GO:0009966	regulation of signal transduction	2.99e-11	3.27e-08	1.47	9233	1725	975	267	[LGALS9 - lectin, galactoside-binding, soluble, 9, ARAP1 - arfgap with rhogap domain, ankyrin repeat and ph domain 1, BNIP3 - bcl2/adenovirus e1b 19kda interacting protein 3, ITM2C - integral membrane protein 2c, BLNK - b-cell linker, ABCA1 - atp-binding cassette, sub-family a (abc1), member 1, TICAM1 - toll-like receptor adaptor molecule 1, RELA - v-rel avian reticuloendotheliosis viral oncogene…
GO:0042221	response to chemical	3.54e-11	3.58e-08	1.84	9233	1511	401	121	[LGALS9 - lectin, galactoside-binding, soluble, 9, SLC27A1 - solute carrier family 27 (fatty acid transporter), member 1, BNIP3 - bcl2/adenovirus e1b 19kda interacting protein 3, PRDX6 - peroxiredoxin 6, LGMN - legumain, DDIT3 - dna-damage-inducible transcript 3, CXCL9 - chemokine (c-x-c motif) ligand 9, APOBEC1 - apolipoprotein b mrna editing enzyme, catalytic polypeptide 1, TICAM1 - toll-like r…
GO:0051239	regulation of multicellular organismal process	6.93e-11	6.5e-08	1.58	9233	1488	766	195	[AFG3L2 - afg3 atpase family member 3-like 2 (s. cerevisiae), LGALS9 - lectin, galactoside-binding, soluble, 9, LIMK1 - lim domain kinase 1, ABCA1 - atp-binding cassette, sub-family a (abc1), member 1, TICAM1 - toll-like receptor adaptor molecule 1, CD274 - cd274 molecule, RELA - v-rel avian reticuloendotheliosis viral oncogene homolog a, SNW1 - snw domain containing 1, BST2 - bone marrow stromal…
GO:0043207	response to external biotic stimulus	7.47e-11	6.54e-08	2.21	9233	437	766	80	[LGALS9 - lectin, galactoside-binding, soluble, 9, ERAP1 - endoplasmic reticulum aminopeptidase 1, BNIP3 - bcl2/adenovirus e1b 19kda interacting protein 3, IKBKG - inhibitor of kappa light polypeptide gene enhancer in b-cells, kinase gamma, NLRC5 - nlr family, card domain containing 5, CXCL9 - chemokine (c-x-c motif) ligand 9, APOBEC1 - apolipoprotein b mrna editing enzyme, catalytic polypeptide …
GO:0080134	regulation of response to stress	9.44e-11	7.75e-08	1.72	9233	822	975	149	[RNF169 - ring finger protein 169, LGALS9 - lectin, galactoside-binding, soluble, 9, ERAP1 - endoplasmic reticulum aminopeptidase 1, SEC14L1 - sec14-like 1 (s. cerevisiae), USP18 - ubiquitin specific peptidase 18, IKBKG - inhibitor of kappa light polypeptide gene enhancer in b-cells, kinase gamma, DDIT3 - dna-damage-inducible transcript 3, PSAP - prosaposin, GADD45A - growth arrest and dna-damage…
GO:0006950	response to stress	9.7e-11	7.5e-08	1.62	9233	1744	566	173	[LGALS9 - lectin, galactoside-binding, soluble, 9, CCNK - cyclin k, SLC27A1 - solute carrier family 27 (fatty acid transporter), member 1, PRDX6 - peroxiredoxin 6, BNIP3 - bcl2/adenovirus e1b 19kda interacting protein 3, LGALS3BP - lectin, galactoside-binding, soluble, 3 binding protein, IKBKG - inhibitor of kappa light polypeptide gene enhancer in b-cells, kinase gamma, SOCS6 - suppressor of cyt…
GO:0048584	positive regulation of response to stimulus	1.13e-10	8.22e-08	1.57	9233	1186	975	197	[ARAP1 - arfgap with rhogap domain, ankyrin repeat and ph domain 1, LGALS9 - lectin, galactoside-binding, soluble, 9, BNIP3 - bcl2/adenovirus e1b 19kda interacting protein 3, ITM2C - integral membrane protein 2c, LIMK1 - lim domain kinase 1, BLNK - b-cell linker, CD274 - cd274 molecule, TICAM1 - toll-like receptor adaptor molecule 1, RELA - v-rel avian reticuloendotheliosis viral oncogene homolog…
GO:0045055	regulated exocytosis	1.35e-10	9.35e-08	2.19	9233	448	742	79	[TMEM63A - transmembrane protein 63a, PRDX6 - peroxiredoxin 6, GTPBP2 - gtp binding protein 2, CLEC12A - c-type lectin domain family 12, member a, LGALS3BP - lectin, galactoside-binding, soluble, 3 binding protein, CST3 - cystatin c, KCNAB2 - potassium voltage-gated channel, shaker-related subfamily, beta member 2, PGAM1 - phosphoglycerate mutase 1 (brain), PSAP - prosaposin, SRGN - serglycin, MI…
GO:0010646	regulation of cell communication	1.43e-10	9.42e-08	1.43	9233	1870	984	284	[LGALS9 - lectin, galactoside-binding, soluble, 9, ARAP1 - arfgap with rhogap domain, ankyrin repeat and ph domain 1, BNIP3 - bcl2/adenovirus e1b 19kda interacting protein 3, ITM2C - integral membrane protein 2c, BLNK - b-cell linker, ABCA1 - atp-binding cassette, sub-family a (abc1), member 1, TICAM1 - toll-like receptor adaptor molecule 1, RELA - v-rel avian reticuloendotheliosis viral oncogene…
GO:0030334	regulation of cell migration	1.52e-10	9.51e-08	3.33	9233	456	243	40	[ITGA5 - integrin, alpha 5 (fibronectin receptor, alpha polypeptide), LGALS9 - lectin, galactoside-binding, soluble, 9, AKT3 - v-akt murine thymoma viral oncogene homolog 3, NISCH - nischarin, LGMN - legumain, PTAFR - platelet-activating factor receptor, SLC9A3R1 - solute carrier family 9, subfamily a (nhe3, cation proton antiporter 3), member 3 regulator 1, TPM1 - tropomyosin 1 (alpha), JUN - ju…
GO:0051707	response to other organism	1.59e-10	9.47e-08	2.25	9233	300	983	72	[LGALS9 - lectin, galactoside-binding, soluble, 9, BNIP3 - bcl2/adenovirus e1b 19kda interacting protein 3, ERAP1 - endoplasmic reticulum aminopeptidase 1, IKBKG - inhibitor of kappa light polypeptide gene enhancer in b-cells, kinase gamma, NLRC5 - nlr family, card domain containing 5, CXCL9 - chemokine (c-x-c motif) ligand 9, APOBEC1 - apolipoprotein b mrna editing enzyme, catalytic polypeptide …
GO:0023051	regulation of signaling	2.49e-10	1.42e-07	1.42	9233	1887	984	285	[LGALS9 - lectin, galactoside-binding, soluble, 9, ARAP1 - arfgap with rhogap domain, ankyrin repeat and ph domain 1, BNIP3 - bcl2/adenovirus e1b 19kda interacting protein 3, ITM2C - integral membrane protein 2c, BLNK - b-cell linker, ABCA1 - atp-binding cassette, sub-family a (abc1), member 1, TICAM1 - toll-like receptor adaptor molecule 1, RELA - v-rel avian reticuloendotheliosis viral oncogene…
GO:0009605	response to external stimulus	3.08e-10	1.69e-07	1.87	9233	768	719	112	[AFG3L2 - afg3 atpase family member 3-like 2 (s. cerevisiae), LGALS9 - lectin, galactoside-binding, soluble, 9, ERAP1 - endoplasmic reticulum aminopeptidase 1, BNIP3 - bcl2/adenovirus e1b 19kda interacting protein 3, SSH1 - slingshot protein phosphatase 1, IKBKG - inhibitor of kappa light polypeptide gene enhancer in b-cells, kinase gamma, DDIT3 - dna-damage-inducible transcript 3, TNRC6A - trinu…
GO:0040012	regulation of locomotion	3.34e-10	1.76e-07	2.27	9233	522	561	72	[LGALS9 - lectin, galactoside-binding, soluble, 9, AKT3 - v-akt murine thymoma viral oncogene homolog 3, LGMN - legumain, SSH1 - slingshot protein phosphatase 1, MIF - macrophage migration inhibitory factor (glycosylation-inhibiting factor), PLA2G7 - phospholipase a2, group vii (platelet-activating factor acetylhydrolase, plasma), CD274 - cd274 molecule, PLK2 - polo-like kinase 2, BST2 - bone mar…
GO:0050793	regulation of developmental process	4.05e-10	2.05e-07	2.16	9233	1297	247	75	[ARAP1 - arfgap with rhogap domain, ankyrin repeat and ph domain 1, XDH - xanthine dehydrogenase, LGALS9 - lectin, galactoside-binding, soluble, 9, AKT3 - v-akt murine thymoma viral oncogene homolog 3, PGK1 - phosphoglycerate kinase 1, S1PR2 - sphingosine-1-phosphate receptor 2, LGMN - legumain, CXCL9 - chemokine (c-x-c motif) ligand 9, SRGN - serglycin, PLK2 - polo-like kinase 2, ATF4 - activati…
GO:0042981	regulation of apoptotic process	6.11e-10	2.97e-07	1.65	9233	874	998	156	[LGALS9 - lectin, galactoside-binding, soluble, 9, BNIP3 - bcl2/adenovirus e1b 19kda interacting protein 3, ITM2C - integral membrane protein 2c, LGMN - legumain, COL18A1 - collagen, type xviii, alpha 1, DDIT3 - dna-damage-inducible transcript 3, AARS - alanyl-trna synthetase, FLT3LG - fms-related tyrosine kinase 3 ligand, GADD45A - growth arrest and dna-damage-inducible, alpha, MIF - macrophage …
GO:2000145	regulation of cell motility	9.08e-10	4.26e-07	3.15	9233	482	243	40	[ITGA5 - integrin, alpha 5 (fibronectin receptor, alpha polypeptide), LGALS9 - lectin, galactoside-binding, soluble, 9, AKT3 - v-akt murine thymoma viral oncogene homolog 3, NISCH - nischarin, LGMN - legumain, PTAFR - platelet-activating factor receptor, SLC9A3R1 - solute carrier family 9, subfamily a (nhe3, cation proton antiporter 3), member 3 regulator 1, TPM1 - tropomyosin 1 (alpha), JUN - ju…
GO:0043067	regulation of programmed cell death	9.65e-10	4.37e-07	1.64	9233	886	998	157	[LGALS9 - lectin, galactoside-binding, soluble, 9, BNIP3 - bcl2/adenovirus e1b 19kda interacting protein 3, ITM2C - integral membrane protein 2c, LGMN - legumain, COL18A1 - collagen, type xviii, alpha 1, DDIT3 - dna-damage-inducible transcript 3, AARS - alanyl-trna synthetase, FLT3LG - fms-related tyrosine kinase 3 ligand, GADD45A - growth arrest and dna-damage-inducible, alpha, MIF - macrophage …
GO:0016192	vesicle-mediated transport	1.04e-09	4.55e-07	1.66	9233	1101	758	150	[NCF4 - neutrophil cytosolic factor 4, 40kda, TMEM87B - transmembrane protein 87b, PRDX6 - peroxiredoxin 6, CLEC12A - c-type lectin domain family 12, member a, LGALS3BP - lectin, galactoside-binding, soluble, 3 binding protein, KCNAB2 - potassium voltage-gated channel, shaker-related subfamily, beta member 2, PSAP - prosaposin, MIF - macrophage migration inhibitory factor (glycosylation-inhibitin…
GO:0010941	regulation of cell death	1.07e-09	4.52e-07	1.61	9233	954	998	166	[LGALS9 - lectin, galactoside-binding, soluble, 9, BNIP3 - bcl2/adenovirus e1b 19kda interacting protein 3, ITM2C - integral membrane protein 2c, LGMN - legumain, SSH1 - slingshot protein phosphatase 1, IKBKG - inhibitor of kappa light polypeptide gene enhancer in b-cells, kinase gamma, COL18A1 - collagen, type xviii, alpha 1, DDIT3 - dna-damage-inducible transcript 3, AARS - alanyl-trna syntheta…
GO:0040011	locomotion	1.11e-09	4.57e-07	2.29	9233	481	561	67	[LGALS9 - lectin, galactoside-binding, soluble, 9, SLC7A8 - solute carrier family 7 (amino acid transporter light chain, l system), member 8, SLC9A1 - solute carrier family 9, subfamily a (nhe1, cation proton antiporter 1), member 1, CXCL9 - chemokine (c-x-c motif) ligand 9, MIF - macrophage migration inhibitory factor (glycosylation-inhibiting factor), SLC16A3 - solute carrier family 16 (monocar…
GO:0051270	regulation of cellular component movement	1.36e-09	5.41e-07	3.06	9233	509	243	41	[ITGA5 - integrin, alpha 5 (fibronectin receptor, alpha polypeptide), LGALS9 - lectin, galactoside-binding, soluble, 9, ARAP1 - arfgap with rhogap domain, ankyrin repeat and ph domain 1, AKT3 - v-akt murine thymoma viral oncogene homolog 3, NISCH - nischarin, LGMN - legumain, PTAFR - platelet-activating factor receptor, SLC9A3R1 - solute carrier family 9, subfamily a (nhe3, cation proton antiport…
GO:0051272	positive regulation of cellular component movement	1.37e-09	5.31e-07	2.72	9233	292	557	48	[ITGA5 - integrin, alpha 5 (fibronectin receptor, alpha polypeptide), LGALS9 - lectin, galactoside-binding, soluble, 9, AKT3 - v-akt murine thymoma viral oncogene homolog 3, LGMN - legumain, SSH1 - slingshot protein phosphatase 1, PTAFR - platelet-activating factor receptor, JUN - jun proto-oncogene, PLA2G7 - phospholipase a2, group vii (platelet-activating factor acetylhydrolase, plasma), HYAL1 …
GO:0007165	signal transduction	1.41e-09	5.28e-07	1.37	9233	2175	954	308	[LGALS9 - lectin, galactoside-binding, soluble, 9, ARAP1 - arfgap with rhogap domain, ankyrin repeat and ph domain 1, NCF4 - neutrophil cytosolic factor 4, 40kda, BNIP3 - bcl2/adenovirus e1b 19kda interacting protein 3, SPTAN1 - spectrin, alpha, non-erythrocytic 1, GFPT1 - glutamine--fructose-6-phosphate transaminase 1, LGALS3BP - lectin, galactoside-binding, soluble, 3 binding protein, LIMK1 - l…
GO:0002274	myeloid leukocyte activation	1.74e-09	6.34e-07	2.22	9233	403	711	69	[TMEM63A - transmembrane protein 63a, PRDX6 - peroxiredoxin 6, CLEC12A - c-type lectin domain family 12, member a, CST3 - cystatin c, KCNAB2 - potassium voltage-gated channel, shaker-related subfamily, beta member 2, PGAM1 - phosphoglycerate mutase 1 (brain), PSAP - prosaposin, MIF - macrophage migration inhibitory factor (glycosylation-inhibiting factor), ORMDL3 - orm1-like 3 (s. cerevisiae), OR…
GO:0050776	regulation of immune response	1.85e-09	6.56e-07	1.87	9233	526	956	102	[LGALS9 - lectin, galactoside-binding, soluble, 9, ERAP1 - endoplasmic reticulum aminopeptidase 1, SEC14L1 - sec14-like 1 (s. cerevisiae), USP18 - ubiquitin specific peptidase 18, IKBKG - inhibitor of kappa light polypeptide gene enhancer in b-cells, kinase gamma, LIMK1 - lim domain kinase 1, MIF - macrophage migration inhibitory factor (glycosylation-inhibiting factor), HEXIM1 - hexamethylene bi…
GO:0030335	positive regulation of cell migration	1.97e-09	6.83e-07	2.73	9233	285	557	47	[ITGA5 - integrin, alpha 5 (fibronectin receptor, alpha polypeptide), LGALS9 - lectin, galactoside-binding, soluble, 9, AKT3 - v-akt murine thymoma viral oncogene homolog 3, LGMN - legumain, SSH1 - slingshot protein phosphatase 1, PTAFR - platelet-activating factor receptor, JUN - jun proto-oncogene, PLA2G7 - phospholipase a2, group vii (platelet-activating factor acetylhydrolase, plasma), HYAL1 …
GO:0022603	regulation of anatomical structure morphogenesis	1.98e-09	6.68e-07	3.13	9233	533	216	39	[ITGA5 - integrin, alpha 5 (fibronectin receptor, alpha polypeptide), ARAP1 - arfgap with rhogap domain, ankyrin repeat and ph domain 1, XDH - xanthine dehydrogenase, AKT3 - v-akt murine thymoma viral oncogene homolog 3, PGK1 - phosphoglycerate kinase 1, STAB1 - stabilin 1, SLC9A3R1 - solute carrier family 9, subfamily a (nhe3, cation proton antiporter 3), member 3 regulator 1, TPM1 - tropomyosin…
GO:0042119	neutrophil activation	2.12e-09	6.97e-07	2.31	9233	354	711	63	[TMEM63A - transmembrane protein 63a, PRDX6 - peroxiredoxin 6, CST3 - cystatin c, CLEC12A - c-type lectin domain family 12, member a, KCNAB2 - potassium voltage-gated channel, shaker-related subfamily, beta member 2, PGAM1 - phosphoglycerate mutase 1 (brain), PSAP - prosaposin, MIF - macrophage migration inhibitory factor (glycosylation-inhibiting factor), ORMDL3 - orm1-like 3 (s. cerevisiae), OR…
GO:0040017	positive regulation of locomotion	2.15e-09	6.88e-07	2.66	9233	305	557	49	[LGALS9 - lectin, galactoside-binding, soluble, 9, AKT3 - v-akt murine thymoma viral oncogene homolog 3, LGMN - legumain, SSH1 - slingshot protein phosphatase 1, PLA2G7 - phospholipase a2, group vii (platelet-activating factor acetylhydrolase, plasma), CD274 - cd274 molecule, PLK2 - polo-like kinase 2, CD74 - cd74 molecule, major histocompatibility complex, class ii invariant chain, AKIRIN1 - aki…
GO:0007166	cell surface receptor signaling pathway	2.46e-09	7.7e-07	1.7	9233	1092	673	135	[SLC27A1 - solute carrier family 27 (fatty acid transporter), member 1, NCF4 - neutrophil cytosolic factor 4, 40kda, IKBKG - inhibitor of kappa light polypeptide gene enhancer in b-cells, kinase gamma, RBM15 - rna binding motif protein 15, DDIT3 - dna-damage-inducible transcript 3, TNRC6A - trinucleotide repeat containing 6a, LIMK1 - lim domain kinase 1, CXCL9 - chemokine (c-x-c motif) ligand 9, …
GO:2000147	positive regulation of cell motility	2.67e-09	8.15e-07	2.71	9233	287	557	47	[ITGA5 - integrin, alpha 5 (fibronectin receptor, alpha polypeptide), LGALS9 - lectin, galactoside-binding, soluble, 9, AKT3 - v-akt murine thymoma viral oncogene homolog 3, LGMN - legumain, SSH1 - slingshot protein phosphatase 1, PTAFR - platelet-activating factor receptor, JUN - jun proto-oncogene, PLA2G7 - phospholipase a2, group vii (platelet-activating factor acetylhydrolase, plasma), HYAL1 …
GO:0043312	neutrophil degranulation	2.77e-09	8.27e-07	2.31	9233	348	711	62	[TMEM63A - transmembrane protein 63a, PRDX6 - peroxiredoxin 6, CST3 - cystatin c, CLEC12A - c-type lectin domain family 12, member a, KCNAB2 - potassium voltage-gated channel, shaker-related subfamily, beta member 2, PGAM1 - phosphoglycerate mutase 1 (brain), PSAP - prosaposin, MIF - macrophage migration inhibitory factor (glycosylation-inhibiting factor), ORMDL3 - orm1-like 3 (s. cerevisiae), OR…
GO:0050900	leukocyte migration	2.82e-09	8.23e-07	3.39	9233	160	561	33	[ITGA5 - integrin, alpha 5 (fibronectin receptor, alpha polypeptide), CCR5 - chemokine (c-c motif) receptor 5 (gene/pseudogene), MCOLN2 - mucolipin 2, CXCR4 - chemokine (c-x-c motif) receptor 4, ITGAM - integrin, alpha m (complement component 3 receptor 3 subunit), SLC7A8 - solute carrier family 7 (amino acid transporter light chain, l system), member 8, CXCL9 - chemokine (c-x-c motif) ligand 9, …
GO:0002275	myeloid cell activation involved in immune response	2.82e-09	8.06e-07	2.28	9233	365	711	64	[TMEM63A - transmembrane protein 63a, PRDX6 - peroxiredoxin 6, CST3 - cystatin c, CLEC12A - c-type lectin domain family 12, member a, KCNAB2 - potassium voltage-gated channel, shaker-related subfamily, beta member 2, PGAM1 - phosphoglycerate mutase 1 (brain), PSAP - prosaposin, MIF - macrophage migration inhibitory factor (glycosylation-inhibiting factor), ORMDL3 - orm1-like 3 (s. cerevisiae), TI…
GO:0002684	positive regulation of immune system process	2.82e-09	7.88e-07	1.87	9233	541	923	101	[LGALS9 - lectin, galactoside-binding, soluble, 9, LGMN - legumain, IKBKG - inhibitor of kappa light polypeptide gene enhancer in b-cells, kinase gamma, LIMK1 - lim domain kinase 1, FLT3LG - fms-related tyrosine kinase 3 ligand, MIF - macrophage migration inhibitory factor (glycosylation-inhibiting factor), HEXIM1 - hexamethylene bis-acetamide inducible 1, TICAM1 - toll-like receptor adaptor mole…
GO:0036230	granulocyte activation	3.42e-09	9.36e-07	2.29	9233	358	711	63	[TMEM63A - transmembrane protein 63a, PRDX6 - peroxiredoxin 6, CST3 - cystatin c, CLEC12A - c-type lectin domain family 12, member a, KCNAB2 - potassium voltage-gated channel, shaker-related subfamily, beta member 2, PGAM1 - phosphoglycerate mutase 1 (brain), PSAP - prosaposin, MIF - macrophage migration inhibitory factor (glycosylation-inhibiting factor), ORMDL3 - orm1-like 3 (s. cerevisiae), OR…
GO:2000026	regulation of multicellular organismal development	3.46e-09	9.28e-07	2.72	9233	987	155	45	[LGALS9 - lectin, galactoside-binding, soluble, 9, ITGA5 - integrin, alpha 5 (fibronectin receptor, alpha polypeptide), XDH - xanthine dehydrogenase, PGK1 - phosphoglycerate kinase 1, STAB1 - stabilin 1, S1PR2 - sphingosine-1-phosphate receptor 2, GPX1 - glutathione peroxidase 1, SRGN - serglycin, MDM2 - mdm2 oncogene, e3 ubiquitin protein ligase, B2M - beta-2-microglobulin, PLK2 - polo-like kina…
GO:0002283	neutrophil activation involved in immune response	3.52e-09	9.26e-07	2.3	9233	350	711	62	[TMEM63A - transmembrane protein 63a, PRDX6 - peroxiredoxin 6, CST3 - cystatin c, CLEC12A - c-type lectin domain family 12, member a, KCNAB2 - potassium voltage-gated channel, shaker-related subfamily, beta member 2, PGAM1 - phosphoglycerate mutase 1 (brain), PSAP - prosaposin, MIF - macrophage migration inhibitory factor (glycosylation-inhibiting factor), ORMDL3 - orm1-like 3 (s. cerevisiae), OR…
GO:0043299	leukocyte degranulation	3.79e-09	9.75e-07	2.28	9233	359	711	63	[TMEM63A - transmembrane protein 63a, PRDX6 - peroxiredoxin 6, CST3 - cystatin c, CLEC12A - c-type lectin domain family 12, member a, KCNAB2 - potassium voltage-gated channel, shaker-related subfamily, beta member 2, PGAM1 - phosphoglycerate mutase 1 (brain), PSAP - prosaposin, MIF - macrophage migration inhibitory factor (glycosylation-inhibiting factor), ORMDL3 - orm1-like 3 (s. cerevisiae), OR…
GO:0051240	positive regulation of multicellular organismal process	4.09e-09	1.03e-06	1.72	9233	881	766	126	[LGALS9 - lectin, galactoside-binding, soluble, 9, SLC27A1 - solute carrier family 27 (fatty acid transporter), member 1, ERAP1 - endoplasmic reticulum aminopeptidase 1, LGMN - legumain, SSH1 - slingshot protein phosphatase 1, DDIT3 - dna-damage-inducible transcript 3, FLT3LG - fms-related tyrosine kinase 3 ligand, LIMK1 - lim domain kinase 1, MIF - macrophage migration inhibitory factor (glycosy…
GO:0065007	biological regulation	5.15e-09	1.28e-06	1.14	9233	5965	988	726	[CREB5 - camp responsive element binding protein 5, ARAP1 - arfgap with rhogap domain, ankyrin repeat and ph domain 1, AFG3L2 - afg3 atpase family member 3-like 2 (s. cerevisiae), LGALS9 - lectin, galactoside-binding, soluble, 9, PRDX6 - peroxiredoxin 6, SPTAN1 - spectrin, alpha, non-erythrocytic 1, C9orf3 - chromosome 9 open reading frame 3, GFPT1 - glutamine--fructose-6-phosphate transaminase 1…	nc finger and btb domain containing 21, MICAL2 - microtubule associated monooxygenase, calponin and lim domain containing 2, MORC3 - morc family cw-type zinc finger 3, CCR1 - chemokine (c-c motif) receptor 1, TESK1 - testis-specific kinase 1, LEMD2 - lem domain containing 2, IL21R - interleukin 21 receptor, CLPTM1 - cleft lip and palate associated transmembrane protein 1, GNA13 - guanine nucleoti…
GO:0065008	regulation of biological quality	5.21e-09	1.27e-06	1.84	9233	1866	253	94	[LGALS9 - lectin, galactoside-binding, soluble, 9, XDH - xanthine dehydrogenase, ARAP1 - arfgap with rhogap domain, ankyrin repeat and ph domain 1, SCPEP1 - serine carboxypeptidase 1, SLC27A1 - solute carrier family 27 (fatty acid transporter), member 1, AKT3 - v-akt murine thymoma viral oncogene homolog 3, PRDX6 - peroxiredoxin 6, PGK1 - phosphoglycerate kinase 1, S1PR2 - sphingosine-1-phosphate…
GO:0032879	regulation of localization	5.3e-09	1.27e-06	1.72	9233	1374	476	122	[ARAP1 - arfgap with rhogap domain, ankyrin repeat and ph domain 1, LGALS9 - lectin, galactoside-binding, soluble, 9, LGMN - legumain, KCNAB2 - potassium voltage-gated channel, shaker-related subfamily, beta member 2, DDIT3 - dna-damage-inducible transcript 3, CXCL9 - chemokine (c-x-c motif) ligand 9, MIF - macrophage migration inhibitory factor (glycosylation-inhibiting factor), CD274 - cd274 mo…
GO:0006810	transport	5.6e-09	1.31e-06	1.38	9233	2378	761	271	[AFG3L2 - afg3 atpase family member 3-like 2 (s. cerevisiae), NCF4 - neutrophil cytosolic factor 4, 40kda, PRDX6 - peroxiredoxin 6, BNIP3 - bcl2/adenovirus e1b 19kda interacting protein 3, TMEM87B - transmembrane protein 87b, LGALS3BP - lectin, galactoside-binding, soluble, 3 binding protein, CLEC12A - c-type lectin domain family 12, member a, SYMPK - symplekin, PDIA4 - protein disulfide isomeras…
GO:0001775	cell activation	6.23e-09	1.44e-06	1.89	9233	641	723	95	[TMEM63A - transmembrane protein 63a, PRDX6 - peroxiredoxin 6, CST3 - cystatin c, CLEC12A - c-type lectin domain family 12, member a, KCNAB2 - potassium voltage-gated channel, shaker-related subfamily, beta member 2, PGAM1 - phosphoglycerate mutase 1 (brain), PSAP - prosaposin, MIF - macrophage migration inhibitory factor (glycosylation-inhibiting factor), ORMDL3 - orm1-like 3 (s. cerevisiae), BL…
GO:0042127	regulation of cell proliferation	6.24e-09	1.41e-06	1.97	9233	847	476	86	[LGALS9 - lectin, galactoside-binding, soluble, 9, XDH - xanthine dehydrogenase, AKT3 - v-akt murine thymoma viral oncogene homolog 3, S1PR2 - sphingosine-1-phosphate receptor 2, LGMN - legumain, EMP3 - epithelial membrane protein 3, LST1 - leukocyte specific transcript 1, CXCL9 - chemokine (c-x-c motif) ligand 9, PAXBP1 - pax3 and pax7 binding protein 1, MIF - macrophage migration inhibitory fac…
GO:0009615	response to virus	6.85e-09	1.53e-06	2.89	9233	173	719	39	[LGALS9 - lectin, galactoside-binding, soluble, 9, BNIP3 - bcl2/adenovirus e1b 19kda interacting protein 3, IRF9 - interferon regulatory factor 9, CXCR4 - chemokine (c-x-c motif) receptor 4, IKBKG - inhibitor of kappa light polypeptide gene enhancer in b-cells, kinase gamma, STAT2 - signal transducer and activator of transcription 2, 113kda, NLRC5 - nlr family, card domain containing 5, STAT1 - s…
GO:0051234	establishment of localization	7.06e-09	1.55e-06	1.37	9233	2448	761	277	[AFG3L2 - afg3 atpase family member 3-like 2 (s. cerevisiae), NCF4 - neutrophil cytosolic factor 4, 40kda, PRDX6 - peroxiredoxin 6, BNIP3 - bcl2/adenovirus e1b 19kda interacting protein 3, TMEM87B - transmembrane protein 87b, LGALS3BP - lectin, galactoside-binding, soluble, 3 binding protein, CLEC12A - c-type lectin domain family 12, member a, SYMPK - symplekin, PDIA4 - protein disulfide isomeras…
GO:0051241	negative regulation of multicellular organismal process	7.84e-09	1.69e-06	4.19	9233	557	99	25	[XDH - xanthine dehydrogenase, LGALS9 - lectin, galactoside-binding, soluble, 9, LRPAP1 - low density lipoprotein receptor-related protein associated protein 1, S1PR2 - sphingosine-1-phosphate receptor 2, STAB1 - stabilin 1, RNF128 - ring finger protein 128, e3 ubiquitin protein ligase, SRGN - serglycin, PROCR - protein c receptor, endothelial, MDM2 - mdm2 oncogene, e3 ubiquitin protein ligase, S…
GO:0050789	regulation of biological process	8.04e-09	1.7e-06	1.15	9233	5639	975	684	[CREB5 - camp responsive element binding protein 5, ARAP1 - arfgap with rhogap domain, ankyrin repeat and ph domain 1, AFG3L2 - afg3 atpase family member 3-like 2 (s. cerevisiae), LGALS9 - lectin, galactoside-binding, soluble, 9, PRDX6 - peroxiredoxin 6, SPTAN1 - spectrin, alpha, non-erythrocytic 1, GFPT1 - glutamine--fructose-6-phosphate transaminase 1, LGALS3BP - lectin, galactoside-binding, so…
GO:0042493	response to drug	8.27e-09	1.73e-06	3.16	9233	437	241	36	[PDE1B - phosphodiesterase 1b, calmodulin-dependent, IL18BP - interleukin 18 binding protein, PTAFR - platelet-activating factor receptor, JUN - jun proto-oncogene, GPX1 - glutathione peroxidase 1, APOBEC1 - apolipoprotein b mrna editing enzyme, catalytic polypeptide 1, ADSSL1 - adenylosuccinate synthase like 1, MDM2 - mdm2 oncogene, e3 ubiquitin protein ligase, PDGFB - platelet-derived growth fa…
GO:0002682	regulation of immune system process	1.01e-08	2.08e-06	1.88	9233	820	570	95	[LGALS9 - lectin, galactoside-binding, soluble, 9, ERAP1 - endoplasmic reticulum aminopeptidase 1, LGMN - legumain, IKBKG - inhibitor of kappa light polypeptide gene enhancer in b-cells, kinase gamma, NLRC5 - nlr family, card domain containing 5, SOCS6 - suppressor of cytokine signaling 6, RBM15 - rna binding motif protein 15, LST1 - leukocyte specific transcript 1, TNRC6A - trinucleotide repeat …
GO:0030155	regulation of cell adhesion	1.25e-08	2.52e-06	2.36	9233	367	598	56	[LGALS9 - lectin, galactoside-binding, soluble, 9, SOCS6 - suppressor of cytokine signaling 6, SLC9A1 - solute carrier family 9, subfamily a (nhe1, cation proton antiporter 1), member 1, CD274 - cd274 molecule, PKP4 - plakophilin 4, CD74 - cd74 molecule, major histocompatibility complex, class ii invariant chain, JAG1 - jagged 1, PML - promyelocytic leukemia, PEAK1 - nkf3 kinase family member, LG…
GO:0002687	positive regulation of leukocyte migration	1.26e-08	2.5e-06	4.52	9233	70	642	22	[LGALS9 - lectin, galactoside-binding, soluble, 9, CSF1 - colony stimulating factor 1 (macrophage), VEGFA - vascular endothelial growth factor a, LGMN - legumain, PTAFR - platelet-activating factor receptor, CCL5 - chemokine (c-c motif) ligand 5, CCL8 - chemokine (c-c motif) ligand 8, PLA2G7 - phospholipase a2, group vii (platelet-activating factor acetylhydrolase, plasma), CCR1 - chemokine (c-c …
GO:0002685	regulation of leukocyte migration	1.34e-08	2.63e-06	3.81	9233	102	642	27	[LGALS9 - lectin, galactoside-binding, soluble, 9, LGMN - legumain, PTAFR - platelet-activating factor receptor, MIF - macrophage migration inhibitory factor (glycosylation-inhibiting factor), PLA2G7 - phospholipase a2, group vii (platelet-activating factor acetylhydrolase, plasma), CCR1 - chemokine (c-c motif) receptor 1, CD74 - cd74 molecule, major histocompatibility complex, class ii invariant…
GO:0051704	multi-organism process	1.36e-08	2.63e-06	1.89	9233	794	566	92	[LGALS9 - lectin, galactoside-binding, soluble, 9, CCNK - cyclin k, ERAP1 - endoplasmic reticulum aminopeptidase 1, BNIP3 - bcl2/adenovirus e1b 19kda interacting protein 3, IKBKG - inhibitor of kappa light polypeptide gene enhancer in b-cells, kinase gamma, NLRC5 - nlr family, card domain containing 5, RBM15 - rna binding motif protein 15, CXCL9 - chemokine (c-x-c motif) ligand 9, MDFIC - myod fa…
GO:1902531	regulation of intracellular signal transduction	1.71e-08	3.27e-06	1.53	9233	1096	975	177	[ARAP1 - arfgap with rhogap domain, ankyrin repeat and ph domain 1, LGALS9 - lectin, galactoside-binding, soluble, 9, S1PR2 - sphingosine-1-phosphate receptor 2, SEC14L1 - sec14-like 1 (s. cerevisiae), IKBKG - inhibitor of kappa light polypeptide gene enhancer in b-cells, kinase gamma, DDIT3 - dna-damage-inducible transcript 3, PSAP - prosaposin, GADD45A - growth arrest and dna-damage-inducible, …
GO:0002263	cell activation involved in immune response	1.94e-08	3.63e-06	2.11	9233	413	719	68	[TMEM63A - transmembrane protein 63a, PRDX6 - peroxiredoxin 6, CLEC12A - c-type lectin domain family 12, member a, CST3 - cystatin c, KCNAB2 - potassium voltage-gated channel, shaker-related subfamily, beta member 2, PGAM1 - phosphoglycerate mutase 1 (brain), PSAP - prosaposin, MIF - macrophage migration inhibitory factor (glycosylation-inhibiting factor), ORMDL3 - orm1-like 3 (s. cerevisiae), TI…
GO:0016477	cell migration	1.96e-08	3.62e-06	2.31	9233	406	561	57	[SLC7A8 - solute carrier family 7 (amino acid transporter light chain, l system), member 8, SLC9A1 - solute carrier family 9, subfamily a (nhe1, cation proton antiporter 1), member 1, CXCL9 - chemokine (c-x-c motif) ligand 9, MIF - macrophage migration inhibitory factor (glycosylation-inhibiting factor), SLC16A3 - solute carrier family 16 (monocarboxylate transporter), member 3, CD74 - cd74 molec…
GO:1901700	response to oxygen-containing compound	2.01e-08	3.66e-06	2.47	9233	769	243	50	[LGALS9 - lectin, galactoside-binding, soluble, 9, SLC27A1 - solute carrier family 27 (fatty acid transporter), member 1, LGMN - legumain, ATP1A3 - atpase, na+/k+ transporting, alpha 3 polypeptide, CXCL9 - chemokine (c-x-c motif) ligand 9, APOBEC1 - apolipoprotein b mrna editing enzyme, catalytic polypeptide 1, SLC11A1 - solute carrier family 11 (proton-coupled divalent metal ion transporter), me…
GO:0006935	chemotaxis	3.36e-08	6.06e-06	2.87	9233	153	758	36	[RALA - v-ral simian leukemia viral oncogene homolog a (ras related), LGALS9 - lectin, galactoside-binding, soluble, 9, CCR5 - chemokine (c-c motif) receptor 5 (gene/pseudogene), CXCR4 - chemokine (c-x-c motif) receptor 4, CMKLR1 - chemokine-like receptor 1, PTAFR - platelet-activating factor receptor, CMTM7 - cklf-like marvel transmembrane domain containing 7, CXCL9 - chemokine (c-x-c motif) lig…
GO:0055065	metal ion homeostasis	3.5e-08	6.22e-06	2.91	9233	271	433	37	[CCR5 - chemokine (c-c motif) receptor 5 (gene/pseudogene), BNIP3 - bcl2/adenovirus e1b 19kda interacting protein 3, MCOLN2 - mucolipin 2, BAK1 - bcl2-antagonist/killer 1, ATP1A3 - atpase, na+/k+ transporting, alpha 3 polypeptide, SLC9A1 - solute carrier family 9, subfamily a (nhe1, cation proton antiporter 1), member 1, SLC7A8 - solute carrier family 7 (amino acid transporter light chain, l syst…
GO:0006954	inflammatory response	3.62e-08	6.35e-06	2.68	9233	211	670	41	[LGALS9 - lectin, galactoside-binding, soluble, 9, CCR5 - chemokine (c-c motif) receptor 5 (gene/pseudogene), STAB1 - stabilin 1, CXCR4 - chemokine (c-x-c motif) receptor 4, PTAFR - platelet-activating factor receptor, IKBKG - inhibitor of kappa light polypeptide gene enhancer in b-cells, kinase gamma, RBPJ - recombination signal binding protein for immunoglobulin kappa j region, CXCL9 - chemokin…
GO:0010038	response to metal ion	3.69e-08	6.39e-06	4.06	9233	192	284	24	[PCNA - proliferating cell nuclear antigen, BNIP3 - bcl2/adenovirus e1b 19kda interacting protein 3, LGMN - legumain, TSPO - translocator protein (18kda), JUN - jun proto-oncogene, C1QA - complement component 1, q subcomponent, a chain, ASS1 - argininosuccinate synthase 1, SYT11 - synaptotagmin xi, APOBEC1 - apolipoprotein b mrna editing enzyme, catalytic polypeptide 1, B2M - beta-2-microglobulin…
GO:1902533	positive regulation of intracellular signal transduction	3.79e-08	6.47e-06	1.93	9233	593	671	83	[LGALS9 - lectin, galactoside-binding, soluble, 9, XDH - xanthine dehydrogenase, AKT3 - v-akt murine thymoma viral oncogene homolog 3, S1PR2 - sphingosine-1-phosphate receptor 2, IKBKG - inhibitor of kappa light polypeptide gene enhancer in b-cells, kinase gamma, DDIT3 - dna-damage-inducible transcript 3, SLC9A1 - solute carrier family 9, subfamily a (nhe1, cation proton antiporter 1), member 1, …
GO:0002366	leukocyte activation involved in immune response	3.79e-08	6.39e-06	2.1	9233	410	719	67	[TMEM63A - transmembrane protein 63a, PRDX6 - peroxiredoxin 6, CLEC12A - c-type lectin domain family 12, member a, CST3 - cystatin c, KCNAB2 - potassium voltage-gated channel, shaker-related subfamily, beta member 2, PGAM1 - phosphoglycerate mutase 1 (brain), PSAP - prosaposin, MIF - macrophage migration inhibitory factor (glycosylation-inhibiting factor), ORMDL3 - orm1-like 3 (s. cerevisiae), TI…
GO:0034976	response to endoplasmic reticulum stress	3.93e-08	6.54e-06	2.79	9233	186	675	38	[GFPT1 - glutamine--fructose-6-phosphate transaminase 1, BAK1 - bcl2-antagonist/killer 1, JUN - jun proto-oncogene, DDIT3 - dna-damage-inducible transcript 3, SDF2 - stromal cell-derived factor 2, NPLOC4 - nuclear protein localization 4 homolog (s. cerevisiae), TATDN2 - tatd dnase domain containing 2, RNF121 - ring finger protein 121, OS9 - osteosarcoma amplified 9, endoplasmic reticulum lectin, …
GO:0042330	taxis	3.98e-08	6.54e-06	2.85	9233	154	758	36	[RALA - v-ral simian leukemia viral oncogene homolog a (ras related), LGALS9 - lectin, galactoside-binding, soluble, 9, CCR5 - chemokine (c-c motif) receptor 5 (gene/pseudogene), CXCR4 - chemokine (c-x-c motif) receptor 4, CMKLR1 - chemokine-like receptor 1, PTAFR - platelet-activating factor receptor, CMTM7 - cklf-like marvel transmembrane domain containing 7, CXCL9 - chemokine (c-x-c motif) lig…
GO:0007155	cell adhesion	4.07e-08	6.61e-06	2.23	9233	324	742	58	[LGALS3BP - lectin, galactoside-binding, soluble, 3 binding protein, SYMPK - symplekin, COL18A1 - collagen, type xviii, alpha 1, PTPRS - protein tyrosine phosphatase, receptor type, s, VMP1 - vacuole membrane protein 1, BCL2L11 - bcl2-like 11 (apoptosis facilitator), PKP4 - plakophilin 4, CD72 - cd72 molecule, BSG - basigin (ok blood group), PEAK1 - nkf3 kinase family member, BAIAP2 - bai1-associ…
GO:0048518	positive regulation of biological process	4.22e-08	6.76e-06	1.33	9233	3276	566	268	[CCNK - cyclin k, ARAP1 - arfgap with rhogap domain, ankyrin repeat and ph domain 1, LGALS9 - lectin, galactoside-binding, soluble, 9, PRDX6 - peroxiredoxin 6, BNIP3 - bcl2/adenovirus e1b 19kda interacting protein 3, SYMPK - symplekin, BLNK - b-cell linker, ELK3 - elk3, ets-domain protein (srf accessory protein 2), CD274 - cd274 molecule, TICAM1 - toll-like receptor adaptor molecule 1, BST2 - bon…
GO:0098771	inorganic ion homeostasis	4.54e-08	7.18e-06	2.75	9233	310	433	40	[CCR5 - chemokine (c-c motif) receptor 5 (gene/pseudogene), BNIP3 - bcl2/adenovirus e1b 19kda interacting protein 3, MCOLN2 - mucolipin 2, BAK1 - bcl2-antagonist/killer 1, SLC9A3R1 - solute carrier family 9, subfamily a (nhe3, cation proton antiporter 3), member 3 regulator 1, ATP1A3 - atpase, na+/k+ transporting, alpha 3 polypeptide, SLC7A8 - solute carrier family 7 (amino acid transporter light…
GO:0045321	leukocyte activation	4.67e-08	7.3e-06	1.9	9233	575	719	85	[TMEM63A - transmembrane protein 63a, PRDX6 - peroxiredoxin 6, CLEC12A - c-type lectin domain family 12, member a, CST3 - cystatin c, KCNAB2 - potassium voltage-gated channel, shaker-related subfamily, beta member 2, PGAM1 - phosphoglycerate mutase 1 (brain), PSAP - prosaposin, MIF - macrophage migration inhibitory factor (glycosylation-inhibiting factor), ORMDL3 - orm1-like 3 (s. cerevisiae), BL…
GO:0019725	cellular homeostasis	5.41e-08	8.36e-06	2.44	9233	428	433	49	[PRDX6 - peroxiredoxin 6, BNIP3 - bcl2/adenovirus e1b 19kda interacting protein 3, PGK1 - phosphoglycerate kinase 1, ATP1A3 - atpase, na+/k+ transporting, alpha 3 polypeptide, SLC9A1 - solute carrier family 9, subfamily a (nhe1, cation proton antiporter 1), member 1, DDIT3 - dna-damage-inducible transcript 3, CXCL9 - chemokine (c-x-c motif) ligand 9, SLC11A1 - solute carrier family 11 (proton-cou…
GO:0022610	biological adhesion	5.72e-08	8.74e-06	2.21	9233	327	742	58	[LGALS3BP - lectin, galactoside-binding, soluble, 3 binding protein, SYMPK - symplekin, COL18A1 - collagen, type xviii, alpha 1, PTPRS - protein tyrosine phosphatase, receptor type, s, VMP1 - vacuole membrane protein 1, BCL2L11 - bcl2-like 11 (apoptosis facilitator), PKP4 - plakophilin 4, CD72 - cd72 molecule, BSG - basigin (ok blood group), PEAK1 - nkf3 kinase family member, BAIAP2 - bai1-associ…
GO:0008284	positive regulation of cell proliferation	6.31e-08	9.53e-06	2.26	9233	470	486	56	[LGALS9 - lectin, galactoside-binding, soluble, 9, AKT3 - v-akt murine thymoma viral oncogene homolog 3, S1PR2 - sphingosine-1-phosphate receptor 2, LGMN - legumain, PAXBP1 - pax3 and pax7 binding protein 1, MIF - macrophage migration inhibitory factor (glycosylation-inhibiting factor), TICAM1 - toll-like receptor adaptor molecule 1, CD274 - cd274 molecule, CD74 - cd74 molecule, major histocompat…
GO:0065009	regulation of molecular function	6.68e-08	9.97e-06	1.41	9233	1753	873	233	[ARAP1 - arfgap with rhogap domain, ankyrin repeat and ph domain 1, CCNK - cyclin k, LGALS9 - lectin, galactoside-binding, soluble, 9, NCF4 - neutrophil cytosolic factor 4, 40kda, DNAJB2 - dnaj (hsp40) homolog, subfamily b, member 2, SYMPK - symplekin, LIMK1 - lim domain kinase 1, ARHGAP27 - rho gtpase activating protein 27, TICAM1 - toll-like receptor adaptor molecule 1, RELA - v-rel avian retic…
GO:0050801	ion homeostasis	7.37e-08	1.09e-05	2.63	9233	341	433	42	[CCR5 - chemokine (c-c motif) receptor 5 (gene/pseudogene), BNIP3 - bcl2/adenovirus e1b 19kda interacting protein 3, MCOLN2 - mucolipin 2, BAK1 - bcl2-antagonist/killer 1, SLC9A3R1 - solute carrier family 9, subfamily a (nhe3, cation proton antiporter 3), member 3 regulator 1, ATP1A3 - atpase, na+/k+ transporting, alpha 3 polypeptide, SLC9A1 - solute carrier family 9, subfamily a (nhe1, cation pr…
GO:0048870	cell motility	9.6e-08	1.4e-05	2.19	9233	435	561	58	[SLC7A8 - solute carrier family 7 (amino acid transporter light chain, l system), member 8, SLC9A1 - solute carrier family 9, subfamily a (nhe1, cation proton antiporter 1), member 1, CXCL9 - chemokine (c-x-c motif) ligand 9, MIF - macrophage migration inhibitory factor (glycosylation-inhibiting factor), SLC16A3 - solute carrier family 16 (monocarboxylate transporter), member 3, CD74 - cd74 molec…
GO:0009636	response to toxic substance	1.09e-07	1.57e-05	4.01	9233	220	241	23	[PCNA - proliferating cell nuclear antigen, PDE1B - phosphodiesterase 1b, calmodulin-dependent, IL18BP - interleukin 18 binding protein, JUN - jun proto-oncogene, CCL5 - chemokine (c-c motif) ligand 5, SLC7A8 - solute carrier family 7 (amino acid transporter light chain, l system), member 8, KPNA4 - karyopherin alpha 4 (importin alpha 3), TP53INP1 - tumor protein p53 inducible nuclear protein 1, …
GO:0010035	response to inorganic substance	1.23e-07	1.75e-05	3.5	9233	293	243	27	[IL18BP - interleukin 18 binding protein, LGMN - legumain, JUN - jun proto-oncogene, GPX1 - glutathione peroxidase 1, APOBEC1 - apolipoprotein b mrna editing enzyme, catalytic polypeptide 1, B2M - beta-2-microglobulin, MDM2 - mdm2 oncogene, e3 ubiquitin protein ligase, ITPR3 - inositol 1,4,5-trisphosphate receptor, type 3, ATF4 - activating transcription factor 4, CD14 - cd14 molecule, BSG - basi…
GO:0055082	cellular chemical homeostasis	1.41e-07	1.99e-05	2.65	9233	322	433	40	[CCR5 - chemokine (c-c motif) receptor 5 (gene/pseudogene), BNIP3 - bcl2/adenovirus e1b 19kda interacting protein 3, MCOLN2 - mucolipin 2, BAK1 - bcl2-antagonist/killer 1, SLC9A3R1 - solute carrier family 9, subfamily a (nhe3, cation proton antiporter 3), member 3 regulator 1, ATP1A3 - atpase, na+/k+ transporting, alpha 3 polypeptide, SLC9A1 - solute carrier family 9, subfamily a (nhe1, cation pr…
GO:0060548	negative regulation of cell death	1.46e-07	2.04e-05	6.32	9233	568	36	14	[ITGA5 - integrin, alpha 5 (fibronectin receptor, alpha polypeptide), LRPAP1 - low density lipoprotein receptor-related protein associated protein 1, CDKN1A - cyclin-dependent kinase inhibitor 1a (p21, cip1), GRINA - glutamate receptor, ionotropic, n-methyl d-aspartate-associated protein 1 (glutamate binding), MDM2 - mdm2 oncogene, e3 ubiquitin protein ligase, PDPN - podoplanin, ATF4 - activating…
GO:0032502	developmental process	1.53e-07	2.12e-05	1.31	9233	2327	985	324	[AFG3L2 - afg3 atpase family member 3-like 2 (s. cerevisiae), EMP1 - epithelial membrane protein 1, BNIP3 - bcl2/adenovirus e1b 19kda interacting protein 3, ITM2C - integral membrane protein 2c, AARS - alanyl-trna synthetase, LIMK1 - lim domain kinase 1, BLNK - b-cell linker, ELK3 - elk3, ets-domain protein (srf accessory protein 2), SPEG - speg complex locus, ELK4 - elk4, ets-domain protein (srf…
GO:0050794	regulation of cellular process	1.54e-07	2.1e-05	1.15	9233	5350	975	648	[CREB5 - camp responsive element binding protein 5, ARAP1 - arfgap with rhogap domain, ankyrin repeat and ph domain 1, LGALS9 - lectin, galactoside-binding, soluble, 9, PRDX6 - peroxiredoxin 6, SPTAN1 - spectrin, alpha, non-erythrocytic 1, GFPT1 - glutamine--fructose-6-phosphate transaminase 1, LGALS3BP - lectin, galactoside-binding, soluble, 3 binding protein, SYMPK - symplekin, PDIA4 - protein …
GO:0048585	negative regulation of response to stimulus	1.64e-07	2.22e-05	1.56	9233	864	984	144	[LGALS9 - lectin, galactoside-binding, soluble, 9, RNF169 - ring finger protein 169, LGMN - legumain, SEC14L1 - sec14-like 1 (s. cerevisiae), S1PR2 - sphingosine-1-phosphate receptor 2, SOCS6 - suppressor of cytokine signaling 6, DDIT3 - dna-damage-inducible transcript 3, PSAP - prosaposin, MIF - macrophage migration inhibitory factor (glycosylation-inhibiting factor), TICAM1 - toll-like receptor…
GO:0006875	cellular metal ion homeostasis	1.72e-07	2.3e-05	2.94	9233	239	433	33	[CCR5 - chemokine (c-c motif) receptor 5 (gene/pseudogene), BNIP3 - bcl2/adenovirus e1b 19kda interacting protein 3, MCOLN2 - mucolipin 2, BAK1 - bcl2-antagonist/killer 1, ATP1A3 - atpase, na+/k+ transporting, alpha 3 polypeptide, DDIT3 - dna-damage-inducible transcript 3, SLC9A1 - solute carrier family 9, subfamily a (nhe1, cation proton antiporter 1), member 1, CXCL9 - chemokine (c-x-c motif) l…
GO:0001817	regulation of cytokine production	1.75e-07	2.32e-05	1.86	9233	403	998	81	[LGALS9 - lectin, galactoside-binding, soluble, 9, SEC14L1 - sec14-like 1 (s. cerevisiae), NLRC5 - nlr family, card domain containing 5, DDIT3 - dna-damage-inducible transcript 3, PTPRS - protein tyrosine phosphatase, receptor type, s, SRGN - serglycin, MIF - macrophage migration inhibitory factor (glycosylation-inhibiting factor), ORM1 - orosomucoid 1, CD274 - cd274 molecule, TICAM1 - toll-like …
GO:0048523	negative regulation of cellular process	1.88e-07	2.47e-05	1.28	9233	2607	985	356	[LGALS9 - lectin, galactoside-binding, soluble, 9, CCNK - cyclin k, ARAP1 - arfgap with rhogap domain, ankyrin repeat and ph domain 1, DNAJB2 - dnaj (hsp40) homolog, subfamily b, member 2, BNIP3 - bcl2/adenovirus e1b 19kda interacting protein 3, SPTAN1 - spectrin, alpha, non-erythrocytic 1, ITM2C - integral membrane protein 2c, EMP3 - epithelial membrane protein 3, AARS - alanyl-trna synthetase, …
GO:0002688	regulation of leukocyte chemotaxis	1.88e-07	2.45e-05	4.48	9233	61	642	19	[LGALS9 - lectin, galactoside-binding, soluble, 9, MTUS1 - microtubule associated tumor suppressor 1, CSF1 - colony stimulating factor 1 (macrophage), VEGFA - vascular endothelial growth factor a, LGMN - legumain, CCL5 - chemokine (c-c motif) ligand 5, MIF - macrophage migration inhibitory factor (glycosylation-inhibiting factor), PLA2G7 - phospholipase a2, group vii (platelet-activating factor a…
GO:0009967	positive regulation of signal transduction	2.03e-07	2.62e-05	1.55	9233	890	975	146	[ARAP1 - arfgap with rhogap domain, ankyrin repeat and ph domain 1, LGALS9 - lectin, galactoside-binding, soluble, 9, BNIP3 - bcl2/adenovirus e1b 19kda interacting protein 3, ITM2C - integral membrane protein 2c, S1PR2 - sphingosine-1-phosphate receptor 2, SSH1 - slingshot protein phosphatase 1, IKBKG - inhibitor of kappa light polypeptide gene enhancer in b-cells, kinase gamma, DDIT3 - dna-damag…
GO:0006873	cellular ion homeostasis	2.54e-07	3.24e-05	2.76	9233	278	433	36	[CCR5 - chemokine (c-c motif) receptor 5 (gene/pseudogene), BNIP3 - bcl2/adenovirus e1b 19kda interacting protein 3, MCOLN2 - mucolipin 2, BAK1 - bcl2-antagonist/killer 1, SLC9A3R1 - solute carrier family 9, subfamily a (nhe3, cation proton antiporter 3), member 3 regulator 1, ATP1A3 - atpase, na+/k+ transporting, alpha 3 polypeptide, SLC9A1 - solute carrier family 9, subfamily a (nhe1, cation pr…
GO:0070613	regulation of protein processing	2.73e-07	3.45e-05	7.84	9233	51	277	12	[C3AR1 - complement component 3a receptor 1, C3 - complement component 3, GLG1 - golgi glycoprotein 1, TMEM59 - transmembrane protein 59, ADAM8 - adam metallopeptidase domain 8, C5AR1 - complement component 5a receptor 1, CFP - complement factor properdin, C1QA - complement component 1, q subcomponent, a chain, C1QB - complement component 1, q subcomponent, b chain, C1QC - complement component 1,…
GO:0010033	response to organic substance	2.78e-07	3.47e-05	1.76	9233	1224	398	93	[LGALS9 - lectin, galactoside-binding, soluble, 9, SLC27A1 - solute carrier family 27 (fatty acid transporter), member 1, LGMN - legumain, MICALL1 - mical-like 1, ATP1A3 - atpase, na+/k+ transporting, alpha 3 polypeptide, SLC9A1 - solute carrier family 9, subfamily a (nhe1, cation proton antiporter 1), member 1, DDIT3 - dna-damage-inducible transcript 3, CXCL9 - chemokine (c-x-c motif) ligand 9, …
GO:0055080	cation homeostasis	3.02e-07	3.74e-05	2.65	9233	306	433	38	[CCR5 - chemokine (c-c motif) receptor 5 (gene/pseudogene), BNIP3 - bcl2/adenovirus e1b 19kda interacting protein 3, MCOLN2 - mucolipin 2, BAK1 - bcl2-antagonist/killer 1, ATP1A3 - atpase, na+/k+ transporting, alpha 3 polypeptide, SLC9A1 - solute carrier family 9, subfamily a (nhe1, cation proton antiporter 1), member 1, SLC7A8 - solute carrier family 7 (amino acid transporter light chain, l syst…
GO:1903317	regulation of protein maturation	3.53e-07	4.33e-05	7.69	9233	52	277	12	[C3AR1 - complement component 3a receptor 1, C3 - complement component 3, GLG1 - golgi glycoprotein 1, TMEM59 - transmembrane protein 59, ADAM8 - adam metallopeptidase domain 8, C5AR1 - complement component 5a receptor 1, CFP - complement factor properdin, C1QA - complement component 1, q subcomponent, a chain, C1QB - complement component 1, q subcomponent, b chain, C1QC - complement component 1,…
GO:0006757	ATP generation from ADP	3.57e-07	4.35e-05	19.25	9233	23	146	7	[PGK1 - phosphoglycerate kinase 1, HK1 - hexokinase 1, HK3 - hexokinase 3 (white cell), TPI1 - triosephosphate isomerase 1, LDHA - lactate dehydrogenase a, PKM - pyruvate kinase, muscle, ENO1 - enolase 1, (alpha)]
GO:0006096	glycolytic process	3.57e-07	4.31e-05	19.25	9233	23	146	7	[PGK1 - phosphoglycerate kinase 1, HK1 - hexokinase 1, HK3 - hexokinase 3 (white cell), TPI1 - triosephosphate isomerase 1, LDHA - lactate dehydrogenase a, PKM - pyruvate kinase, muscle, ENO1 - enolase 1, (alpha)]
GO:0043066	negative regulation of apoptotic process	3.92e-07	4.68e-05	2.68	9233	507	251	37	[ITGA5 - integrin, alpha 5 (fibronectin receptor, alpha polypeptide), CCR5 - chemokine (c-c motif) receptor 5 (gene/pseudogene), LGMN - legumain, JUN - jun proto-oncogene, SLC9A1 - solute carrier family 9, subfamily a (nhe1, cation proton antiporter 1), member 1, GPX1 - glutathione peroxidase 1, MDM2 - mdm2 oncogene, e3 ubiquitin protein ligase, ATF5 - activating transcription factor 5, ARHGAP10 …
GO:0042592	homeostatic process	4.41e-07	5.22e-05	1.96	9233	766	424	69	[PRDX6 - peroxiredoxin 6, BNIP3 - bcl2/adenovirus e1b 19kda interacting protein 3, AKT3 - v-akt murine thymoma viral oncogene homolog 3, PGK1 - phosphoglycerate kinase 1, ATP1A3 - atpase, na+/k+ transporting, alpha 3 polypeptide, SLC7A8 - solute carrier family 7 (amino acid transporter light chain, l system), member 8, DDIT3 - dna-damage-inducible transcript 3, SLC9A1 - solute carrier family 9, s…
GO:0051094	positive regulation of developmental process	4.79e-07	5.62e-05	2.4	9233	684	247	44	[ITGA5 - integrin, alpha 5 (fibronectin receptor, alpha polypeptide), LGALS9 - lectin, galactoside-binding, soluble, 9, AKT3 - v-akt murine thymoma viral oncogene homolog 3, S1PR2 - sphingosine-1-phosphate receptor 2, JUN - jun proto-oncogene, CXCL9 - chemokine (c-x-c motif) ligand 9, PDGFB - platelet-derived growth factor beta polypeptide, PLK2 - polo-like kinase 2, CD74 - cd74 molecule, major h…
GO:0042866	pyruvate biosynthetic process	4.85e-07	5.64e-05	18.44	9233	24	146	7	[PGK1 - phosphoglycerate kinase 1, HK1 - hexokinase 1, HK3 - hexokinase 3 (white cell), TPI1 - triosephosphate isomerase 1, LDHA - lactate dehydrogenase a, PKM - pyruvate kinase, muscle, ENO1 - enolase 1, (alpha)]
GO:0023056	positive regulation of signaling	5.19e-07	5.99e-05	1.51	9233	957	975	153	[ARAP1 - arfgap with rhogap domain, ankyrin repeat and ph domain 1, LGALS9 - lectin, galactoside-binding, soluble, 9, BNIP3 - bcl2/adenovirus e1b 19kda interacting protein 3, ITM2C - integral membrane protein 2c, S1PR2 - sphingosine-1-phosphate receptor 2, LGMN - legumain, SSH1 - slingshot protein phosphatase 1, IKBKG - inhibitor of kappa light polypeptide gene enhancer in b-cells, kinase gamma, …
GO:0010647	positive regulation of cell communication	5.45e-07	6.23e-05	1.52	9233	950	975	152	[ARAP1 - arfgap with rhogap domain, ankyrin repeat and ph domain 1, LGALS9 - lectin, galactoside-binding, soluble, 9, BNIP3 - bcl2/adenovirus e1b 19kda interacting protein 3, ITM2C - integral membrane protein 2c, S1PR2 - sphingosine-1-phosphate receptor 2, LGMN - legumain, SSH1 - slingshot protein phosphatase 1, IKBKG - inhibitor of kappa light polypeptide gene enhancer in b-cells, kinase gamma, …
GO:0050778	positive regulation of immune response	6.12e-07	6.93e-05	1.9	9233	374	923	71	[LGALS9 - lectin, galactoside-binding, soluble, 9, IKBKG - inhibitor of kappa light polypeptide gene enhancer in b-cells, kinase gamma, NLRC5 - nlr family, card domain containing 5, LIMK1 - lim domain kinase 1, MIF - macrophage migration inhibitory factor (glycosylation-inhibiting factor), HEXIM1 - hexamethylene bis-acetamide inducible 1, CD274 - cd274 molecule, TICAM1 - toll-like receptor adapto…
GO:0002690	positive regulation of leukocyte chemotaxis	6.37e-07	7.15e-05	5.81	9233	49	454	14	[LGALS9 - lectin, galactoside-binding, soluble, 9, VEGFA - vascular endothelial growth factor a, LGMN - legumain, CCL5 - chemokine (c-c motif) ligand 5, PLA2G7 - phospholipase a2, group vii (platelet-activating factor acetylhydrolase, plasma), C3AR1 - complement component 3a receptor 1, CALR - calreticulin, NCKAP1L - nck-associated protein 1-like, CD74 - cd74 molecule, major histocompatibility co…
GO:0033993	response to lipid	6.4e-07	7.12e-05	3.53	9233	387	162	24	[LGALS9 - lectin, galactoside-binding, soluble, 9, CCR5 - chemokine (c-c motif) receptor 5 (gene/pseudogene), PCNA - proliferating cell nuclear antigen, CTSH - cathepsin h, PTAFR - platelet-activating factor receptor, P2RY6 - pyrimidinergic receptor p2y, g-protein coupled, 6, VIM - vimentin, IGF2R - insulin-like growth factor 2 receptor, IL1RN - interleukin 1 receptor antagonist, CDKN1A - cyclin-…
GO:0043069	negative regulation of programmed cell death	6.88e-07	7.6e-05	2.62	9233	519	251	37	[ITGA5 - integrin, alpha 5 (fibronectin receptor, alpha polypeptide), CCR5 - chemokine (c-c motif) receptor 5 (gene/pseudogene), LGMN - legumain, JUN - jun proto-oncogene, SLC9A1 - solute carrier family 9, subfamily a (nhe1, cation proton antiporter 1), member 1, GPX1 - glutathione peroxidase 1, MDM2 - mdm2 oncogene, e3 ubiquitin protein ligase, ATF5 - activating transcription factor 5, ARHGAP10 …
GO:0051246	regulation of protein metabolic process	8e-07	8.77e-05	1.36	9233	1671	998	245	[LGALS9 - lectin, galactoside-binding, soluble, 9, CCNK - cyclin k, DNAJB2 - dnaj (hsp40) homolog, subfamily b, member 2, ITM2C - integral membrane protein 2c, SYMPK - symplekin, AARS - alanyl-trna synthetase, LIMK1 - lim domain kinase 1, TICAM1 - toll-like receptor adaptor molecule 1, OS9 - osteosarcoma amplified 9, endoplasmic reticulum lectin, RELA - v-rel avian reticuloendotheliosis viral onc…
GO:0006898	receptor-mediated endocytosis	8.18e-07	8.88e-05	3.95	9233	115	427	21	[STAB1 - stabilin 1, LGALS3BP - lectin, galactoside-binding, soluble, 3 binding protein, MICALL1 - mical-like 1, PDLIM7 - pdz and lim domain 7 (enigma), CAV2 - caveolin 2, IGF2R - insulin-like growth factor 2 receptor, AP2M1 - adaptor-related protein complex 2, mu 1 subunit, ARHGAP27 - rho gtpase activating protein 27, M6PR - mannose-6-phosphate receptor (cation dependent), HSPH1 - heat shock 105…
GO:0043062	extracellular structure organization	8.23e-07	8.87e-05	3.43	9233	142	474	25	[ITGA5 - integrin, alpha 5 (fibronectin receptor, alpha polypeptide), ITGAM - integrin, alpha m (complement component 3 receptor 3 subunit), PLA2G7 - phospholipase a2, group vii (platelet-activating factor acetylhydrolase, plasma), PDGFB - platelet-derived growth factor beta polypeptide, ITGB7 - integrin, beta 7, ERO1L - ero1-like (s. cerevisiae), BSG - basigin (ok blood group), ADAM8 - adam meta…
GO:0070887	cellular response to chemical stimulus	8.42e-07	8.99e-05	2.09	9233	967	256	56	[LGALS9 - lectin, galactoside-binding, soluble, 9, PRDX6 - peroxiredoxin 6, PGK1 - phosphoglycerate kinase 1, LGMN - legumain, MICALL1 - mical-like 1, ATP1A3 - atpase, na+/k+ transporting, alpha 3 polypeptide, SLC9A1 - solute carrier family 9, subfamily a (nhe1, cation proton antiporter 1), member 1, CXCL9 - chemokine (c-x-c motif) ligand 9, APOBEC1 - apolipoprotein b mrna editing enzyme, catalyt…
GO:0098657	import into cell	9.25e-07	9.8e-05	2.66	9233	307	395	35	[STAB1 - stabilin 1, LGALS3BP - lectin, galactoside-binding, soluble, 3 binding protein, MICALL1 - mical-like 1, ATP1A3 - atpase, na+/k+ transporting, alpha 3 polypeptide, SLC9A1 - solute carrier family 9, subfamily a (nhe1, cation proton antiporter 1), member 1, PSTPIP1 - proline-serine-threonine phosphatase interacting protein 1, ARHGAP27 - rho gtpase activating protein 27, SLC11A1 - solute car…
GO:0009968	negative regulation of signal transduction	9.37e-07	9.85e-05	1.6	9233	691	984	118	[SEC14L1 - sec14-like 1 (s. cerevisiae), S1PR2 - sphingosine-1-phosphate receptor 2, LGMN - legumain, DDIT3 - dna-damage-inducible transcript 3, SOCS6 - suppressor of cytokine signaling 6, MIF - macrophage migration inhibitory factor (glycosylation-inhibiting factor), TICAM1 - toll-like receptor adaptor molecule 1, RELA - v-rel avian reticuloendotheliosis viral oncogene homolog a, NUP62 - nucleop…
GO:0032103	positive regulation of response to external stimulus	9.89e-07	0.000103	3.63	9233	160	350	22	[LGALS9 - lectin, galactoside-binding, soluble, 9, VEGFA - vascular endothelial growth factor a, LGMN - legumain, ITGAM - integrin, alpha m (complement component 3 receptor 3 subunit), CCL5 - chemokine (c-c motif) ligand 5, PLA2G7 - phospholipase a2, group vii (platelet-activating factor acetylhydrolase, plasma), TICAM1 - toll-like receptor adaptor molecule 1, PDGFB - platelet-derived growth fact…
GO:0006811	ion transport	1.04e-06	0.000108	1.7	9233	556	938	96	[TMEM63A - transmembrane protein 63a, AFG3L2 - afg3 atpase family member 3-like 2 (s. cerevisiae), SLC27A1 - solute carrier family 27 (fatty acid transporter), member 1, SLC6A8 - solute carrier family 6 (neurotransmitter transporter), member 8, SEC14L1 - sec14-like 1 (s. cerevisiae), KCNAB2 - potassium voltage-gated channel, shaker-related subfamily, beta member 2, ATP1A3 - atpase, na+/k+ transpo…
GO:0060337	type I interferon signaling pathway	1.09e-06	0.000112	4.91	9233	40	705	15	[IFITM3 - interferon induced transmembrane protein 3, OAS3 - 2'-5'-oligoadenylate synthetase 3, 100kda, IRF9 - interferon regulatory factor 9, STAT2 - signal transducer and activator of transcription 2, 113kda, STAT1 - signal transducer and activator of transcription 1, 91kda, XAF1 - xiap associated factor 1, EGR1 - early growth response 1, ADAR - adenosine deaminase, rna-specific, IFNAR1 - inter…
GO:0010942	positive regulation of cell death	1.1e-06	0.000112	1.78	9233	420	998	81	[LGALS9 - lectin, galactoside-binding, soluble, 9, XDH - xanthine dehydrogenase, BNIP3 - bcl2/adenovirus e1b 19kda interacting protein 3, ITM2C - integral membrane protein 2c, SSH1 - slingshot protein phosphatase 1, AES - amino-terminal enhancer of split, COL18A1 - collagen, type xviii, alpha 1, DDIT3 - dna-damage-inducible transcript 3, SLC9A1 - solute carrier family 9, subfamily a (nhe1, cation…
GO:0043065	positive regulation of apoptotic process	1.19e-06	0.00012	1.82	9233	387	998	76	[LGALS9 - lectin, galactoside-binding, soluble, 9, XDH - xanthine dehydrogenase, BNIP3 - bcl2/adenovirus e1b 19kda interacting protein 3, ITM2C - integral membrane protein 2c, AES - amino-terminal enhancer of split, COL18A1 - collagen, type xviii, alpha 1, DDIT3 - dna-damage-inducible transcript 3, SLC9A1 - solute carrier family 9, subfamily a (nhe1, cation proton antiporter 1), member 1, GADD45A…
GO:0010648	negative regulation of cell communication	1.36e-06	0.000136	1.57	9233	733	984	123	[LGMN - legumain, SEC14L1 - sec14-like 1 (s. cerevisiae), S1PR2 - sphingosine-1-phosphate receptor 2, DDIT3 - dna-damage-inducible transcript 3, SOCS6 - suppressor of cytokine signaling 6, MIF - macrophage migration inhibitory factor (glycosylation-inhibiting factor), TICAM1 - toll-like receptor adaptor molecule 1, RELA - v-rel avian reticuloendotheliosis viral oncogene homolog a, OSM - oncostati…
GO:0030003	cellular cation homeostasis	1.42e-06	0.000142	2.66	9233	273	433	34	[CCR5 - chemokine (c-c motif) receptor 5 (gene/pseudogene), BNIP3 - bcl2/adenovirus e1b 19kda interacting protein 3, MCOLN2 - mucolipin 2, BAK1 - bcl2-antagonist/killer 1, ATP1A3 - atpase, na+/k+ transporting, alpha 3 polypeptide, SLC9A1 - solute carrier family 9, subfamily a (nhe1, cation proton antiporter 1), member 1, DDIT3 - dna-damage-inducible transcript 3, CXCL9 - chemokine (c-x-c motif) l…
GO:0006897	endocytosis	1.5e-06	0.000148	2.13	9233	263	823	50	[NCF4 - neutrophil cytosolic factor 4, 40kda, LGALS3BP - lectin, galactoside-binding, soluble, 3 binding protein, MICALL1 - mical-like 1, GPR107 - g protein-coupled receptor 107, ARHGAP27 - rho gtpase activating protein 27, SLC11A1 - solute carrier family 11 (proton-coupled divalent metal ion transporter), member 1, PACSIN2 - protein kinase c and casein kinase substrate in neurons 2, LDLRAP1 - lo…
GO:0023057	negative regulation of signaling	1.52e-06	0.000149	1.57	9233	735	984	123	[LGMN - legumain, SEC14L1 - sec14-like 1 (s. cerevisiae), S1PR2 - sphingosine-1-phosphate receptor 2, DDIT3 - dna-damage-inducible transcript 3, SOCS6 - suppressor of cytokine signaling 6, MIF - macrophage migration inhibitory factor (glycosylation-inhibiting factor), TICAM1 - toll-like receptor adaptor molecule 1, RELA - v-rel avian reticuloendotheliosis viral oncogene homolog a, OSM - oncostati…
GO:0031099	regeneration	1.56e-06	0.000152	6.24	9233	77	250	13	[IFRD1 - interferon-related developmental regulator 1, PCNA - proliferating cell nuclear antigen, TSPO - translocator protein (18kda), JUN - jun proto-oncogene, IGF2R - insulin-like growth factor 2 receptor, GPX1 - glutathione peroxidase 1, CDKN1A - cyclin-dependent kinase inhibitor 1a (p21, cip1), C5AR1 - complement component 5a receptor 1, HMOX1 - heme oxygenase (decycling) 1, NINJ1 - ninjurin …
GO:0048519	negative regulation of biological process	1.56e-06	0.000151	1.24	9233	2884	985	382	[LGALS9 - lectin, galactoside-binding, soluble, 9, CCNK - cyclin k, ARAP1 - arfgap with rhogap domain, ankyrin repeat and ph domain 1, DNAJB2 - dnaj (hsp40) homolog, subfamily b, member 2, BNIP3 - bcl2/adenovirus e1b 19kda interacting protein 3, SPTAN1 - spectrin, alpha, non-erythrocytic 1, ITM2C - integral membrane protein 2c, EMP3 - epithelial membrane protein 3, AARS - alanyl-trna synthetase, …
GO:0051179	localization	1.59e-06	0.000152	1.29	9233	2746	755	290	[AFG3L2 - afg3 atpase family member 3-like 2 (s. cerevisiae), NCF4 - neutrophil cytosolic factor 4, 40kda, PRDX6 - peroxiredoxin 6, BNIP3 - bcl2/adenovirus e1b 19kda interacting protein 3, TMEM87B - transmembrane protein 87b, LGALS3BP - lectin, galactoside-binding, soluble, 3 binding protein, CLEC12A - c-type lectin domain family 12, member a, SYMPK - symplekin, PDIA4 - protein disulfide isomeras…
GO:0006735	NADH regeneration	1.67e-06	0.000159	21.08	9233	18	146	6	[PGK1 - phosphoglycerate kinase 1, HK1 - hexokinase 1, HK3 - hexokinase 3 (white cell), TPI1 - triosephosphate isomerase 1, PKM - pyruvate kinase, muscle, ENO1 - enolase 1, (alpha)]
GO:0061718	glucose catabolic process to pyruvate	1.67e-06	0.000158	21.08	9233	18	146	6	[PGK1 - phosphoglycerate kinase 1, HK1 - hexokinase 1, HK3 - hexokinase 3 (white cell), TPI1 - triosephosphate isomerase 1, PKM - pyruvate kinase, muscle, ENO1 - enolase 1, (alpha)]
GO:0061621	canonical glycolysis	1.67e-06	0.000157	21.08	9233	18	146	6	[PGK1 - phosphoglycerate kinase 1, HK1 - hexokinase 1, HK3 - hexokinase 3 (white cell), TPI1 - triosephosphate isomerase 1, PKM - pyruvate kinase, muscle, ENO1 - enolase 1, (alpha)]
GO:0043068	positive regulation of programmed cell death	1.88e-06	0.000175	1.8	9233	390	998	76	[LGALS9 - lectin, galactoside-binding, soluble, 9, XDH - xanthine dehydrogenase, BNIP3 - bcl2/adenovirus e1b 19kda interacting protein 3, ITM2C - integral membrane protein 2c, AES - amino-terminal enhancer of split, COL18A1 - collagen, type xviii, alpha 1, DDIT3 - dna-damage-inducible transcript 3, SLC9A1 - solute carrier family 9, subfamily a (nhe1, cation proton antiporter 1), member 1, GADD45A…
GO:0050920	regulation of chemotaxis	2.23e-06	0.000206	3.28	9233	104	650	24	[LGALS9 - lectin, galactoside-binding, soluble, 9, MTUS1 - microtubule associated tumor suppressor 1, CSF1 - colony stimulating factor 1 (macrophage), VEGFA - vascular endothelial growth factor a, LGMN - legumain, CXCR4 - chemokine (c-x-c motif) receptor 4, CCL5 - chemokine (c-c motif) ligand 5, MET - met proto-oncogene, MIF - macrophage migration inhibitory factor (glycosylation-inhibiting facto…
GO:0072503	cellular divalent inorganic cation homeostasis	2.31e-06	0.000213	3.05	9233	182	433	26	[CCR5 - chemokine (c-c motif) receptor 5 (gene/pseudogene), MCOLN2 - mucolipin 2, BNIP3 - bcl2/adenovirus e1b 19kda interacting protein 3, BAK1 - bcl2-antagonist/killer 1, DDIT3 - dna-damage-inducible transcript 3, CXCL9 - chemokine (c-x-c motif) ligand 9, ITPR3 - inositol 1,4,5-trisphosphate receptor, type 3, SLC11A1 - solute carrier family 11 (proton-coupled divalent metal ion transporter), mem…
GO:0061620	glycolytic process through glucose-6-phosphate	2.35e-06	0.000214	19.97	9233	19	146	6	[PGK1 - phosphoglycerate kinase 1, HK1 - hexokinase 1, HK3 - hexokinase 3 (white cell), TPI1 - triosephosphate isomerase 1, PKM - pyruvate kinase, muscle, ENO1 - enolase 1, (alpha)]
GO:0061615	glycolytic process through fructose-6-phosphate	2.35e-06	0.000213	19.97	9233	19	146	6	[PGK1 - phosphoglycerate kinase 1, HK1 - hexokinase 1, HK3 - hexokinase 3 (white cell), TPI1 - triosephosphate isomerase 1, PKM - pyruvate kinase, muscle, ENO1 - enolase 1, (alpha)]
GO:0048878	chemical homeostasis	2.38e-06	0.000214	2.15	9233	497	433	50	[BNIP3 - bcl2/adenovirus e1b 19kda interacting protein 3, ATP1A3 - atpase, na+/k+ transporting, alpha 3 polypeptide, SLC9A1 - solute carrier family 9, subfamily a (nhe1, cation proton antiporter 1), member 1, DDIT3 - dna-damage-inducible transcript 3, SLC7A8 - solute carrier family 7 (amino acid transporter light chain, l system), member 8, OIT3 - oncoprotein induced transcript 3, CXCL9 - chemoki…
GO:1901342	regulation of vasculature development	2.59e-06	0.000232	4.09	9233	170	239	18	[ITGA5 - integrin, alpha 5 (fibronectin receptor, alpha polypeptide), XDH - xanthine dehydrogenase, AKT3 - v-akt murine thymoma viral oncogene homolog 3, CTSH - cathepsin h, PGK1 - phosphoglycerate kinase 1, STAB1 - stabilin 1, PDGFB - platelet-derived growth factor beta polypeptide, C3AR1 - complement component 3a receptor 1, C3 - complement component 3, PLK2 - polo-like kinase 2, SASH1 - sam an…
GO:0071675	regulation of mononuclear cell migration	2.61e-06	0.000232	5.63	9233	27	729	12	[C3AR1 - complement component 3a receptor 1, CSF1 - colony stimulating factor 1 (macrophage), LGMN - legumain, THBS1 - thrombospondin 1, CMKLR1 - chemokine-like receptor 1, C5AR1 - complement component 5a receptor 1, DUSP1 - dual specificity phosphatase 1, CCL5 - chemokine (c-c motif) ligand 5, AKIRIN1 - akirin 1, LGALS3 - lectin, galactoside-binding, soluble, 3, PLA2G7 - phospholipase a2, group …
GO:0032101	regulation of response to external stimulus	2.83e-06	0.00025	1.8	9233	390	975	74	[LGALS9 - lectin, galactoside-binding, soluble, 9, LGMN - legumain, SEC14L1 - sec14-like 1 (s. cerevisiae), USP18 - ubiquitin specific peptidase 18, PTPRS - protein tyrosine phosphatase, receptor type, s, MIF - macrophage migration inhibitory factor (glycosylation-inhibiting factor), PLA2G7 - phospholipase a2, group vii (platelet-activating factor acetylhydrolase, plasma), TICAM1 - toll-like rece…
GO:0050921	positive regulation of chemotaxis	2.92e-06	0.000256	4.58	9233	71	454	16	[LGALS9 - lectin, galactoside-binding, soluble, 9, VEGFA - vascular endothelial growth factor a, LGMN - legumain, CCL5 - chemokine (c-c motif) ligand 5, PLA2G7 - phospholipase a2, group vii (platelet-activating factor acetylhydrolase, plasma), PDGFB - platelet-derived growth factor beta polypeptide, C3AR1 - complement component 3a receptor 1, CALR - calreticulin, NCKAP1L - nck-associated protein …
GO:0046031	ADP metabolic process	2.95e-06	0.000256	14.76	9233	30	146	7	[PGK1 - phosphoglycerate kinase 1, HK1 - hexokinase 1, HK3 - hexokinase 3 (white cell), TPI1 - triosephosphate isomerase 1, LDHA - lactate dehydrogenase a, PKM - pyruvate kinase, muscle, ENO1 - enolase 1, (alpha)]
GO:0030449	regulation of complement activation	3.15e-06	0.000272	13.1	9233	18	274	7	[C3AR1 - complement component 3a receptor 1, C3 - complement component 3, CFP - complement factor properdin, C5AR1 - complement component 5a receptor 1, C1QA - complement component 1, q subcomponent, a chain, C1QB - complement component 1, q subcomponent, b chain, C1QC - complement component 1, q subcomponent, c chain]
GO:2000257	regulation of protein activation cascade	3.15e-06	0.000271	13.1	9233	18	274	7	[C3AR1 - complement component 3a receptor 1, C3 - complement component 3, C5AR1 - complement component 5a receptor 1, CFP - complement factor properdin, C1QA - complement component 1, q subcomponent, a chain, C1QB - complement component 1, q subcomponent, b chain, C1QC - complement component 1, q subcomponent, c chain]
GO:0050790	regulation of catalytic activity	3.24e-06	0.000276	1.5	9233	1372	634	141	[CCNK - cyclin k, ARAP1 - arfgap with rhogap domain, ankyrin repeat and ph domain 1, LGALS9 - lectin, galactoside-binding, soluble, 9, SLC27A1 - solute carrier family 27 (fatty acid transporter), member 1, NCF4 - neutrophil cytosolic factor 4, 40kda, LGMN - legumain, S1PR2 - sphingosine-1-phosphate receptor 2, IKBKG - inhibitor of kappa light polypeptide gene enhancer in b-cells, kinase gamma, SO…
GO:0002250	adaptive immune response	3.45e-06	0.000293	3.18	9233	97	719	24	[CTSH - cathepsin h, ERAP1 - endoplasmic reticulum aminopeptidase 1, IL4R - interleukin 4 receptor, IL18BP - interleukin 18 binding protein, MCOLN2 - mucolipin 2, RNF19B - ring finger protein 19b, OTUD7B - otu domain containing 7b, LAT2 - linker for activation of t cells family, member 2, CLEC4D - c-type lectin domain family 4, member d, SLAMF7 - slam family member 7, CTSS - cathepsin s, BCL6 - b…
GO:0048646	anatomical structure formation involved in morphogenesis	3.68e-06	0.00031	1.84	9233	352	972	68	[ERAP1 - endoplasmic reticulum aminopeptidase 1, PGK1 - phosphoglycerate kinase 1, TCOF1 - treacher collins-franceschetti syndrome 1, CAPN2 - calpain 2, (m/ii) large subunit, COL18A1 - collagen, type xviii, alpha 1, KLHL12 - kelch-like family member 12, ELK3 - elk3, ets-domain protein (srf accessory protein 2), SDC4 - syndecan 4, BCL2L11 - bcl2-like 11 (apoptosis facilitator), MTHFR - methylenete…
GO:0006007	glucose catabolic process	4.69e-06	0.000393	18.07	9233	21	146	6	[PGK1 - phosphoglycerate kinase 1, HK1 - hexokinase 1, HK3 - hexokinase 3 (white cell), TPI1 - triosephosphate isomerase 1, PKM - pyruvate kinase, muscle, ENO1 - enolase 1, (alpha)]
GO:0032268	regulation of cellular protein metabolic process	4.72e-06	0.000393	1.35	9233	1558	977	223	[CCNK - cyclin k, LGALS9 - lectin, galactoside-binding, soluble, 9, DNAJB2 - dnaj (hsp40) homolog, subfamily b, member 2, SYMPK - symplekin, AARS - alanyl-trna synthetase, LIMK1 - lim domain kinase 1, TICAM1 - toll-like receptor adaptor molecule 1, OS9 - osteosarcoma amplified 9, endoplasmic reticulum lectin, RELA - v-rel avian reticuloendotheliosis viral oncogene homolog a, SNW1 - snw domain con…
GO:0006928	movement of cell or subcellular component	5e-06	0.000413	1.82	9233	642	561	71	[SLC7A8 - solute carrier family 7 (amino acid transporter light chain, l system), member 8, SLC9A1 - solute carrier family 9, subfamily a (nhe1, cation proton antiporter 1), member 1, CXCL9 - chemokine (c-x-c motif) ligand 9, MIF - macrophage migration inhibitory factor (glycosylation-inhibiting factor), SLC16A3 - solute carrier family 16 (monocarboxylate transporter), member 3, CD74 - cd74 molec…
GO:0001666	response to hypoxia	5.07e-06	0.000417	2.76	9233	163	575	28	[BNIP3 - bcl2/adenovirus e1b 19kda interacting protein 3, PGK1 - phosphoglycerate kinase 1, CXCR4 - chemokine (c-x-c motif) receptor 4, CAPN2 - calpain 2, (m/ii) large subunit, HILPDA - hypoxia inducible lipid droplet-associated, SLC9A1 - solute carrier family 9, subfamily a (nhe1, cation proton antiporter 1), member 1, MDM2 - mdm2 oncogene, e3 ubiquitin protein ligase, EGR1 - early growth respon…
GO:0036293	response to decreased oxygen levels	5.07e-06	0.000414	3.1	9233	172	416	24	[BNIP3 - bcl2/adenovirus e1b 19kda interacting protein 3, VEGFA - vascular endothelial growth factor a, PGK1 - phosphoglycerate kinase 1, PLOD1 - procollagen-lysine, 2-oxoglutarate 5-dioxygenase 1, P4HB - prolyl 4-hydroxylase, beta polypeptide, HILPDA - hypoxia inducible lipid droplet-associated, SLC9A1 - solute carrier family 9, subfamily a (nhe1, cation proton antiporter 1), member 1, SLC2A1 - …
GO:0010758	regulation of macrophage chemotaxis	5.2e-06	0.000422	7.12	9233	16	729	9	[C3AR1 - complement component 3a receptor 1, MTUS1 - microtubule associated tumor suppressor 1, CSF1 - colony stimulating factor 1 (macrophage), THBS1 - thrombospondin 1, CMKLR1 - chemokine-like receptor 1, C5AR1 - complement component 5a receptor 1, AKIRIN1 - akirin 1, CCL5 - chemokine (c-c motif) ligand 5, MIF - macrophage migration inhibitory factor (glycosylation-inhibiting factor)]
GO:0072507	divalent inorganic cation homeostasis	5.22e-06	0.000421	2.92	9233	190	433	26	[CCR5 - chemokine (c-c motif) receptor 5 (gene/pseudogene), MCOLN2 - mucolipin 2, BNIP3 - bcl2/adenovirus e1b 19kda interacting protein 3, BAK1 - bcl2-antagonist/killer 1, DDIT3 - dna-damage-inducible transcript 3, CXCL9 - chemokine (c-x-c motif) ligand 9, ITPR3 - inositol 1,4,5-trisphosphate receptor, type 3, SLC11A1 - solute carrier family 11 (proton-coupled divalent metal ion transporter), mem…
GO:0080135	regulation of cellular response to stress	5.28e-06	0.000423	1.7	9233	462	985	84	[RNF169 - ring finger protein 169, XDH - xanthine dehydrogenase, AKT3 - v-akt murine thymoma viral oncogene homolog 3, DDIT3 - dna-damage-inducible transcript 3, PSAP - prosaposin, PTPRS - protein tyrosine phosphatase, receptor type, s, GADD45A - growth arrest and dna-damage-inducible, alpha, MDFIC - myod family inhibitor domain containing, MIF - macrophage migration inhibitory factor (glycosylat…
GO:0006754	ATP biosynthetic process	5.79e-06	0.000461	13.41	9233	33	146	7	[PGK1 - phosphoglycerate kinase 1, HK1 - hexokinase 1, HK3 - hexokinase 3 (white cell), TPI1 - triosephosphate isomerase 1, LDHA - lactate dehydrogenase a, PKM - pyruvate kinase, muscle, ENO1 - enolase 1, (alpha)]
GO:0006090	pyruvate metabolic process	6.13e-06	0.000485	8.74	9233	43	221	9	[PGK1 - phosphoglycerate kinase 1, HK1 - hexokinase 1, BSG - basigin (ok blood group), HK3 - hexokinase 3 (white cell), TPI1 - triosephosphate isomerase 1, LDHA - lactate dehydrogenase a, PKM - pyruvate kinase, muscle, ENO1 - enolase 1, (alpha), SLC16A3 - solute carrier family 16 (monocarboxylate transporter), member 3]
GO:0030154	cell differentiation	6.14e-06	0.000483	1.49	9233	872	998	140	[BNIP3 - bcl2/adenovirus e1b 19kda interacting protein 3, ERAP1 - endoplasmic reticulum aminopeptidase 1, TCOF1 - treacher collins-franceschetti syndrome 1, ITM2C - integral membrane protein 2c, KCNAB2 - potassium voltage-gated channel, shaker-related subfamily, beta member 2, PSAP - prosaposin, FLT3LG - fms-related tyrosine kinase 3 ligand, BLNK - b-cell linker, ELK3 - elk3, ets-domain protein (…
GO:0048522	positive regulation of cellular process	6.83e-06	0.000534	1.86	9233	2980	80	48	[LGALS9 - lectin, galactoside-binding, soluble, 9, ITGA5 - integrin, alpha 5 (fibronectin receptor, alpha polypeptide), XDH - xanthine dehydrogenase, SLC27A1 - solute carrier family 27 (fatty acid transporter), member 1, PRDX6 - peroxiredoxin 6, S1PR2 - sphingosine-1-phosphate receptor 2, CLEC4D - c-type lectin domain family 4, member d, ITGAM - integrin, alpha m (complement component 3 receptor …
GO:0006874	cellular calcium ion homeostasis	6.85e-06	0.000532	3.03	9233	169	433	24	[CCR5 - chemokine (c-c motif) receptor 5 (gene/pseudogene), BNIP3 - bcl2/adenovirus e1b 19kda interacting protein 3, MCOLN2 - mucolipin 2, BAK1 - bcl2-antagonist/killer 1, P2RY6 - pyrimidinergic receptor p2y, g-protein coupled, 6, CCL5 - chemokine (c-c motif) ligand 5, DDIT3 - dna-damage-inducible transcript 3, CCL8 - chemokine (c-c motif) ligand 8, CXCL9 - chemokine (c-x-c motif) ligand 9, GRINA…
GO:0043410	positive regulation of MAPK cascade	6.95e-06	0.000537	2.16	9233	289	650	44	[XDH - xanthine dehydrogenase, LGALS9 - lectin, galactoside-binding, soluble, 9, S1PR2 - sphingosine-1-phosphate receptor 2, CXCR4 - chemokine (c-x-c motif) receptor 4, IKBKG - inhibitor of kappa light polypeptide gene enhancer in b-cells, kinase gamma, GADD45B - growth arrest and dna-damage-inducible, beta, JUN - jun proto-oncogene, PSAP - prosaposin, GADD45A - growth arrest and dna-damage-induc…
GO:0042246	tissue regeneration	7.22e-06	0.000555	24.87	9233	16	116	5	[IFRD1 - interferon-related developmental regulator 1, GPX1 - glutathione peroxidase 1, ADAM15 - adam metallopeptidase domain 15, PKM - pyruvate kinase, muscle, NINJ1 - ninjurin 1]
GO:0007162	negative regulation of cell adhesion	8.02e-06	0.000613	2.63	9233	154	661	29	[LGALS9 - lectin, galactoside-binding, soluble, 9, FXYD5 - fxyd domain containing ion transport regulator 5, RC3H2 - ring finger and ccch-type domains 2, SOCS6 - suppressor of cytokine signaling 6, PRNP - prion protein, CD274 - cd274 molecule, CD74 - cd74 molecule, major histocompatibility complex, class ii invariant chain, JAG1 - jagged 1, NF2 - neurofibromin 2 (merlin), LGALS3 - lectin, galacto…
GO:0045087	innate immune response	8.03e-06	0.00061	2.44	9233	229	562	34	[MCOLN2 - mucolipin 2, CLEC4D - c-type lectin domain family 4, member d, IKBKG - inhibitor of kappa light polypeptide gene enhancer in b-cells, kinase gamma, ITGAM - integrin, alpha m (complement component 3 receptor 3 subunit), CNPY3 - canopy fgf signaling regulator 3, NLRC5 - nlr family, card domain containing 5, PSTPIP1 - proline-serine-threonine phosphatase interacting protein 1, MIF - macrop…
GO:0001819	positive regulation of cytokine production	8.59e-06	0.000648	2.11	9233	258	762	45	[CADM1 - cell adhesion molecule 1, LGALS9 - lectin, galactoside-binding, soluble, 9, MCOLN2 - mucolipin 2, PTAFR - platelet-activating factor receptor, HILPDA - hypoxia inducible lipid droplet-associated, STAT1 - signal transducer and activator of transcription 1, 91kda, DDIT3 - dna-damage-inducible transcript 3, MIF - macrophage migration inhibitory factor (glycosylation-inhibiting factor), TICA…
GO:0043408	regulation of MAPK cascade	8.7e-06	0.000653	1.74	9233	408	975	75	[LGALS9 - lectin, galactoside-binding, soluble, 9, XDH - xanthine dehydrogenase, S1PR2 - sphingosine-1-phosphate receptor 2, IKBKG - inhibitor of kappa light polypeptide gene enhancer in b-cells, kinase gamma, PSAP - prosaposin, GADD45A - growth arrest and dna-damage-inducible, alpha, MDFIC - myod family inhibitor domain containing, MIF - macrophage migration inhibitory factor (glycosylation-inhi…
GO:0008285	negative regulation of cell proliferation	8.72e-06	0.000651	1.77	9233	371	998	71	[XDH - xanthine dehydrogenase, LGALS9 - lectin, galactoside-binding, soluble, 9, DNAJB2 - dnaj (hsp40) homolog, subfamily b, member 2, EMP3 - epithelial membrane protein 3, COL18A1 - collagen, type xviii, alpha 1, LST1 - leukocyte specific transcript 1, TES - testis derived transcript (3 lim domains), CD274 - cd274 molecule, SPEG - speg complex locus, SDC4 - syndecan 4, INHBA - inhibin, beta a, O…
GO:0070482	response to oxygen levels	9.07e-06	0.000673	2.92	9233	190	416	25	[BNIP3 - bcl2/adenovirus e1b 19kda interacting protein 3, PGK1 - phosphoglycerate kinase 1, HILPDA - hypoxia inducible lipid droplet-associated, SLC9A1 - solute carrier family 9, subfamily a (nhe1, cation proton antiporter 1), member 1, MDM2 - mdm2 oncogene, e3 ubiquitin protein ligase, MTHFR - methylenetetrahydrofolate reductase (nad(p)h), PLAU - plasminogen activator, urokinase, TM9SF4 - transm…
GO:0005996	monosaccharide metabolic process	9.1e-06	0.000672	6.04	9233	124	148	12	[PFKFB3 - 6-phosphofructo-2-kinase/fructose-2,6-biphosphatase 3, NISCH - nischarin, ATF4 - activating transcription factor 4, PGK1 - phosphoglycerate kinase 1, HK1 - hexokinase 1, SLC23A2 - solute carrier family 23 (ascorbic acid transporter), member 2, HK3 - hexokinase 3 (white cell), TPI1 - triosephosphate isomerase 1, SLC2A1 - solute carrier family 2 (facilitated glucose transporter), member 1…
GO:0055074	calcium ion homeostasis	9.18e-06	0.000674	2.98	9233	172	433	24	[CCR5 - chemokine (c-c motif) receptor 5 (gene/pseudogene), BNIP3 - bcl2/adenovirus e1b 19kda interacting protein 3, MCOLN2 - mucolipin 2, BAK1 - bcl2-antagonist/killer 1, P2RY6 - pyrimidinergic receptor p2y, g-protein coupled, 6, CCL5 - chemokine (c-c motif) ligand 5, DDIT3 - dna-damage-inducible transcript 3, CCL8 - chemokine (c-c motif) ligand 8, CXCL9 - chemokine (c-x-c motif) ligand 9, GRINA…
GO:0006165	nucleoside diphosphate phosphorylation	9.4e-06	0.000686	12.65	9233	35	146	7	[PGK1 - phosphoglycerate kinase 1, HK1 - hexokinase 1, HK3 - hexokinase 3 (white cell), TPI1 - triosephosphate isomerase 1, LDHA - lactate dehydrogenase a, PKM - pyruvate kinase, muscle, ENO1 - enolase 1, (alpha)]
GO:0045765	regulation of angiogenesis	9.75e-06	0.000708	5.09	9233	155	152	13	[ITGA5 - integrin, alpha 5 (fibronectin receptor, alpha polypeptide), CTSH - cathepsin h, PGK1 - phosphoglycerate kinase 1, STAB1 - stabilin 1, C3AR1 - complement component 3a receptor 1, PLK2 - polo-like kinase 2, SASH1 - sam and sh3 domain containing 1, FAM129B - family with sequence similarity 129, member b, C5AR1 - complement component 5a receptor 1, ECM1 - extracellular matrix protein 1, HMO…
GO:0002697	regulation of immune effector process	1.06e-05	0.000768	5.57	9233	214	93	12	[C3AR1 - complement component 3a receptor 1, LGALS9 - lectin, galactoside-binding, soluble, 9, CD74 - cd74 molecule, major histocompatibility complex, class ii invariant chain, HK1 - hexokinase 1, PTAFR - platelet-activating factor receptor, ITGAM - integrin, alpha m (complement component 3 receptor 3 subunit), CFP - complement factor properdin, C5AR1 - complement component 5a receptor 1, HMOX1 -…
GO:0046434	organophosphate catabolic process	1.13e-05	0.000809	7.44	9233	107	116	10	[XDH - xanthine dehydrogenase, PRDX6 - peroxiredoxin 6, HK1 - hexokinase 1, HK3 - hexokinase 3 (white cell), TPI1 - triosephosphate isomerase 1, LDHA - lactate dehydrogenase a, GPX1 - glutathione peroxidase 1, PKM - pyruvate kinase, muscle, GDE1 - glycerophosphodiester phosphodiesterase 1, ENO1 - enolase 1, (alpha)]
GO:0030198	extracellular matrix organization	1.15e-05	0.000823	2.77	9233	122	737	27	[ITGA5 - integrin, alpha 5 (fibronectin receptor, alpha polypeptide), ITGAM - integrin, alpha m (complement component 3 receptor 3 subunit), COL18A1 - collagen, type xviii, alpha 1, PDGFB - platelet-derived growth factor beta polypeptide, ITGB7 - integrin, beta 7, ERO1L - ero1-like (s. cerevisiae), BSG - basigin (ok blood group), ADAM8 - adam metallopeptidase domain 8, ITGAV - integrin, alpha v, …
GO:0046677	response to antibiotic	1.16e-05	0.000824	3.68	9233	180	251	18	[PCNA - proliferating cell nuclear antigen, IL18BP - interleukin 18 binding protein, JUN - jun proto-oncogene, SLC9A1 - solute carrier family 9, subfamily a (nhe1, cation proton antiporter 1), member 1, KPNA4 - karyopherin alpha 4 (importin alpha 3), TP53INP1 - tumor protein p53 inducible nuclear protein 1, GPX1 - glutathione peroxidase 1, APOBEC1 - apolipoprotein b mrna editing enzyme, catalytic…
GO:0006820	anion transport	1.3e-05	0.000917	3.39	9233	241	226	20	[SLC27A1 - solute carrier family 27 (fatty acid transporter), member 1, SLC6A8 - solute carrier family 6 (neurotransmitter transporter), member 8, SLC37A2 - solute carrier family 37 (glucose-6-phosphate transporter), member 2, TSPO - translocator protein (18kda), PRAF2 - pra1 domain family, member 2, SLC9A3R1 - solute carrier family 9, subfamily a (nhe3, cation proton antiporter 3), member 3 regu…
GO:1904705	regulation of vascular smooth muscle cell proliferation	1.32e-05	0.000928	9.29	9233	33	241	8	[P2RY6 - pyrimidinergic receptor p2y, g-protein coupled, 6, TPM1 - tropomyosin 1 (alpha), JUN - jun proto-oncogene, HMOX1 - heme oxygenase (decycling) 1, LDLRAP1 - low density lipoprotein receptor adaptor protein 1, CDKN1A - cyclin-dependent kinase inhibitor 1a (p21, cip1), PDGFB - platelet-derived growth factor beta polypeptide, MDM2 - mdm2 oncogene, e3 ubiquitin protein ligase]
GO:0046939	nucleotide phosphorylation	1.33e-05	0.000932	11.96	9233	37	146	7	[PGK1 - phosphoglycerate kinase 1, HK1 - hexokinase 1, HK3 - hexokinase 3 (white cell), TPI1 - triosephosphate isomerase 1, LDHA - lactate dehydrogenase a, PKM - pyruvate kinase, muscle, ENO1 - enolase 1, (alpha)]
GO:0009166	nucleotide catabolic process	1.39e-05	0.000966	8.25	9233	69	146	9	[XDH - xanthine dehydrogenase, PGK1 - phosphoglycerate kinase 1, HK1 - hexokinase 1, TPI1 - triosephosphate isomerase 1, HK3 - hexokinase 3 (white cell), LDHA - lactate dehydrogenase a, GPX1 - glutathione peroxidase 1, PKM - pyruvate kinase, muscle, ENO1 - enolase 1, (alpha)]
GO:0019883	antigen processing and presentation of endogenous antigen	1.4e-05	0.000971	10.6	9233	8	653	6	[ERAP1 - endoplasmic reticulum aminopeptidase 1, CD74 - cd74 molecule, major histocompatibility complex, class ii invariant chain, CD1D - cd1d molecule, TAPBP - tap binding protein (tapasin), TAP1 - transporter 1, atp-binding cassette, sub-family b (mdr/tap), B2M - beta-2-microglobulin]
GO:0001932	regulation of protein phosphorylation	1.42e-05	0.000976	1.49	9233	812	984	129	[CCNK - cyclin k, LGALS9 - lectin, galactoside-binding, soluble, 9, SLC27A1 - solute carrier family 27 (fatty acid transporter), member 1, S1PR2 - sphingosine-1-phosphate receptor 2, IKBKG - inhibitor of kappa light polypeptide gene enhancer in b-cells, kinase gamma, PSAP - prosaposin, FLT3LG - fms-related tyrosine kinase 3 ligand, GADD45A - growth arrest and dna-damage-inducible, alpha, HEXIM1 -…
GO:0030968	endoplasmic reticulum unfolded protein response	1.45e-05	0.000994	3.32	9233	78	713	20	[ASNS - asparagine synthetase (glutamine-hydrolyzing), PPP2R5B - protein phosphatase 2, regulatory subunit b', beta, EDEM1 - er degradation enhancer, mannosidase alpha-like 1, GFPT1 - glutamine--fructose-6-phosphate transaminase 1, WFS1 - wolfram syndrome 1 (wolframin), CXXC1 - cxxc finger protein 1, DDIT3 - dna-damage-inducible transcript 3, TATDN2 - tatd dnase domain containing 2, RNF121 - ring…
GO:0048869	cellular developmental process	1.51e-05	0.00103	1.46	9233	1287	687	140	[AFG3L2 - afg3 atpase family member 3-like 2 (s. cerevisiae), BNIP3 - bcl2/adenovirus e1b 19kda interacting protein 3, ERAP1 - endoplasmic reticulum aminopeptidase 1, SSH1 - slingshot protein phosphatase 1, KCNAB2 - potassium voltage-gated channel, shaker-related subfamily, beta member 2, PSAP - prosaposin, MIF - macrophage migration inhibitory factor (glycosylation-inhibiting factor), BLNK - b-c…
GO:0010977	negative regulation of neuron projection development	1.52e-05	0.00103	8.19	9233	72	141	9	[IFRD1 - interferon-related developmental regulator 1, SEMA4D - sema domain, immunoglobulin domain (ig), transmembrane domain (tm) and short cytoplasmic domain, (semaphorin) 4d, PLK2 - polo-like kinase 2, APOE - apolipoprotein e, VIM - vimentin, PMP22 - peripheral myelin protein 22, CERS2 - ceramide synthase 2, MDM2 - mdm2 oncogene, e3 ubiquitin protein ligase, B2M - beta-2-microglobulin]
GO:0006959	humoral immune response	1.57e-05	0.00106	3.29	9233	55	969	19	[PF4 - platelet factor 4, CFB - complement factor b, RBPJ - recombination signal binding protein for immunoglobulin kappa j region, C1QA - complement component 1, q subcomponent, a chain, C1QB - complement component 1, q subcomponent, b chain, POU2F2 - pou class 2 homeobox 2, CXCL9 - chemokine (c-x-c motif) ligand 9, C1QC - complement component 1, q subcomponent, c chain, CCL2 - chemokine (c-c mo…
GO:0007186	G protein-coupled receptor signaling pathway	1.6e-05	0.00107	2.04	9233	257	809	46	[CCR5 - chemokine (c-c motif) receptor 5 (gene/pseudogene), PDE1B - phosphodiesterase 1b, calmodulin-dependent, S1PR2 - sphingosine-1-phosphate receptor 2, CXCR4 - chemokine (c-x-c motif) receptor 4, CMKLR1 - chemokine-like receptor 1, PTAFR - platelet-activating factor receptor, SLC9A3R1 - solute carrier family 9, subfamily a (nhe3, cation proton antiporter 3), member 3 regulator 1, PDE7B - phos…
GO:0015711	organic anion transport	1.64e-05	0.00109	2.24	9233	202	755	37	[ATP8B2 - atpase, aminophospholipid transporter, class i, type 8b, member 2, ATP8B4 - atpase, class i, type 8b, member 4, SLC27A1 - solute carrier family 27 (fatty acid transporter), member 1, SLC6A8 - solute carrier family 6 (neurotransmitter transporter), member 8, SLC37A2 - solute carrier family 37 (glucose-6-phosphate transporter), member 2, SLC9A3R1 - solute carrier family 9, subfamily a (nh…
GO:0002673	regulation of acute inflammatory response	1.68e-05	0.00111	15.68	9233	38	93	6	[C3AR1 - complement component 3a receptor 1, ADAM8 - adam metallopeptidase domain 8, CFP - complement factor properdin, C5AR1 - complement component 5a receptor 1, C1QB - complement component 1, q subcomponent, b chain, C1QC - complement component 1, q subcomponent, c chain]
GO:0040013	negative regulation of locomotion	1.75e-05	0.00115	4.81	9233	161	155	13	[NISCH - nischarin, SLC9A3R1 - solute carrier family 9, subfamily a (nhe3, cation proton antiporter 3), member 3 regulator 1, TPM1 - tropomyosin 1 (alpha), CERS2 - ceramide synthase 2, CALR - calreticulin, SEMA4D - sema domain, immunoglobulin domain (ig), transmembrane domain (tm) and short cytoplasmic domain, (semaphorin) 4d, ARRDC3 - arrestin domain containing 3, APOE - apolipoprotein e, DUSP1 …
GO:1902624	positive regulation of neutrophil migration	1.8e-05	0.00118	20.66	9233	15	149	5	[C3AR1 - complement component 3a receptor 1, NCKAP1L - nck-associated protein 1-like, CD74 - cd74 molecule, major histocompatibility complex, class ii invariant chain, ADAM8 - adam metallopeptidase domain 8, C5AR1 - complement component 5a receptor 1]
GO:0042542	response to hydrogen peroxide	1.84e-05	0.0012	5.03	9233	84	284	13	[PCNA - proliferating cell nuclear antigen, BNIP3 - bcl2/adenovirus e1b 19kda interacting protein 3, IL18BP - interleukin 18 binding protein, JUN - jun proto-oncogene, KPNA4 - karyopherin alpha 4 (importin alpha 3), GPX1 - glutathione peroxidase 1, MDM2 - mdm2 oncogene, e3 ubiquitin protein ligase, SDC1 - syndecan 1, TXNIP - thioredoxin interacting protein, IMPACT - impact rwd domain protein, LDH…
GO:0002920	regulation of humoral immune response	1.91e-05	0.00124	21.58	9233	23	93	5	[C3AR1 - complement component 3a receptor 1, C5AR1 - complement component 5a receptor 1, CFP - complement factor properdin, C1QB - complement component 1, q subcomponent, b chain, C1QC - complement component 1, q subcomponent, c chain]
GO:0009179	purine ribonucleoside diphosphate metabolic process	1.91e-05	0.00124	11.35	9233	39	146	7	[PGK1 - phosphoglycerate kinase 1, HK1 - hexokinase 1, HK3 - hexokinase 3 (white cell), TPI1 - triosephosphate isomerase 1, LDHA - lactate dehydrogenase a, PKM - pyruvate kinase, muscle, ENO1 - enolase 1, (alpha)]
GO:0009135	purine nucleoside diphosphate metabolic process	1.91e-05	0.00123	11.35	9233	39	146	7	[PGK1 - phosphoglycerate kinase 1, HK1 - hexokinase 1, HK3 - hexokinase 3 (white cell), TPI1 - triosephosphate isomerase 1, LDHA - lactate dehydrogenase a, PKM - pyruvate kinase, muscle, ENO1 - enolase 1, (alpha)]
GO:0006734	NADH metabolic process	1.92e-05	0.00123	14.59	9233	26	146	6	[PGK1 - phosphoglycerate kinase 1, HK1 - hexokinase 1, HK3 - hexokinase 3 (white cell), TPI1 - triosephosphate isomerase 1, PKM - pyruvate kinase, muscle, ENO1 - enolase 1, (alpha)]
GO:1901292	nucleoside phosphate catabolic process	1.99e-05	0.00127	7.9	9233	72	146	9	[XDH - xanthine dehydrogenase, PGK1 - phosphoglycerate kinase 1, HK1 - hexokinase 1, TPI1 - triosephosphate isomerase 1, HK3 - hexokinase 3 (white cell), LDHA - lactate dehydrogenase a, GPX1 - glutathione peroxidase 1, PKM - pyruvate kinase, muscle, ENO1 - enolase 1, (alpha)]
GO:0008360	regulation of cell shape	2.14e-05	0.00136	5.51	9233	111	181	12	[CSF1R - colony stimulating factor 1 receptor, ARAP1 - arfgap with rhogap domain, ankyrin repeat and ph domain 1, PDPN - podoplanin, SEMA4D - sema domain, immunoglobulin domain (ig), transmembrane domain (tm) and short cytoplasmic domain, (semaphorin) 4d, FGD3 - fyve, rhogef and ph domain containing 3, SLC9A3R1 - solute carrier family 9, subfamily a (nhe3, cation proton antiporter 3), member 3 re…
GO:0019363	pyridine nucleotide biosynthetic process	2.29e-05	0.00145	11.07	9233	40	146	7	[PGK1 - phosphoglycerate kinase 1, HK1 - hexokinase 1, HK3 - hexokinase 3 (white cell), TPI1 - triosephosphate isomerase 1, LDHA - lactate dehydrogenase a, PKM - pyruvate kinase, muscle, ENO1 - enolase 1, (alpha)]
GO:0019359	nicotinamide nucleotide biosynthetic process	2.29e-05	0.00144	11.07	9233	40	146	7	[PGK1 - phosphoglycerate kinase 1, HK1 - hexokinase 1, HK3 - hexokinase 3 (white cell), TPI1 - triosephosphate isomerase 1, LDHA - lactate dehydrogenase a, PKM - pyruvate kinase, muscle, ENO1 - enolase 1, (alpha)]
GO:0033089	positive regulation of T cell differentiation in thymus	2.33e-05	0.00146	288.53	9233	2	32	2	[ADAM8 - adam metallopeptidase domain 8, IL7R - interleukin 7 receptor]
GO:0034975	protein folding in endoplasmic reticulum	2.36e-05	0.00147	8.95	9233	14	516	7	[CALR - calreticulin, EMC3 - er membrane protein complex subunit 3, EMC4 - er membrane protein complex subunit 4, ERO1L - ero1-like (s. cerevisiae), EMC1 - er membrane protein complex subunit 1, HSPA5 - heat shock 70kda protein 5 (glucose-regulated protein, 78kda), PDIA3 - protein disulfide isomerase family a, member 3]
GO:0045785	positive regulation of cell adhesion	2.36e-05	0.00146	7.26	9233	216	53	9	[ITGA5 - integrin, alpha 5 (fibronectin receptor, alpha polypeptide), PDPN - podoplanin, CD74 - cd74 molecule, major histocompatibility complex, class ii invariant chain, PTAFR - platelet-activating factor receptor, ADAM8 - adam metallopeptidase domain 8, TPM1 - tropomyosin 1 (alpha), IL7R - interleukin 7 receptor, NINJ1 - ninjurin 1, HSPH1 - heat shock 105kda/110kda protein 1]
GO:0048856	anatomical structure development	2.44e-05	0.00151	1.35	9233	1490	897	196	[AFG3L2 - afg3 atpase family member 3-like 2 (s. cerevisiae), EMP1 - epithelial membrane protein 1, BNIP3 - bcl2/adenovirus e1b 19kda interacting protein 3, AARS - alanyl-trna synthetase, LIMK1 - lim domain kinase 1, SPEG - speg complex locus, RELA - v-rel avian reticuloendotheliosis viral oncogene homolog a, BST2 - bone marrow stromal cell antigen 2, BSG - basigin (ok blood group), LDHA - lactat…
GO:0097755	positive regulation of blood vessel diameter	2.45e-05	0.0015	19.9	9233	20	116	5	[SCPEP1 - serine carboxypeptidase 1, APOE - apolipoprotein e, PTAFR - platelet-activating factor receptor, HMOX1 - heme oxygenase (decycling) 1, GPX1 - glutathione peroxidase 1]
GO:0098542	defense response to other organism	2.55e-05	0.00156	2.1	9233	195	900	40	[BNIP3 - bcl2/adenovirus e1b 19kda interacting protein 3, CLEC4D - c-type lectin domain family 4, member d, STAB1 - stabilin 1, IRF9 - interferon regulatory factor 9, RBPJ - recombination signal binding protein for immunoglobulin kappa j region, NLRC5 - nlr family, card domain containing 5, STAT2 - signal transducer and activator of transcription 2, 113kda, STAT1 - signal transducer and activator…
GO:0010759	positive regulation of macrophage chemotaxis	2.56e-05	0.00156	8.06	9233	11	729	7	[C3AR1 - complement component 3a receptor 1, CSF1 - colony stimulating factor 1 (macrophage), CMKLR1 - chemokine-like receptor 1, THBS1 - thrombospondin 1, C5AR1 - complement component 5a receptor 1, CCL5 - chemokine (c-c motif) ligand 5, AKIRIN1 - akirin 1]
GO:0030001	metal ion transport	2.57e-05	0.00156	2.5	9233	256	433	30	[CCR5 - chemokine (c-c motif) receptor 5 (gene/pseudogene), MCOLN2 - mucolipin 2, SLC6A8 - solute carrier family 6 (neurotransmitter transporter), member 8, KCNAB2 - potassium voltage-gated channel, shaker-related subfamily, beta member 2, SLC9A3R1 - solute carrier family 9, subfamily a (nhe3, cation proton antiporter 3), member 3 regulator 1, ATP1A3 - atpase, na+/k+ transporting, alpha 3 polypep…
GO:0002460	adaptive immune response based on somatic recombination of immune receptors built from immunoglobulin superfamily domains	2.66e-05	0.0016	4.39	9233	38	719	13	[IL18BP - interleukin 18 binding protein, CTSH - cathepsin h, IL4R - interleukin 4 receptor, BCL6 - b-cell cll/lymphoma 6, MYO1G - myosin ig, SLC11A1 - solute carrier family 11 (proton-coupled divalent metal ion transporter), member 1, UNC13D - unc-13 homolog d (c. elegans), CD74 - cd74 molecule, major histocompatibility complex, class ii invariant chain, BCL3 - b-cell cll/lymphoma 3, MEF2C - myo…
GO:1904018	positive regulation of vasculature development	2.72e-05	0.00163	4.92	9233	102	239	13	[ITGA5 - integrin, alpha 5 (fibronectin receptor, alpha polypeptide), AKT3 - v-akt murine thymoma viral oncogene homolog 3, CTSH - cathepsin h, PDGFB - platelet-derived growth factor beta polypeptide, C3AR1 - complement component 3a receptor 1, C3 - complement component 3, PLK2 - polo-like kinase 2, SASH1 - sam and sh3 domain containing 1, C5AR1 - complement component 5a receptor 1, ECM1 - extrac…
GO:0051093	negative regulation of developmental process	2.77e-05	0.00165	1.67	9233	433	998	78	[XDH - xanthine dehydrogenase, TIMP1 - timp metallopeptidase inhibitor 1, BNIP3 - bcl2/adenovirus e1b 19kda interacting protein 3, AKT3 - v-akt murine thymoma viral oncogene homolog 3, PGK1 - phosphoglycerate kinase 1, LGMN - legumain, CST3 - cystatin c, ITM2C - integral membrane protein 2c, RBM15 - rna binding motif protein 15, DDIT3 - dna-damage-inducible transcript 3, PTPRS - protein tyrosine …
GO:0009206	purine ribonucleoside triphosphate biosynthetic process	2.84e-05	0.00169	10.8	9233	41	146	7	[PGK1 - phosphoglycerate kinase 1, HK1 - hexokinase 1, HK3 - hexokinase 3 (white cell), TPI1 - triosephosphate isomerase 1, LDHA - lactate dehydrogenase a, PKM - pyruvate kinase, muscle, ENO1 - enolase 1, (alpha)]
GO:0009185	ribonucleoside diphosphate metabolic process	2.84e-05	0.00168	10.8	9233	41	146	7	[PGK1 - phosphoglycerate kinase 1, HK1 - hexokinase 1, HK3 - hexokinase 3 (white cell), TPI1 - triosephosphate isomerase 1, LDHA - lactate dehydrogenase a, PKM - pyruvate kinase, muscle, ENO1 - enolase 1, (alpha)]
GO:0045766	positive regulation of angiogenesis	2.93e-05	0.00173	9.12	9233	92	88	8	[C3AR1 - complement component 3a receptor 1, ITGA5 - integrin, alpha 5 (fibronectin receptor, alpha polypeptide), PLK2 - polo-like kinase 2, SASH1 - sam and sh3 domain containing 1, ECM1 - extracellular matrix protein 1, C5AR1 - complement component 5a receptor 1, HMOX1 - heme oxygenase (decycling) 1, PKM - pyruvate kinase, muscle]
GO:0042158	lipoprotein biosynthetic process	2.96e-05	0.00173	256.47	9233	2	36	2	[APOE - apolipoprotein e, APOBEC1 - apolipoprotein b mrna editing enzyme, catalytic polypeptide 1]
GO:0042325	regulation of phosphorylation	3.19e-05	0.00186	1.45	9233	886	985	137	[CCNK - cyclin k, LGALS9 - lectin, galactoside-binding, soluble, 9, SLC27A1 - solute carrier family 27 (fatty acid transporter), member 1, S1PR2 - sphingosine-1-phosphate receptor 2, IKBKG - inhibitor of kappa light polypeptide gene enhancer in b-cells, kinase gamma, SOCS6 - suppressor of cytokine signaling 6, PSAP - prosaposin, FLT3LG - fms-related tyrosine kinase 3 ligand, GADD45A - growth arre…
GO:0006006	glucose metabolic process	3.27e-05	0.0019	7.49	9233	75	148	9	[NISCH - nischarin, ATF4 - activating transcription factor 4, PGK1 - phosphoglycerate kinase 1, HK1 - hexokinase 1, TPI1 - triosephosphate isomerase 1, HK3 - hexokinase 3 (white cell), PKM - pyruvate kinase, muscle, ATF3 - activating transcription factor 3, ENO1 - enolase 1, (alpha)]
GO:0009888	tissue development	3.3e-05	0.00191	3.8	9233	233	167	16	[IFRD1 - interferon-related developmental regulator 1, EMP1 - epithelial membrane protein 1, BASP1 - brain abundant, membrane attached signal protein 1, GPX1 - glutathione peroxidase 1, SRGN - serglycin, SBDS - shwachman-bodian-diamond syndrome, ZBTB18 - zinc finger and btb domain containing 18, CTSV - cathepsin v, SDC1 - syndecan 1, ARRDC3 - arrestin domain containing 3, FAM20C - family with seq…
GO:0009145	purine nucleoside triphosphate biosynthetic process	3.32e-05	0.00191	10.54	9233	42	146	7	[PGK1 - phosphoglycerate kinase 1, HK1 - hexokinase 1, HK3 - hexokinase 3 (white cell), TPI1 - triosephosphate isomerase 1, LDHA - lactate dehydrogenase a, PKM - pyruvate kinase, muscle, ENO1 - enolase 1, (alpha)]
GO:0010562	positive regulation of phosphorus metabolic process	3.35e-05	0.00192	1.71	9233	606	650	73	[LGALS9 - lectin, galactoside-binding, soluble, 9, XDH - xanthine dehydrogenase, CCNK - cyclin k, SLC27A1 - solute carrier family 27 (fatty acid transporter), member 1, S1PR2 - sphingosine-1-phosphate receptor 2, IKBKG - inhibitor of kappa light polypeptide gene enhancer in b-cells, kinase gamma, SYMPK - symplekin, PSAP - prosaposin, GADD45A - growth arrest and dna-damage-inducible, alpha, MDFIC …
GO:0045937	positive regulation of phosphate metabolic process	3.35e-05	0.00191	1.71	9233	606	650	73	[LGALS9 - lectin, galactoside-binding, soluble, 9, XDH - xanthine dehydrogenase, CCNK - cyclin k, SLC27A1 - solute carrier family 27 (fatty acid transporter), member 1, S1PR2 - sphingosine-1-phosphate receptor 2, IKBKG - inhibitor of kappa light polypeptide gene enhancer in b-cells, kinase gamma, SYMPK - symplekin, PSAP - prosaposin, GADD45A - growth arrest and dna-damage-inducible, alpha, MDFIC …
GO:0031667	response to nutrient levels	3.39e-05	0.00193	6.97	9233	271	44	9	[ATF4 - activating transcription factor 4, APOE - apolipoprotein e, HMOX1 - heme oxygenase (decycling) 1, SLC2A1 - solute carrier family 2 (facilitated glucose transporter), member 1, CDKN1A - cyclin-dependent kinase inhibitor 1a (p21, cip1), PKM - pyruvate kinase, muscle, TRIM25 - tripartite motif containing 25, MDM2 - mdm2 oncogene, e3 ubiquitin protein ligase, CTSV - cathepsin v]
GO:0030595	leukocyte chemotaxis	3.56e-05	0.00201	7.36	9233	71	159	9	[NCKAP1L - nck-associated protein 1-like, CCR5 - chemokine (c-c motif) receptor 5 (gene/pseudogene), CXCL16 - chemokine (c-x-c motif) ligand 16, ADAM8 - adam metallopeptidase domain 8, C5AR1 - complement component 5a receptor 1, CCL5 - chemokine (c-c motif) ligand 5, IL1RN - interleukin 1 receptor antagonist, CXCL9 - chemokine (c-x-c motif) ligand 9, SBDS - shwachman-bodian-diamond syndrome]
GO:0034101	erythrocyte homeostasis	3.56e-05	0.00201	13.51	9233	7	488	5	[NCKAP1L - nck-associated protein 1-like, PRDX1 - peroxiredoxin 1, GPI - glucose-6-phosphate isomerase, HMOX1 - heme oxygenase (decycling) 1, AMPD3 - adenosine monophosphate deaminase 3]
GO:0019674	NAD metabolic process	3.93e-05	0.00221	10.29	9233	43	146	7	[PGK1 - phosphoglycerate kinase 1, HK1 - hexokinase 1, HK3 - hexokinase 3 (white cell), TPI1 - triosephosphate isomerase 1, LDHA - lactate dehydrogenase a, PKM - pyruvate kinase, muscle, ENO1 - enolase 1, (alpha)]
GO:0072525	pyridine-containing compound biosynthetic process	3.93e-05	0.0022	10.29	9233	43	146	7	[PGK1 - phosphoglycerate kinase 1, HK1 - hexokinase 1, HK3 - hexokinase 3 (white cell), TPI1 - triosephosphate isomerase 1, LDHA - lactate dehydrogenase a, PKM - pyruvate kinase, muscle, ENO1 - enolase 1, (alpha)]
GO:0048545	response to steroid hormone	4.22e-05	0.00235	20.55	9233	107	21	5	[TXNIP - thioredoxin interacting protein, IL1RN - interleukin 1 receptor antagonist, CDKN1A - cyclin-dependent kinase inhibitor 1a (p21, cip1), CTSV - cathepsin v, MDM2 - mdm2 oncogene, e3 ubiquitin protein ligase]
GO:0031347	regulation of defense response	4.64e-05	0.00257	1.7	9233	397	956	70	[LGALS9 - lectin, galactoside-binding, soluble, 9, ERAP1 - endoplasmic reticulum aminopeptidase 1, SEC14L1 - sec14-like 1 (s. cerevisiae), USP18 - ubiquitin specific peptidase 18, IKBKG - inhibitor of kappa light polypeptide gene enhancer in b-cells, kinase gamma, NLRC5 - nlr family, card domain containing 5, PTPRS - protein tyrosine phosphatase, receptor type, s, HEXIM1 - hexamethylene bis-aceta…
GO:2001233	regulation of apoptotic signaling pathway	4.71e-05	0.0026	1.84	9233	272	998	54	[LGALS9 - lectin, galactoside-binding, soluble, 9, BNIP3 - bcl2/adenovirus e1b 19kda interacting protein 3, ITM2C - integral membrane protein 2c, DDIT3 - dna-damage-inducible transcript 3, MIF - macrophage migration inhibitory factor (glycosylation-inhibiting factor), BCL2L11 - bcl2-like 11 (apoptosis facilitator), RELA - v-rel avian reticuloendotheliosis viral oncogene homolog a, INHBA - inhibin…
GO:1902622	regulation of neutrophil migration	4.72e-05	0.0026	17.21	9233	18	149	5	[C3AR1 - complement component 3a receptor 1, NCKAP1L - nck-associated protein 1-like, CD74 - cd74 molecule, major histocompatibility complex, class ii invariant chain, ADAM8 - adam metallopeptidase domain 8, C5AR1 - complement component 5a receptor 1]
GO:0043269	regulation of ion transport	4.74e-05	0.00259	1.93	9233	246	914	47	[FXYD5 - fxyd domain containing ion transport regulator 5, BAK1 - bcl2-antagonist/killer 1, KCNAB2 - potassium voltage-gated channel, shaker-related subfamily, beta member 2, PTAFR - platelet-activating factor receptor, SLC9A3R1 - solute carrier family 9, subfamily a (nhe3, cation proton antiporter 3), member 3 regulator 1, SLC9A1 - solute carrier family 9, subfamily a (nhe1, cation proton antipo…
GO:0051049	regulation of transport	4.79e-05	0.00261	1.93	9233	914	262	50	[LGALS9 - lectin, galactoside-binding, soluble, 9, KCNAB2 - potassium voltage-gated channel, shaker-related subfamily, beta member 2, SLC9A1 - solute carrier family 9, subfamily a (nhe1, cation proton antiporter 1), member 1, SRGN - serglycin, CXCL9 - chemokine (c-x-c motif) ligand 9, MDFIC - myod family inhibitor domain containing, STXBP5 - syntaxin binding protein 5 (tomosyn), SLC11A1 - solute …
GO:0051174	regulation of phosphorus metabolic process	4.96e-05	0.0027	1.47	9233	1003	768	123	[CCNK - cyclin k, LGALS9 - lectin, galactoside-binding, soluble, 9, SLC27A1 - solute carrier family 27 (fatty acid transporter), member 1, S1PR2 - sphingosine-1-phosphate receptor 2, IKBKG - inhibitor of kappa light polypeptide gene enhancer in b-cells, kinase gamma, SYMPK - symplekin, SOCS6 - suppressor of cytokine signaling 6, PSAP - prosaposin, FLT3LG - fms-related tyrosine kinase 3 ligand, GA…
GO:0002262	myeloid cell homeostasis	5.39e-05	0.00291	6.69	9233	18	613	8	[BCL2L11 - bcl2-like 11 (apoptosis facilitator), NCKAP1L - nck-associated protein 1-like, BAK1 - bcl2-antagonist/killer 1, PRDX1 - peroxiredoxin 1, GPI - glucose-6-phosphate isomerase, HMOX1 - heme oxygenase (decycling) 1, BAP1 - brca1 associated protein-1 (ubiquitin carboxy-terminal hydrolase), AMPD3 - adenosine monophosphate deaminase 3]
GO:0031669	cellular response to nutrient levels	5.44e-05	0.00293	16.31	9233	149	19	5	[ATF4 - activating transcription factor 4, HMOX1 - heme oxygenase (decycling) 1, CDKN1A - cyclin-dependent kinase inhibitor 1a (p21, cip1), CTSV - cathepsin v, MDM2 - mdm2 oncogene, e3 ubiquitin protein ligase]
GO:0009991	response to extracellular stimulus	5.46e-05	0.00293	6.58	9233	287	44	9	[ATF4 - activating transcription factor 4, APOE - apolipoprotein e, HMOX1 - heme oxygenase (decycling) 1, SLC2A1 - solute carrier family 2 (facilitated glucose transporter), member 1, CDKN1A - cyclin-dependent kinase inhibitor 1a (p21, cip1), PKM - pyruvate kinase, muscle, TRIM25 - tripartite motif containing 25, MDM2 - mdm2 oncogene, e3 ubiquitin protein ligase, CTSV - cathepsin v]
GO:0019318	hexose metabolic process	5.59e-05	0.00299	8.37	9233	105	84	8	[PFKFB3 - 6-phosphofructo-2-kinase/fructose-2,6-biphosphatase 3, ATF4 - activating transcription factor 4, HK1 - hexokinase 1, HK3 - hexokinase 3 (white cell), TPI1 - triosephosphate isomerase 1, PKM - pyruvate kinase, muscle, ATF3 - activating transcription factor 3, ENO1 - enolase 1, (alpha)]
GO:0002449	lymphocyte mediated immunity	5.62e-05	0.00299	9.37	9233	33	209	7	[SLC11A1 - solute carrier family 11 (proton-coupled divalent metal ion transporter), member 1, CTSH - cathepsin h, CD74 - cd74 molecule, major histocompatibility complex, class ii invariant chain, JAG1 - jagged 1, IRF7 - interferon regulatory factor 7, PRDX1 - peroxiredoxin 1, SLAMF7 - slam family member 7]
GO:2000110	negative regulation of macrophage apoptotic process	5.69e-05	0.00302	43.55	9233	4	159	3	[CCR5 - chemokine (c-c motif) receptor 5 (gene/pseudogene), IRF7 - interferon regulatory factor 7, CCL5 - chemokine (c-c motif) ligand 5]
GO:1904706	negative regulation of vascular smooth muscle cell proliferation	5.83e-05	0.00308	64.42	9233	10	43	3	[TPM1 - tropomyosin 1 (alpha), HMOX1 - heme oxygenase (decycling) 1, CDKN1A - cyclin-dependent kinase inhibitor 1a (p21, cip1)]
GO:0009435	NAD biosynthetic process	5.88e-05	0.00309	12.24	9233	31	146	6	[PGK1 - phosphoglycerate kinase 1, HK1 - hexokinase 1, HK3 - hexokinase 3 (white cell), TPI1 - triosephosphate isomerase 1, PKM - pyruvate kinase, muscle, ENO1 - enolase 1, (alpha)]
GO:0000302	response to reactive oxygen species	5.89e-05	0.00308	4.29	9233	125	241	14	[PCNA - proliferating cell nuclear antigen, IL18BP - interleukin 18 binding protein, TPM1 - tropomyosin 1 (alpha), JUN - jun proto-oncogene, KPNA4 - karyopherin alpha 4 (importin alpha 3), GPX1 - glutathione peroxidase 1, MDM2 - mdm2 oncogene, e3 ubiquitin protein ligase, SDC1 - syndecan 1, TXNIP - thioredoxin interacting protein, IMPACT - impact rwd domain protein, APOE - apolipoprotein e, LDHA …
GO:0014070	response to organic cyclic compound	6.16e-05	0.00321	2.51	9233	411	251	28	[CCR5 - chemokine (c-c motif) receptor 5 (gene/pseudogene), PTAFR - platelet-activating factor receptor, ATP1A3 - atpase, na+/k+ transporting, alpha 3 polypeptide, JUN - jun proto-oncogene, SLC9A1 - solute carrier family 9, subfamily a (nhe1, cation proton antiporter 1), member 1, MDM2 - mdm2 oncogene, e3 ubiquitin protein ligase, PDGFB - platelet-derived growth factor beta polypeptide, ATF4 - ac…
GO:0071622	regulation of granulocyte chemotaxis	6.18e-05	0.00321	6.01	9233	25	553	9	[C3AR1 - complement component 3a receptor 1, NCKAP1L - nck-associated protein 1-like, CSF1 - colony stimulating factor 1 (macrophage), CD74 - cd74 molecule, major histocompatibility complex, class ii invariant chain, THBS1 - thrombospondin 1, RAC2 - ras-related c3 botulinum toxin substrate 2 (rho family, small gtp binding protein rac2), C5AR1 - complement component 5a receptor 1, CCL5 - chemokine…
GO:0045665	negative regulation of neuron differentiation	6.4e-05	0.00331	6.08	9233	98	155	10	[IFRD1 - interferon-related developmental regulator 1, CALR - calreticulin, SEMA4D - sema domain, immunoglobulin domain (ig), transmembrane domain (tm) and short cytoplasmic domain, (semaphorin) 4d, PLK2 - polo-like kinase 2, APOE - apolipoprotein e, VIM - vimentin, PMP22 - peripheral myelin protein 22, CERS2 - ceramide synthase 2, B2M - beta-2-microglobulin, MDM2 - mdm2 oncogene, e3 ubiquitin pr…
GO:0001818	negative regulation of cytokine production	6.4e-05	0.0033	2.35	9233	156	729	29	[LGALS9 - lectin, galactoside-binding, soluble, 9, CMKLR1 - chemokine-like receptor 1, RNF128 - ring finger protein 128, e3 ubiquitin protein ligase, NLRC5 - nlr family, card domain containing 5, SRGN - serglycin, PTPRS - protein tyrosine phosphatase, receptor type, s, PRNP - prion protein, ARRB2 - arrestin, beta 2, NPLOC4 - nuclear protein localization 4 homolog (s. cerevisiae), CD274 - cd274 mo…
GO:0006575	cellular modified amino acid metabolic process	6.42e-05	0.0033	3.51	9233	103	434	17	[SLC27A1 - solute carrier family 27 (fatty acid transporter), member 1, SLC6A8 - solute carrier family 6 (neurotransmitter transporter), member 8, GATM - glycine amidinotransferase (l-arginine:glycine amidinotransferase), SERINC1 - serine incorporator 1, PLOD1 - procollagen-lysine, 2-oxoglutarate 5-dioxygenase 1, P4HB - prolyl 4-hydroxylase, beta polypeptide, P4HA1 - prolyl 4-hydroxylase, alpha p…
GO:0031399	regulation of protein modification process	6.52e-05	0.00334	1.39	9233	1084	975	159	[CCNK - cyclin k, LGALS9 - lectin, galactoside-binding, soluble, 9, SLC27A1 - solute carrier family 27 (fatty acid transporter), member 1, DNAJB2 - dnaj (hsp40) homolog, subfamily b, member 2, S1PR2 - sphingosine-1-phosphate receptor 2, SYMPK - symplekin, IKBKG - inhibitor of kappa light polypeptide gene enhancer in b-cells, kinase gamma, PSAP - prosaposin, FLT3LG - fms-related tyrosine kinase 3 …
GO:0035690	cellular response to drug	6.68e-05	0.0034	2.75	9233	194	398	23	[PCNA - proliferating cell nuclear antigen, BNIP3 - bcl2/adenovirus e1b 19kda interacting protein 3, IL18BP - interleukin 18 binding protein, PTPN22 - protein tyrosine phosphatase, non-receptor type 22 (lymphoid), PTAFR - platelet-activating factor receptor, RNF149 - ring finger protein 149, VIM - vimentin, TP53INP1 - tumor protein p53 inducible nuclear protein 1, ASS1 - argininosuccinate synthas…
GO:0015849	organic acid transport	6.82e-05	0.00346	8.21	9233	125	72	8	[SLC3A2 - solute carrier family 3 (amino acid transporter heavy chain), member 2, SLC11A1 - solute carrier family 11 (proton-coupled divalent metal ion transporter), member 1, PDPN - podoplanin, SLC27A1 - solute carrier family 27 (fatty acid transporter), member 1, SLC6A8 - solute carrier family 6 (neurotransmitter transporter), member 8, APOE - apolipoprotein e, SLC7A8 - solute carrier family 7 …
GO:0046942	carboxylic acid transport	6.82e-05	0.00345	8.21	9233	125	72	8	[SLC3A2 - solute carrier family 3 (amino acid transporter heavy chain), member 2, SLC11A1 - solute carrier family 11 (proton-coupled divalent metal ion transporter), member 1, PDPN - podoplanin, SLC27A1 - solute carrier family 27 (fatty acid transporter), member 1, SLC6A8 - solute carrier family 6 (neurotransmitter transporter), member 8, APOE - apolipoprotein e, SLC7A8 - solute carrier family 7 …
GO:1903672	positive regulation of sprouting angiogenesis	6.84e-05	0.00344	29.2	9233	23	55	4	[ITGA5 - integrin, alpha 5 (fibronectin receptor, alpha polypeptide), PLK2 - polo-like kinase 2, HMOX1 - heme oxygenase (decycling) 1, PKM - pyruvate kinase, muscle]
GO:0002683	negative regulation of immune system process	6.87e-05	0.00344	2.24	9233	240	566	33	[LGALS9 - lectin, galactoside-binding, soluble, 9, NLRC5 - nlr family, card domain containing 5, SOCS6 - suppressor of cytokine signaling 6, RBM15 - rna binding motif protein 15, LST1 - leukocyte specific transcript 1, GPX1 - glutathione peroxidase 1, PRNP - prion protein, MIF - macrophage migration inhibitory factor (glycosylation-inhibiting factor), NPLOC4 - nuclear protein localization 4 homol…
GO:0051050	positive regulation of transport	6.96e-05	0.00348	1.99	9233	516	405	45	[CADM1 - cell adhesion molecule 1, LGALS9 - lectin, galactoside-binding, soluble, 9, BAK1 - bcl2-antagonist/killer 1, ITGAM - integrin, alpha m (complement component 3 receptor 3 subunit), PTAFR - platelet-activating factor receptor, SLC9A3R1 - solute carrier family 9, subfamily a (nhe3, cation proton antiporter 3), member 3 regulator 1, SLC9A1 - solute carrier family 9, subfamily a (nhe1, cation…
GO:0009127	purine nucleoside monophosphate biosynthetic process	7.03e-05	0.0035	7.81	9233	55	172	8	[PGK1 - phosphoglycerate kinase 1, HK1 - hexokinase 1, TPI1 - triosephosphate isomerase 1, HK3 - hexokinase 3 (white cell), LDHA - lactate dehydrogenase a, PKM - pyruvate kinase, muscle, ENO1 - enolase 1, (alpha), ADSSL1 - adenylosuccinate synthase like 1]
GO:0009168	purine ribonucleoside monophosphate biosynthetic process	7.03e-05	0.00348	7.81	9233	55	172	8	[PGK1 - phosphoglycerate kinase 1, HK1 - hexokinase 1, TPI1 - triosephosphate isomerase 1, HK3 - hexokinase 3 (white cell), LDHA - lactate dehydrogenase a, PKM - pyruvate kinase, muscle, ENO1 - enolase 1, (alpha), ADSSL1 - adenylosuccinate synthase like 1]
GO:0046034	ATP metabolic process	7.11e-05	0.00351	7.9	9233	64	146	8	[PGK1 - phosphoglycerate kinase 1, HK1 - hexokinase 1, TPI1 - triosephosphate isomerase 1, HK3 - hexokinase 3 (white cell), FAM20C - family with sequence similarity 20, member c, LDHA - lactate dehydrogenase a, PKM - pyruvate kinase, muscle, ENO1 - enolase 1, (alpha)]
GO:0019220	regulation of phosphate metabolic process	7.14e-05	0.00352	1.47	9233	1001	768	122	[CCNK - cyclin k, LGALS9 - lectin, galactoside-binding, soluble, 9, SLC27A1 - solute carrier family 27 (fatty acid transporter), member 1, S1PR2 - sphingosine-1-phosphate receptor 2, IKBKG - inhibitor of kappa light polypeptide gene enhancer in b-cells, kinase gamma, SYMPK - symplekin, SOCS6 - suppressor of cytokine signaling 6, PSAP - prosaposin, FLT3LG - fms-related tyrosine kinase 3 ligand, GA…
GO:0009201	ribonucleoside triphosphate biosynthetic process	7.16e-05	0.00351	9.42	9233	47	146	7	[PGK1 - phosphoglycerate kinase 1, HK1 - hexokinase 1, HK3 - hexokinase 3 (white cell), TPI1 - triosephosphate isomerase 1, LDHA - lactate dehydrogenase a, PKM - pyruvate kinase, muscle, ENO1 - enolase 1, (alpha)]
GO:0036498	IRE1-mediated unfolded protein response	7.2e-05	0.00352	4.11	9233	45	649	13	[PPP2R5B - protein phosphatase 2, regulatory subunit b', beta, GFPT1 - glutamine--fructose-6-phosphate transaminase 1, EDEM1 - er degradation enhancer, mannosidase alpha-like 1, WFS1 - wolfram syndrome 1 (wolframin), CXXC1 - cxxc finger protein 1, TATDN2 - tatd dnase domain containing 2, GOSR2 - golgi snap receptor complex member 2, ZBTB17 - zinc finger and btb domain containing 17, DNAJB11 - dna…
GO:0061394	regulation of transcription from RNA polymerase II promoter in response to arsenic-containing substance	7.49e-05	0.00365	161.98	9233	2	57	2	[ATF4 - activating transcription factor 4, ATF3 - activating transcription factor 3]
GO:0006979	response to oxidative stress	7.96e-05	0.00386	2.48	9233	242	416	27	[OXR1 - oxidation resistance 1, IL18BP - interleukin 18 binding protein, PRDX6 - peroxiredoxin 6, BNIP3 - bcl2/adenovirus e1b 19kda interacting protein 3, BAK1 - bcl2-antagonist/killer 1, TPM1 - tropomyosin 1 (alpha), JUN - jun proto-oncogene, GPX1 - glutathione peroxidase 1, PRNP - prion protein, HYAL1 - hyaluronoglucosaminidase 1, MDM2 - mdm2 oncogene, e3 ubiquitin protein ligase, ERO1L - ero1-…
GO:0019320	hexose catabolic process	8.13e-05	0.00393	16.65	9233	33	84	5	[HK1 - hexokinase 1, HK3 - hexokinase 3 (white cell), TPI1 - triosephosphate isomerase 1, PKM - pyruvate kinase, muscle, ENO1 - enolase 1, (alpha)]
GO:0003333	amino acid transmembrane transport	8.21e-05	0.00395	28.7	9233	39	33	4	[SLC3A2 - solute carrier family 3 (amino acid transporter heavy chain), member 2, PDPN - podoplanin, SLC6A8 - solute carrier family 6 (neurotransmitter transporter), member 8, SLC7A8 - solute carrier family 7 (amino acid transporter light chain, l system), member 8]
GO:0034097	response to cytokine	8.44e-05	0.00405	1.7	9233	358	984	65	[LGALS9 - lectin, galactoside-binding, soluble, 9, TIMP1 - timp metallopeptidase inhibitor 1, AES - amino-terminal enhancer of split, KIF5B - kinesin family member 5b, CD274 - cd274 molecule, GSS - glutathione synthetase, XAF1 - xiap associated factor 1, MTHFR - methylenetetrahydrofolate reductase (nad(p)h), RELA - v-rel avian reticuloendotheliosis viral oncogene homolog a, SLC11A1 - solute carri…
GO:0034220	ion transmembrane transport	8.55e-05	0.00409	1.74	9233	359	901	61	[AFG3L2 - afg3 atpase family member 3-like 2 (s. cerevisiae), TMEM63A - transmembrane protein 63a, SLC6A8 - solute carrier family 6 (neurotransmitter transporter), member 8, KCNAB2 - potassium voltage-gated channel, shaker-related subfamily, beta member 2, ATP1A3 - atpase, na+/k+ transporting, alpha 3 polypeptide, DDIT3 - dna-damage-inducible transcript 3, SLC9A1 - solute carrier family 9, subfam…
GO:0030162	regulation of proteolysis	8.64e-05	0.00411	1.64	9233	425	996	75	[LGALS9 - lectin, galactoside-binding, soluble, 9, XDH - xanthine dehydrogenase, TIMP1 - timp metallopeptidase inhibitor 1, DNAJB2 - dnaj (hsp40) homolog, subfamily b, member 2, CSTB - cystatin b (stefin b), LGMN - legumain, CST3 - cystatin c, BCL2L11 - bcl2-like 11 (apoptosis facilitator), OS9 - osteosarcoma amplified 9, endoplasmic reticulum lectin, PLK2 - polo-like kinase 2, BST2 - bone marrow…
GO:0010447	response to acidic pH	8.67e-05	0.00411	8.22	9233	9	749	6	[IMPACT - impact rwd domain protein, LGMN - legumain, GPR65 - g protein-coupled receptor 65, SRC - v-src avian sarcoma (schmidt-ruppin a-2) viral oncogene homolog, SLC9A1 - solute carrier family 9, subfamily a (nhe1, cation proton antiporter 1), member 1, CTSS - cathepsin s]
GO:1905897	regulation of response to endoplasmic reticulum stress	8.87e-05	0.00419	2.87	9233	66	974	20	[EDEM1 - er degradation enhancer, mannosidase alpha-like 1, COPS5 - cop9 signalosome subunit 5, BAK1 - bcl2-antagonist/killer 1, WFS1 - wolfram syndrome 1 (wolframin), MANF - mesencephalic astrocyte-derived neurotrophic factor, BFAR - bifunctional apoptosis regulator, SYVN1 - synovial apoptosis inhibitor 1, synoviolin, DDIT3 - dna-damage-inducible transcript 3, CAV1 - caveolin 1, caveolae protein…
GO:1902532	negative regulation of intracellular signal transduction	8.97e-05	0.00422	1.73	9233	333	975	61	[XDH - xanthine dehydrogenase, SEC14L1 - sec14-like 1 (s. cerevisiae), RCAN1 - regulator of calcineurin 1, DDIT3 - dna-damage-inducible transcript 3, MIF - macrophage migration inhibitory factor (glycosylation-inhibiting factor), RELA - v-rel avian reticuloendotheliosis viral oncogene homolog a, CD74 - cd74 molecule, major histocompatibility complex, class ii invariant chain, NUP62 - nucleoporin …
GO:0042327	positive regulation of phosphorylation	9.05e-05	0.00425	1.7	9233	569	650	68	[XDH - xanthine dehydrogenase, LGALS9 - lectin, galactoside-binding, soluble, 9, CCNK - cyclin k, SLC27A1 - solute carrier family 27 (fatty acid transporter), member 1, S1PR2 - sphingosine-1-phosphate receptor 2, IKBKG - inhibitor of kappa light polypeptide gene enhancer in b-cells, kinase gamma, PSAP - prosaposin, GADD45A - growth arrest and dna-damage-inducible, alpha, MDFIC - myod family inhib…
GO:0009268	response to pH	9.09e-05	0.00425	5.32	9233	19	822	9	[IMPACT - impact rwd domain protein, LGMN - legumain, GPR65 - g protein-coupled receptor 65, SRC - v-src avian sarcoma (schmidt-ruppin a-2) viral oncogene homolog, CLCN7 - chloride channel, voltage-sensitive 7, SLC9A1 - solute carrier family 9, subfamily a (nhe1, cation proton antiporter 1), member 1, CTSS - cathepsin s, PAM - peptidylglycine alpha-amidating monooxygenase, HYAL1 - hyaluronoglucos…
GO:0031668	cellular response to extracellular stimulus	9.64e-05	0.00449	14.73	9233	165	19	5	[ATF4 - activating transcription factor 4, HMOX1 - heme oxygenase (decycling) 1, CDKN1A - cyclin-dependent kinase inhibitor 1a (p21, cip1), CTSV - cathepsin v, MDM2 - mdm2 oncogene, e3 ubiquitin protein ligase]
GO:0002483	antigen processing and presentation of endogenous peptide antigen	9.74e-05	0.00452	15.88	9233	5	465	4	[ERAP1 - endoplasmic reticulum aminopeptidase 1, TAPBP - tap binding protein (tapasin), TAP1 - transporter 1, atp-binding cassette, sub-family b (mdr/tap), B2M - beta-2-microglobulin]
GO:0019885	antigen processing and presentation of endogenous peptide antigen via MHC class I	9.74e-05	0.00451	15.88	9233	5	465	4	[ERAP1 - endoplasmic reticulum aminopeptidase 1, TAPBP - tap binding protein (tapasin), TAP1 - transporter 1, atp-binding cassette, sub-family b (mdr/tap), B2M - beta-2-microglobulin]
GO:0060333	interferon-gamma-mediated signaling pathway	9.88e-05	0.00456	5.26	9233	39	450	10	[OAS3 - 2'-5'-oligoadenylate synthetase 3, 100kda, IRF7 - interferon regulatory factor 7, IRF9 - interferon regulatory factor 9, PML - promyelocytic leukemia, PTAFR - platelet-activating factor receptor, IRF5 - interferon regulatory factor 5, SP100 - sp100 nuclear antigen, TRIM25 - tripartite motif containing 25, MID1 - midline 1 (opitz/bbb syndrome), B2M - beta-2-microglobulin]
GO:2000107	negative regulation of leukocyte apoptotic process	0.000102	0.00469	5.82	9233	30	476	9	[CCR5 - chemokine (c-c motif) receptor 5 (gene/pseudogene), CD74 - cd74 molecule, major histocompatibility complex, class ii invariant chain, IRF7 - interferon regulatory factor 7, TSC22D3 - tsc22 domain family, member 3, CCL5 - chemokine (c-c motif) ligand 5, IL7R - interleukin 7 receptor, GAS6 - growth arrest-specific 6, BCL6 - b-cell cll/lymphoma 6, MIF - macrophage migration inhibitory factor…
GO:1901214	regulation of neuron death	0.000103	0.0047	2.32	9233	178	648	29	[OXR1 - oxidation resistance 1, LGMN - legumain, SSH1 - slingshot protein phosphatase 1, ITGAM - integrin, alpha m (complement component 3 receptor 3 subunit), IKBKG - inhibitor of kappa light polypeptide gene enhancer in b-cells, kinase gamma, JUN - jun proto-oncogene, DDIT3 - dna-damage-inducible transcript 3, AARS - alanyl-trna synthetase, GPX1 - glutathione peroxidase 1, PRNP - prion protein,…
GO:0007154	cell communication	0.000104	0.00475	2.47	9233	311	325	27	[CCR5 - chemokine (c-c motif) receptor 5 (gene/pseudogene), PGK1 - phosphoglycerate kinase 1, STAB1 - stabilin 1, JUN - jun proto-oncogene, HILPDA - hypoxia inducible lipid droplet-associated, ATP1A3 - atpase, na+/k+ transporting, alpha 3 polypeptide, CXCL9 - chemokine (c-x-c motif) ligand 9, PDGFB - platelet-derived growth factor beta polypeptide, MDM2 - mdm2 oncogene, e3 ubiquitin protein ligas…
GO:0043085	positive regulation of catalytic activity	0.000104	0.00474	1.65	9233	884	476	75	[XDH - xanthine dehydrogenase, ARAP1 - arfgap with rhogap domain, ankyrin repeat and ph domain 1, LGALS9 - lectin, galactoside-binding, soluble, 9, SLC27A1 - solute carrier family 27 (fatty acid transporter), member 1, LGMN - legumain, S1PR2 - sphingosine-1-phosphate receptor 2, GADD45A - growth arrest and dna-damage-inducible, alpha, MDFIC - myod family inhibitor domain containing, ARHGAP27 - rh…
GO:0050867	positive regulation of cell activation	0.000105	0.00477	6.04	9233	186	74	9	[LGALS9 - lectin, galactoside-binding, soluble, 9, PDPN - podoplanin, CD74 - cd74 molecule, major histocompatibility complex, class ii invariant chain, CLEC4D - c-type lectin domain family 4, member d, ADAM8 - adam metallopeptidase domain 8, ITGAM - integrin, alpha m (complement component 3 receptor 3 subunit), PTAFR - platelet-activating factor receptor, IL7R - interleukin 7 receptor, HSPH1 - he…
GO:0043523	regulation of neuron apoptotic process	0.000109	0.00492	3.4	9233	115	401	17	[OXR1 - oxidation resistance 1, LGMN - legumain, JUN - jun proto-oncogene, DDIT3 - dna-damage-inducible transcript 3, GPX1 - glutathione peroxidase 1, PRNP - prion protein, BCL2L11 - bcl2-like 11 (apoptosis facilitator), ATF4 - activating transcription factor 4, GCLM - glutamate-cysteine ligase, modifier subunit, UBE2M - ubiquitin-conjugating enzyme e2m, APOE - apolipoprotein e, ADAM8 - adam meta…
GO:0032501	multicellular organismal process	0.000114	0.00514	1.56	9233	1296	401	88	[EMP1 - epithelial membrane protein 1, SCPEP1 - serine carboxypeptidase 1, LGALS9 - lectin, galactoside-binding, soluble, 9, SLC6A8 - solute carrier family 6 (neurotransmitter transporter), member 8, LGMN - legumain, KCNAB2 - potassium voltage-gated channel, shaker-related subfamily, beta member 2, SLC9A1 - solute carrier family 9, subfamily a (nhe1, cation proton antiporter 1), member 1, RBM15 -…
GO:0031345	negative regulation of cell projection organization	0.00012	0.00539	6.41	9233	92	141	9	[IFRD1 - interferon-related developmental regulator 1, SEMA4D - sema domain, immunoglobulin domain (ig), transmembrane domain (tm) and short cytoplasmic domain, (semaphorin) 4d, PLK2 - polo-like kinase 2, APOE - apolipoprotein e, VIM - vimentin, PMP22 - peripheral myelin protein 22, CERS2 - ceramide synthase 2, B2M - beta-2-microglobulin, MDM2 - mdm2 oncogene, e3 ubiquitin protein ligase]
GO:0031100	animal organ regeneration	0.000121	0.0054	26.82	9233	51	27	4	[HMOX1 - heme oxygenase (decycling) 1, IGF2R - insulin-like growth factor 2 receptor, CDKN1A - cyclin-dependent kinase inhibitor 1a (p21, cip1), PKM - pyruvate kinase, muscle]
GO:0050727	regulation of inflammatory response	0.000121	0.00539	22.06	9233	186	9	4	[C3AR1 - complement component 3a receptor 1, ADAM8 - adam metallopeptidase domain 8, ITGAM - integrin, alpha m (complement component 3 receptor 3 subunit), PLA2G7 - phospholipase a2, group vii (platelet-activating factor acetylhydrolase, plasma)]
GO:0001525	angiogenesis	0.000121	0.00538	2.76	9233	148	474	21	[ITGA5 - integrin, alpha 5 (fibronectin receptor, alpha polypeptide), ERAP1 - endoplasmic reticulum aminopeptidase 1, TGFBI - transforming growth factor, beta-induced, 68kda, VEGFA - vascular endothelial growth factor a, RBPJ - recombination signal binding protein for immunoglobulin kappa j region, JUN - jun proto-oncogene, CCL8 - chemokine (c-c motif) ligand 8, RNF213 - ring finger protein 213, …
GO:0002479	antigen processing and presentation of exogenous peptide antigen via MHC class I, TAP-dependent	0.000124	0.00548	7.19	9233	16	562	7	[CALR - calreticulin, TAPBP - tap binding protein (tapasin), IKBKG - inhibitor of kappa light polypeptide gene enhancer in b-cells, kinase gamma, ITGAV - integrin, alpha v, TAP1 - transporter 1, atp-binding cassette, sub-family b (mdr/tap), PDIA3 - protein disulfide isomerase family a, member 3, B2M - beta-2-microglobulin]
GO:0045596	negative regulation of cell differentiation	0.000124	0.00549	1.73	9233	316	998	59	[XDH - xanthine dehydrogenase, ITM2C - integral membrane protein 2c, DDIT3 - dna-damage-inducible transcript 3, RBM15 - rna binding motif protein 15, PTPRS - protein tyrosine phosphatase, receptor type, s, DENND5A - denn/madd domain containing 5a, ABCA1 - atp-binding cassette, sub-family a (abc1), member 1, INHBA - inhibin, beta a, PLK2 - polo-like kinase 2, CD74 - cd74 molecule, major histocompa…
GO:0006956	complement activation	0.000125	0.00548	12.96	9233	13	274	5	[C3 - complement component 3, CFP - complement factor properdin, C1QA - complement component 1, q subcomponent, a chain, C1QB - complement component 1, q subcomponent, b chain, C1QC - complement component 1, q subcomponent, c chain]
GO:2000106	regulation of leukocyte apoptotic process	0.000127	0.00557	3.71	9233	55	633	14	[LGALS9 - lectin, galactoside-binding, soluble, 9, CCR5 - chemokine (c-c motif) receptor 5 (gene/pseudogene), CCL5 - chemokine (c-c motif) ligand 5, MIF - macrophage migration inhibitory factor (glycosylation-inhibiting factor), BCL6 - b-cell cll/lymphoma 6, CD274 - cd274 molecule, CD74 - cd74 molecule, major histocompatibility complex, class ii invariant chain, MEF2C - myocyte enhancer factor 2c…
GO:0009628	response to abiotic stimulus	0.00013	0.00568	1.84	9233	621	421	52	[SLC27A1 - solute carrier family 27 (fatty acid transporter), member 1, BNIP3 - bcl2/adenovirus e1b 19kda interacting protein 3, PGK1 - phosphoglycerate kinase 1, LGMN - legumain, SLC9A1 - solute carrier family 9, subfamily a (nhe1, cation proton antiporter 1), member 1, GADD45A - growth arrest and dna-damage-inducible, alpha, APOBEC1 - apolipoprotein b mrna editing enzyme, catalytic polypeptide …
GO:0043900	regulation of multi-organism process	0.000132	0.00572	1.86	9233	234	998	47	[CCNK - cyclin k, LGALS9 - lectin, galactoside-binding, soluble, 9, TIMP1 - timp metallopeptidase inhibitor 1, SEC14L1 - sec14-like 1 (s. cerevisiae), PTAFR - platelet-activating factor receptor, PPIB - peptidylprolyl isomerase b (cyclophilin b), JUN - jun proto-oncogene, STAT1 - signal transducer and activator of transcription 1, 91kda, MDFIC - myod family inhibitor domain containing, MIF - macr…
GO:0045595	regulation of cell differentiation	0.000133	0.00577	1.42	9233	891	953	131	[LGALS9 - lectin, galactoside-binding, soluble, 9, ITM2C - integral membrane protein 2c, S1PR2 - sphingosine-1-phosphate receptor 2, SSH1 - slingshot protein phosphatase 1, RBM15 - rna binding motif protein 15, DDIT3 - dna-damage-inducible transcript 3, TNRC6A - trinucleotide repeat containing 6a, FLT3LG - fms-related tyrosine kinase 3 ligand, LIMK1 - lim domain kinase 1, CXCL9 - chemokine (c-x-c…
GO:0051896	regulation of protein kinase B signaling	0.000133	0.00577	2.67	9233	112	710	23	[XDH - xanthine dehydrogenase, SLC9A3R1 - solute carrier family 9, subfamily a (nhe3, cation proton antiporter 3), member 3 regulator 1, DDIT3 - dna-damage-inducible transcript 3, MET - met proto-oncogene, GPX1 - glutathione peroxidase 1, OSBPL8 - oxysterol binding protein-like 8, ARRB2 - arrestin, beta 2, PDGFB - platelet-derived growth factor beta polypeptide, OSM - oncostatin m, HSP90AA1 - hea…
GO:0051607	defense response to virus	0.000139	0.00598	2.67	9233	113	705	23	[IFITM3 - interferon induced transmembrane protein 3, BNIP3 - bcl2/adenovirus e1b 19kda interacting protein 3, OAS3 - 2'-5'-oligoadenylate synthetase 3, 100kda, IRF9 - interferon regulatory factor 9, STAT2 - signal transducer and activator of transcription 2, 113kda, NLRC5 - nlr family, card domain containing 5, STAT1 - signal transducer and activator of transcription 1, 91kda, CXCL9 - chemokine …
GO:0036294	cellular response to decreased oxygen levels	0.000147	0.0063	25.92	9233	75	19	4	[ATF4 - activating transcription factor 4, ADAM8 - adam metallopeptidase domain 8, HMOX1 - heme oxygenase (decycling) 1, MDM2 - mdm2 oncogene, e3 ubiquitin protein ligase]
GO:0006812	cation transport	0.000151	0.00644	2.15	9233	337	433	34	[CCR5 - chemokine (c-c motif) receptor 5 (gene/pseudogene), MCOLN2 - mucolipin 2, SLC6A8 - solute carrier family 6 (neurotransmitter transporter), member 8, KCNAB2 - potassium voltage-gated channel, shaker-related subfamily, beta member 2, SLC9A3R1 - solute carrier family 9, subfamily a (nhe3, cation proton antiporter 3), member 3 regulator 1, ATP1A3 - atpase, na+/k+ transporting, alpha 3 polypep…
GO:0002237	response to molecule of bacterial origin	0.000151	0.00646	3.31	9233	185	241	16	[LGALS9 - lectin, galactoside-binding, soluble, 9, CCR5 - chemokine (c-c motif) receptor 5 (gene/pseudogene), IL18BP - interleukin 18 binding protein, TSPO - translocator protein (18kda), VIM - vimentin, JUN - jun proto-oncogene, IL1RN - interleukin 1 receptor antagonist, CXCL9 - chemokine (c-x-c motif) ligand 9, ASS1 - argininosuccinate synthase 1, B2M - beta-2-microglobulin, SLC11A1 - solute ca…
GO:0045454	cell redox homeostasis	0.000152	0.00648	3.21	9233	52	886	16	[PRDX6 - peroxiredoxin 6, P4HB - prolyl 4-hydroxylase, beta polypeptide, DDIT3 - dna-damage-inducible transcript 3, PDIA4 - protein disulfide isomerase family a, member 4, GLRX - glutaredoxin (thioltransferase), GPX1 - glutathione peroxidase 1, TMX2 - thioredoxin-related transmembrane protein 2, TMX4 - thioredoxin-related transmembrane protein 4, SLC11A1 - solute carrier family 11 (proton-coupled…
GO:0010243	response to organonitrogen compound	0.000157	0.00663	1.96	9233	509	398	43	[SLC27A1 - solute carrier family 27 (fatty acid transporter), member 1, PDE1B - phosphodiesterase 1b, calmodulin-dependent, LGMN - legumain, PTAFR - platelet-activating factor receptor, JUN - jun proto-oncogene, ATP1A3 - atpase, na+/k+ transporting, alpha 3 polypeptide, SLC9A1 - solute carrier family 9, subfamily a (nhe1, cation proton antiporter 1), member 1, PRNP - prion protein, APOBEC1 - apol…
GO:0043315	positive regulation of neutrophil degranulation	0.000158	0.00667	125.62	9233	3	49	2	[ITGAM - integrin, alpha m (complement component 3 receptor 3 subunit), PTAFR - platelet-activating factor receptor]
GO:1902565	positive regulation of neutrophil activation	0.000158	0.00665	125.62	9233	3	49	2	[PTAFR - platelet-activating factor receptor, ITGAM - integrin, alpha m (complement component 3 receptor 3 subunit)]
GO:0009132	nucleoside diphosphate metabolic process	0.000161	0.00677	8.35	9233	53	146	7	[PGK1 - phosphoglycerate kinase 1, HK1 - hexokinase 1, TPI1 - triosephosphate isomerase 1, HK3 - hexokinase 3 (white cell), LDHA - lactate dehydrogenase a, PKM - pyruvate kinase, muscle, ENO1 - enolase 1, (alpha)]
GO:0070228	regulation of lymphocyte apoptotic process	0.000164	0.00686	3.95	9233	34	824	12	[LGALS9 - lectin, galactoside-binding, soluble, 9, CD74 - cd74 molecule, major histocompatibility complex, class ii invariant chain, ADAM8 - adam metallopeptidase domain 8, TSC22D3 - tsc22 domain family, member 3, PRELID1 - preli domain containing 1, NOC2L - nucleolar complex associated 2 homolog (s. cerevisiae), CCL5 - chemokine (c-c motif) ligand 5, LGALS3 - lectin, galactoside-binding, soluble…
GO:0008219	cell death	0.00017	0.00709	1.58	9233	492	949	80	[EMP1 - epithelial membrane protein 1, BNIP3 - bcl2/adenovirus e1b 19kda interacting protein 3, SLTM - safb-like, transcription modulator, IKBKG - inhibitor of kappa light polypeptide gene enhancer in b-cells, kinase gamma, EMP3 - epithelial membrane protein 3, SLC9A1 - solute carrier family 9, subfamily a (nhe1, cation proton antiporter 1), member 1, GADD45A - growth arrest and dna-damage-induci…
GO:0001934	positive regulation of protein phosphorylation	0.000174	0.00722	1.7	9233	536	650	64	[XDH - xanthine dehydrogenase, LGALS9 - lectin, galactoside-binding, soluble, 9, CCNK - cyclin k, SLC27A1 - solute carrier family 27 (fatty acid transporter), member 1, S1PR2 - sphingosine-1-phosphate receptor 2, IKBKG - inhibitor of kappa light polypeptide gene enhancer in b-cells, kinase gamma, PSAP - prosaposin, GADD45A - growth arrest and dna-damage-inducible, alpha, MDFIC - myod family inhib…
GO:0097286	iron ion import	0.000177	0.00733	16.33	9233	7	323	4	[SLC11A2 - solute carrier family 11 (proton-coupled divalent metal ion transporter), member 2, SLC25A37 - solute carrier family 25 (mitochondrial iron transporter), member 37, TFRC - transferrin receptor (p90, cd71), STEAP3 - steap family member 3, metalloreductase]
GO:0044093	positive regulation of molecular function	0.000181	0.00749	1.61	9233	1079	404	76	[XDH - xanthine dehydrogenase, ARAP1 - arfgap with rhogap domain, ankyrin repeat and ph domain 1, LGALS9 - lectin, galactoside-binding, soluble, 9, SLC27A1 - solute carrier family 27 (fatty acid transporter), member 1, S1PR2 - sphingosine-1-phosphate receptor 2, LGMN - legumain, SLC9A1 - solute carrier family 9, subfamily a (nhe1, cation proton antiporter 1), member 1, DDIT3 - dna-damage-inducibl…
GO:0045859	regulation of protein kinase activity	0.000189	0.00778	1.62	9233	493	846	73	[CCNK - cyclin k, SLC27A1 - solute carrier family 27 (fatty acid transporter), member 1, S1PR2 - sphingosine-1-phosphate receptor 2, IKBKG - inhibitor of kappa light polypeptide gene enhancer in b-cells, kinase gamma, GADD45A - growth arrest and dna-damage-inducible, alpha, MDFIC - myod family inhibitor domain containing, HEXIM1 - hexamethylene bis-acetamide inducible 1, MIF - macrophage migratio…
GO:0006094	gluconeogenesis	0.000195	0.00803	22.34	9233	29	57	4	[ATF4 - activating transcription factor 4, TPI1 - triosephosphate isomerase 1, ATF3 - activating transcription factor 3, ENO1 - enolase 1, (alpha)]
GO:0007204	positive regulation of cytosolic calcium ion concentration	0.000198	0.00811	3.38	9233	105	416	16	[CCR5 - chemokine (c-c motif) receptor 5 (gene/pseudogene), MCOLN2 - mucolipin 2, BAK1 - bcl2-antagonist/killer 1, P2RY6 - pyrimidinergic receptor p2y, g-protein coupled, 6, DDIT3 - dna-damage-inducible transcript 3, CXCL9 - chemokine (c-x-c motif) ligand 9, ITPR3 - inositol 1,4,5-trisphosphate receptor, type 3, C3AR1 - complement component 3a receptor 1, TPCN1 - two pore segment channel 1, HTR2B…
GO:0009987	cellular process	0.000202	0.00825	1.09	9233	7446	479	420	[LGALS9 - lectin, galactoside-binding, soluble, 9, ARAP1 - arfgap with rhogap domain, ankyrin repeat and ph domain 1, PRDX6 - peroxiredoxin 6, C9orf3 - chromosome 9 open reading frame 3, LGALS3BP - lectin, galactoside-binding, soluble, 3 binding protein, CLEC12A - c-type lectin domain family 12, member a, SYMPK - symplekin, RBM39 - rna binding motif protein 39, OS9 - osteosarcoma amplified 9, end…
GO:0050865	regulation of cell activation	0.000203	0.00824	4.53	9233	303	74	11	[LGALS9 - lectin, galactoside-binding, soluble, 9, PDPN - podoplanin, CD74 - cd74 molecule, major histocompatibility complex, class ii invariant chain, CLEC4D - c-type lectin domain family 4, member d, ITGAM - integrin, alpha m (complement component 3 receptor 3 subunit), PTAFR - platelet-activating factor receptor, APOE - apolipoprotein e, ADAM8 - adam metallopeptidase domain 8, HMOX1 - heme oxy…
GO:0006865	amino acid transport	0.000204	0.00828	14.32	9233	52	62	5	[SLC3A2 - solute carrier family 3 (amino acid transporter heavy chain), member 2, PDPN - podoplanin, SLC11A1 - solute carrier family 11 (proton-coupled divalent metal ion transporter), member 1, SLC6A8 - solute carrier family 6 (neurotransmitter transporter), member 8, SLC7A8 - solute carrier family 7 (amino acid transporter light chain, l system), member 8]
GO:0010046	response to mycotoxin	0.00021	0.00848	12.85	9233	5	575	4	[EGR1 - early growth response 1, BAK1 - bcl2-antagonist/killer 1, ASS1 - argininosuccinate synthase 1, PDGFB - platelet-derived growth factor beta polypeptide]
GO:1905523	positive regulation of macrophage migration	0.00021	0.00846	6.33	9233	14	729	7	[C3AR1 - complement component 3a receptor 1, CSF1 - colony stimulating factor 1 (macrophage), THBS1 - thrombospondin 1, CMKLR1 - chemokine-like receptor 1, C5AR1 - complement component 5a receptor 1, AKIRIN1 - akirin 1, CCL5 - chemokine (c-c motif) ligand 5]
GO:0032722	positive regulation of chemokine production	0.000212	0.00853	4.72	9233	34	575	10	[CSF1R - colony stimulating factor 1 receptor, EGR1 - early growth response 1, LGALS9 - lectin, galactoside-binding, soluble, 9, IL4R - interleukin 4 receptor, MCOLN2 - mucolipin 2, CD74 - cd74 molecule, major histocompatibility complex, class ii invariant chain, TLR9 - toll-like receptor 9, HMOX1 - heme oxygenase (decycling) 1, MIF - macrophage migration inhibitory factor (glycosylation-inhibiti…
GO:1905521	regulation of macrophage migration	0.000215	0.00861	4.96	9233	23	729	9	[C3AR1 - complement component 3a receptor 1, MTUS1 - microtubule associated tumor suppressor 1, CSF1 - colony stimulating factor 1 (macrophage), THBS1 - thrombospondin 1, CMKLR1 - chemokine-like receptor 1, AKIRIN1 - akirin 1, C5AR1 - complement component 5a receptor 1, CCL5 - chemokine (c-c motif) ligand 5, MIF - macrophage migration inhibitory factor (glycosylation-inhibiting factor)]
GO:0071624	positive regulation of granulocyte chemotaxis	0.000215	0.00859	19.07	9233	13	149	4	[C3AR1 - complement component 3a receptor 1, NCKAP1L - nck-associated protein 1-like, CD74 - cd74 molecule, major histocompatibility complex, class ii invariant chain, C5AR1 - complement component 5a receptor 1]
GO:0090023	positive regulation of neutrophil chemotaxis	0.000215	0.00857	19.07	9233	13	149	4	[C3AR1 - complement component 3a receptor 1, NCKAP1L - nck-associated protein 1-like, CD74 - cd74 molecule, major histocompatibility complex, class ii invariant chain, C5AR1 - complement component 5a receptor 1]
GO:0150064	vertebrate eye-specific patterning	0.000217	0.0086	4616.5	9233	1	2	1	[ITGAM - integrin, alpha m (complement component 3 receptor 3 subunit)]
GO:0150062	complement-mediated synapse pruning	0.000217	0.00857	4616.5	9233	1	2	1	[ITGAM - integrin, alpha m (complement component 3 receptor 3 subunit)]
GO:0015695	organic cation transport	0.000219	0.00863	5.29	9233	16	873	8	[SLC6A8 - solute carrier family 6 (neurotransmitter transporter), member 8, SLC22A4 - solute carrier family 22 (organic cation/zwitterion transporter), member 4, SEC14L1 - sec14-like 1 (s. cerevisiae), PSEN1 - presenilin 1, SLC7A8 - solute carrier family 7 (amino acid transporter light chain, l system), member 8, SLC44A1 - solute carrier family 44 (choline transporter), member 1, SLC25A19 - solut…
GO:0010810	regulation of cell-substrate adhesion	0.000224	0.00882	2.75	9233	118	598	21	[ITGA5 - integrin, alpha 5 (fibronectin receptor, alpha polypeptide), CSF1 - colony stimulating factor 1 (macrophage), VEGFA - vascular endothelial growth factor a, SLC9A1 - solute carrier family 9, subfamily a (nhe1, cation proton antiporter 1), member 1, BCL6 - b-cell cll/lymphoma 6, EMILIN2 - elastin microfibril interfacer 2, S100A10 - s100 calcium binding protein a10, PLAU - plasminogen activ…
GO:1901698	response to nitrogen compound	0.000244	0.00956	2.18	9233	541	251	32	[SLC27A1 - solute carrier family 27 (fatty acid transporter), member 1, PDE1B - phosphodiesterase 1b, calmodulin-dependent, LGMN - legumain, PTAFR - platelet-activating factor receptor, ATP1A3 - atpase, na+/k+ transporting, alpha 3 polypeptide, JUN - jun proto-oncogene, SLC9A1 - solute carrier family 9, subfamily a (nhe1, cation proton antiporter 1), member 1, APOBEC1 - apolipoprotein b mrna edit…
GO:0034374	low-density lipoprotein particle remodeling	0.000252	0.00986	128.24	9233	4	36	2	[APOE - apolipoprotein e, PLA2G7 - phospholipase a2, group vii (platelet-activating factor acetylhydrolase, plasma)]
GO:0055085	transmembrane transport	0.000256	0.00998	1.87	9233	509	447	46	[CCR5 - chemokine (c-c motif) receptor 5 (gene/pseudogene), SLC43A3 - solute carrier family 43, member 3, MCOLN2 - mucolipin 2, FXYD5 - fxyd domain containing ion transport regulator 5, SLC6A8 - solute carrier family 6 (neurotransmitter transporter), member 8, SLC37A2 - solute carrier family 37 (glucose-6-phosphate transporter), member 2, KCNAB2 - potassium voltage-gated channel, shaker-related s…
GO:0009142	nucleoside triphosphate biosynthetic process	0.000261	0.0101	7.77	9233	57	146	7	[PGK1 - phosphoglycerate kinase 1, HK1 - hexokinase 1, TPI1 - triosephosphate isomerase 1, HK3 - hexokinase 3 (white cell), LDHA - lactate dehydrogenase a, PKM - pyruvate kinase, muscle, ENO1 - enolase 1, (alpha)]
GO:0071453	cellular response to oxygen levels	0.000263	0.0102	22.34	9233	87	19	4	[ATF4 - activating transcription factor 4, ADAM8 - adam metallopeptidase domain 8, HMOX1 - heme oxygenase (decycling) 1, MDM2 - mdm2 oncogene, e3 ubiquitin protein ligase]
GO:0051271	negative regulation of cellular component movement	0.000266	0.0103	4.31	9233	152	155	11	[CALR - calreticulin, SEMA4D - sema domain, immunoglobulin domain (ig), transmembrane domain (tm) and short cytoplasmic domain, (semaphorin) 4d, NISCH - nischarin, SLC9A3R1 - solute carrier family 9, subfamily a (nhe3, cation proton antiporter 3), member 3 regulator 1, APOE - apolipoprotein e, TPM1 - tropomyosin 1 (alpha), DUSP1 - dual specificity phosphatase 1, HMOX1 - heme oxygenase (decycling)…
GO:0002443	leukocyte mediated immunity	0.000266	0.0102	7.54	9233	41	209	7	[SLC11A1 - solute carrier family 11 (proton-coupled divalent metal ion transporter), member 1, CTSH - cathepsin h, CD74 - cd74 molecule, major histocompatibility complex, class ii invariant chain, JAG1 - jagged 1, IRF7 - interferon regulatory factor 7, PRDX1 - peroxiredoxin 1, SLAMF7 - slam family member 7]
GO:0051592	response to calcium ion	0.000267	0.0103	5	9233	76	243	10	[CPNE2 - copine ii, ITPR3 - inositol 1,4,5-trisphosphate receptor, type 3, SDC1 - syndecan 1, TXNIP - thioredoxin interacting protein, LGMN - legumain, JUN - jun proto-oncogene, DUSP1 - dual specificity phosphatase 1, HSPA5 - heat shock 70kda protein 5 (glucose-regulated protein, 78kda), SYT11 - synaptotagmin xi, APOBEC1 - apolipoprotein b mrna editing enzyme, catalytic polypeptide 1]
GO:2001236	regulation of extrinsic apoptotic signaling pathway	0.000272	0.0104	2.41	9233	111	862	25	[ITM2C - integral membrane protein 2c, GPX1 - glutathione peroxidase 1, RELA - v-rel avian reticuloendotheliosis viral oncogene homolog a, FAF1 - fas (tnfrsf6) associated factor 1, GCLM - glutamate-cysteine ligase, modifier subunit, PML - promyelocytic leukemia, ITGAV - integrin, alpha v, LGALS3 - lectin, galactoside-binding, soluble, 3, ATF3 - activating transcription factor 3, SP100 - sp100 nuc…
GO:0043270	positive regulation of ion transport	0.000287	0.0109	2.34	9233	106	969	26	[BAK1 - bcl2-antagonist/killer 1, PTAFR - platelet-activating factor receptor, SLC9A3R1 - solute carrier family 9, subfamily a (nhe3, cation proton antiporter 3), member 3 regulator 1, SLC9A1 - solute carrier family 9, subfamily a (nhe1, cation proton antiporter 1), member 1, GLRX - glutaredoxin (thioltransferase), CXCL9 - chemokine (c-x-c motif) ligand 9, MIF - macrophage migration inhibitory fa…
GO:0045088	regulation of innate immune response	0.000293	0.0112	1.83	9233	238	956	45	[CADM1 - cell adhesion molecule 1, LGALS9 - lectin, galactoside-binding, soluble, 9, ERAP1 - endoplasmic reticulum aminopeptidase 1, CLEC4D - c-type lectin domain family 4, member d, SEC14L1 - sec14-like 1 (s. cerevisiae), CD1D - cd1d molecule, USP18 - ubiquitin specific peptidase 18, ITGAM - integrin, alpha m (complement component 3 receptor 3 subunit), IKBKG - inhibitor of kappa light polypepti…
GO:0046365	monosaccharide catabolic process	0.000294	0.0112	13.09	9233	42	84	5	[HK1 - hexokinase 1, HK3 - hexokinase 3 (white cell), TPI1 - triosephosphate isomerase 1, PKM - pyruvate kinase, muscle, ENO1 - enolase 1, (alpha)]
GO:0009156	ribonucleoside monophosphate biosynthetic process	0.000299	0.0113	6.41	9233	67	172	8	[PGK1 - phosphoglycerate kinase 1, HK1 - hexokinase 1, TPI1 - triosephosphate isomerase 1, HK3 - hexokinase 3 (white cell), LDHA - lactate dehydrogenase a, PKM - pyruvate kinase, muscle, ENO1 - enolase 1, (alpha), ADSSL1 - adenylosuccinate synthase like 1]
GO:0042590	antigen processing and presentation of exogenous peptide antigen via MHC class I	0.0003	0.0113	6.39	9233	18	562	7	[CALR - calreticulin, TAPBP - tap binding protein (tapasin), IKBKG - inhibitor of kappa light polypeptide gene enhancer in b-cells, kinase gamma, ITGAV - integrin, alpha v, TAP1 - transporter 1, atp-binding cassette, sub-family b (mdr/tap), PDIA3 - protein disulfide isomerase family a, member 3, B2M - beta-2-microglobulin]
GO:0071456	cellular response to hypoxia	0.000304	0.0115	4.04	9233	66	416	12	[BNIP3 - bcl2/adenovirus e1b 19kda interacting protein 3, VEGFA - vascular endothelial growth factor a, ERO1L - ero1-like (s. cerevisiae), PGK1 - phosphoglycerate kinase 1, NDRG1 - n-myc downstream regulated 1, ADAM8 - adam metallopeptidase domain 8, HILPDA - hypoxia inducible lipid droplet-associated, P4HB - prolyl 4-hydroxylase, beta polypeptide, HMOX1 - heme oxygenase (decycling) 1, SLC9A1 - s…
GO:0019319	hexose biosynthetic process	0.000311	0.0117	20.25	9233	32	57	4	[ATF4 - activating transcription factor 4, TPI1 - triosephosphate isomerase 1, ATF3 - activating transcription factor 3, ENO1 - enolase 1, (alpha)]
GO:0043903	regulation of symbiosis, encompassing mutualism through parasitism	0.000312	0.0117	2.1	9233	146	903	30	[LGALS9 - lectin, galactoside-binding, soluble, 9, CCNK - cyclin k, PPIB - peptidylprolyl isomerase b (cyclophilin b), JUN - jun proto-oncogene, STAT1 - signal transducer and activator of transcription 1, 91kda, MDFIC - myod family inhibitor domain containing, SQSTM1 - sequestosome 1, SNW1 - snw domain containing 1, ADAR - adenosine deaminase, rna-specific, BCL2L11 - bcl2-like 11 (apoptosis facil…
GO:0034381	plasma lipoprotein particle clearance	0.000313	0.0117	8.76	9233	25	253	6	[MSR1 - macrophage scavenger receptor 1, APOE - apolipoprotein e, HMOX1 - heme oxygenase (decycling) 1, NPC2 - niemann-pick disease, type c2, LDLRAP1 - low density lipoprotein receptor adaptor protein 1, AP2M1 - adaptor-related protein complex 2, mu 1 subunit]
GO:0009608	response to symbiont	0.000313	0.0117	79.59	9233	2	116	2	[PTAFR - platelet-activating factor receptor, GPX1 - glutathione peroxidase 1]
GO:0009609	response to symbiotic bacterium	0.000313	0.0116	79.59	9233	2	116	2	[PTAFR - platelet-activating factor receptor, GPX1 - glutathione peroxidase 1]
GO:0060326	cell chemotaxis	0.000314	0.0116	5.62	9233	93	159	9	[NCKAP1L - nck-associated protein 1-like, CCR5 - chemokine (c-c motif) receptor 5 (gene/pseudogene), CXCL16 - chemokine (c-x-c motif) ligand 16, ADAM8 - adam metallopeptidase domain 8, C5AR1 - complement component 5a receptor 1, CCL5 - chemokine (c-c motif) ligand 5, IL1RN - interleukin 1 receptor antagonist, CXCL9 - chemokine (c-x-c motif) ligand 9, SBDS - shwachman-bodian-diamond syndrome]
GO:0050729	positive regulation of inflammatory response	0.000318	0.0117	43.97	9233	70	9	3	[ADAM8 - adam metallopeptidase domain 8, ITGAM - integrin, alpha m (complement component 3 receptor 3 subunit), PLA2G7 - phospholipase a2, group vii (platelet-activating factor acetylhydrolase, plasma)]
GO:0034404	nucleobase-containing small molecule biosynthetic process	0.000324	0.0119	5.64	9233	101	146	9	[XDH - xanthine dehydrogenase, PGK1 - phosphoglycerate kinase 1, HK1 - hexokinase 1, HK3 - hexokinase 3 (white cell), TPI1 - triosephosphate isomerase 1, LDHA - lactate dehydrogenase a, GPX1 - glutathione peroxidase 1, PKM - pyruvate kinase, muscle, ENO1 - enolase 1, (alpha)]
GO:0071301	cellular response to vitamin B1	0.000325	0.0119	3077.67	9233	1	3	1	[MDM2 - mdm2 oncogene, e3 ubiquitin protein ligase]
GO:1904404	response to formaldehyde	0.000325	0.0119	3077.67	9233	1	3	1	[MDM2 - mdm2 oncogene, e3 ubiquitin protein ligase]
GO:0051248	negative regulation of protein metabolic process	0.000332	0.0121	1.48	9233	661	923	98	[ITM2C - integral membrane protein 2c, TNRC6A - trinucleotide repeat containing 6a, LIMK1 - lim domain kinase 1, GADD45A - growth arrest and dna-damage-inducible, alpha, MIF - macrophage migration inhibitory factor (glycosylation-inhibiting factor), HEXIM1 - hexamethylene bis-acetamide inducible 1, OS9 - osteosarcoma amplified 9, endoplasmic reticulum lectin, RELA - v-rel avian reticuloendothelio…
GO:0022408	negative regulation of cell-cell adhesion	0.000333	0.0121	2.93	9233	95	598	18	[RUNX3 - runt-related transcription factor 3, LGALS9 - lectin, galactoside-binding, soluble, 9, IL4R - interleukin 4 receptor, FXYD5 - fxyd domain containing ion transport regulator 5, PTPN22 - protein tyrosine phosphatase, non-receptor type 22 (lymphoid), SOCS6 - suppressor of cytokine signaling 6, IL1RN - interleukin 1 receptor antagonist, ASS1 - argininosuccinate synthase 1, BCL6 - b-cell cll/…
GO:0034341	response to interferon-gamma	0.000349	0.0127	2.57	9233	78	969	21	[LGALS9 - lectin, galactoside-binding, soluble, 9, STXBP1 - syntaxin binding protein 1, IFITM3 - interferon induced transmembrane protein 3, ZYX - zyxin, VIM - vimentin, CCL5 - chemokine (c-c motif) ligand 5, STAT1 - signal transducer and activator of transcription 1, 91kda, CCL8 - chemokine (c-c motif) ligand 8, ASS1 - argininosuccinate synthase 1, CCL2 - chemokine (c-c motif) ligand 2, KIF5B - …
GO:0070232	regulation of T cell apoptotic process	0.000352	0.0127	5.2	9233	19	747	8	[LGALS9 - lectin, galactoside-binding, soluble, 9, ADAM8 - adam metallopeptidase domain 8, TSC22D3 - tsc22 domain family, member 3, PRELID1 - preli domain containing 1, CCL5 - chemokine (c-c motif) ligand 5, LGALS3 - lectin, galactoside-binding, soluble, 3, IL7R - interleukin 7 receptor, CD274 - cd274 molecule]
GO:0016052	carbohydrate catabolic process	0.000354	0.0128	6.23	9233	67	177	8	[PGK1 - phosphoglycerate kinase 1, HK1 - hexokinase 1, TPI1 - triosephosphate isomerase 1, HK3 - hexokinase 3 (white cell), LDHA - lactate dehydrogenase a, AOAH - acyloxyacyl hydrolase (neutrophil), PKM - pyruvate kinase, muscle, ENO1 - enolase 1, (alpha)]
GO:0071496	cellular response to external stimulus	0.000357	0.0129	17.26	9233	214	10	4	[HMOX1 - heme oxygenase (decycling) 1, CDKN1A - cyclin-dependent kinase inhibitor 1a (p21, cip1), MDM2 - mdm2 oncogene, e3 ubiquitin protein ligase, CTSV - cathepsin v]
GO:0023052	signaling	0.000359	0.0129	2.08	9233	165	834	31	[SYN1 - synapsin i, CCR5 - chemokine (c-c motif) receptor 5 (gene/pseudogene), PGK1 - phosphoglycerate kinase 1, STAB1 - stabilin 1, SSH1 - slingshot protein phosphatase 1, HILPDA - hypoxia inducible lipid droplet-associated, SLC9A1 - solute carrier family 9, subfamily a (nhe1, cation proton antiporter 1), member 1, PDE7B - phosphodiesterase 7b, CXCL9 - chemokine (c-x-c motif) ligand 9, CCR1 - ch…
GO:0010469	regulation of signaling receptor activity	0.000359	0.0128	2.3	9233	151	666	25	[CMTM7 - cklf-like marvel transmembrane domain containing 7, CXCL9 - chemokine (c-x-c motif) ligand 9, MIF - macrophage migration inhibitory factor (glycosylation-inhibiting factor), PDGFB - platelet-derived growth factor beta polypeptide, PLAU - plasminogen activator, urokinase, OSM - oncostatin m, LY6E - lymphocyte antigen 6 complex, locus e, CXCL16 - chemokine (c-x-c motif) ligand 16, JAG1 - j…
GO:0048660	regulation of smooth muscle cell proliferation	0.000359	0.0128	4.85	9233	79	241	10	[PTAFR - platelet-activating factor receptor, TPM1 - tropomyosin 1 (alpha), P2RY6 - pyrimidinergic receptor p2y, g-protein coupled, 6, JUN - jun proto-oncogene, CCL5 - chemokine (c-c motif) ligand 5, HMOX1 - heme oxygenase (decycling) 1, LDLRAP1 - low density lipoprotein receptor adaptor protein 1, CDKN1A - cyclin-dependent kinase inhibitor 1a (p21, cip1), PDGFB - platelet-derived growth factor b…
GO:0006958	complement activation, classical pathway	0.000363	0.0129	14.98	9233	9	274	4	[C3 - complement component 3, C1QA - complement component 1, q subcomponent, a chain, C1QB - complement component 1, q subcomponent, b chain, C1QC - complement component 1, q subcomponent, c chain]
GO:1905153	regulation of membrane invagination	0.000371	0.0132	15.26	9233	10	242	4	[NCKAP1L - nck-associated protein 1-like, C3 - complement component 3, ITGAM - integrin, alpha m (complement component 3 receptor 3 subunit), SYT11 - synaptotagmin xi]
GO:0044419	interspecies interaction between organisms	0.000384	0.0136	1.59	9233	517	809	72	[CCNK - cyclin k, BNIP3 - bcl2/adenovirus e1b 19kda interacting protein 3, IKBKG - inhibitor of kappa light polypeptide gene enhancer in b-cells, kinase gamma, RBM15 - rna binding motif protein 15, MDFIC - myod family inhibitor domain containing, XPO1 - exportin 1 (crm1 homolog, yeast), SNW1 - snw domain containing 1, RELA - v-rel avian reticuloendotheliosis viral oncogene homolog a, BCL2L11 - bc…
GO:0050768	negative regulation of neurogenesis	0.000384	0.0136	4.12	9233	124	217	12	[IFRD1 - interferon-related developmental regulator 1, CALR - calreticulin, SEMA4D - sema domain, immunoglobulin domain (ig), transmembrane domain (tm) and short cytoplasmic domain, (semaphorin) 4d, PLK2 - polo-like kinase 2, JAG1 - jagged 1, TSPO - translocator protein (18kda), APOE - apolipoprotein e, VIM - vimentin, PMP22 - peripheral myelin protein 22, CERS2 - ceramide synthase 2, B2M - beta-…
GO:0043403	skeletal muscle tissue regeneration	0.00039	0.0137	29.85	9233	8	116	3	[IFRD1 - interferon-related developmental regulator 1, GPX1 - glutathione peroxidase 1, PKM - pyruvate kinase, muscle]
GO:0051591	response to cAMP	0.000408	0.0144	6.01	9233	51	241	8	[SDC1 - syndecan 1, BSG - basigin (ok blood group), PTAFR - platelet-activating factor receptor, LDHA - lactate dehydrogenase a, JUN - jun proto-oncogene, DUSP1 - dual specificity phosphatase 1, HSPA5 - heat shock 70kda protein 5 (glucose-regulated protein, 78kda), ASS1 - argininosuccinate synthase 1]
GO:0010959	regulation of metal ion transport	0.000409	0.0143	2.26	9233	164	648	26	[FXYD5 - fxyd domain containing ion transport regulator 5, KCNAB2 - potassium voltage-gated channel, shaker-related subfamily, beta member 2, BAK1 - bcl2-antagonist/killer 1, SLC9A3R1 - solute carrier family 9, subfamily a (nhe3, cation proton antiporter 3), member 3 regulator 1, SLC9A1 - solute carrier family 9, subfamily a (nhe1, cation proton antiporter 1), member 1, GLRX - glutaredoxin (thiol…
GO:0051828	entry into other organism involved in symbiotic interaction	0.000414	0.0145	3.19	9233	60	723	15	[ITGA5 - integrin, alpha 5 (fibronectin receptor, alpha polypeptide), CCR5 - chemokine (c-c motif) receptor 5 (gene/pseudogene), CXCR4 - chemokine (c-x-c motif) receptor 4, CTSB - cathepsin b, MET - met proto-oncogene, HYAL1 - hyaluronoglucosaminidase 1, ITGB7 - integrin, beta 7, SRC - v-src avian sarcoma (schmidt-ruppin a-2) viral oncogene homolog, ITGAV - integrin, alpha v, TFRC - transferrin r…
GO:0051806	entry into cell of other organism involved in symbiotic interaction	0.000414	0.0144	3.19	9233	60	723	15	[ITGA5 - integrin, alpha 5 (fibronectin receptor, alpha polypeptide), CCR5 - chemokine (c-c motif) receptor 5 (gene/pseudogene), CXCR4 - chemokine (c-x-c motif) receptor 4, CTSB - cathepsin b, MET - met proto-oncogene, HYAL1 - hyaluronoglucosaminidase 1, ITGB7 - integrin, beta 7, SRC - v-src avian sarcoma (schmidt-ruppin a-2) viral oncogene homolog, ITGAV - integrin, alpha v, TFRC - transferrin r…
GO:0030260	entry into host cell	0.000414	0.0144	3.19	9233	60	723	15	[ITGA5 - integrin, alpha 5 (fibronectin receptor, alpha polypeptide), CCR5 - chemokine (c-c motif) receptor 5 (gene/pseudogene), CXCR4 - chemokine (c-x-c motif) receptor 4, CTSB - cathepsin b, MET - met proto-oncogene, HYAL1 - hyaluronoglucosaminidase 1, ITGB7 - integrin, beta 7, SRC - v-src avian sarcoma (schmidt-ruppin a-2) viral oncogene homolog, ITGAV - integrin, alpha v, TFRC - transferrin r…
GO:0044409	entry into host	0.000414	0.0144	3.19	9233	60	723	15	[ITGA5 - integrin, alpha 5 (fibronectin receptor, alpha polypeptide), CCR5 - chemokine (c-c motif) receptor 5 (gene/pseudogene), CXCR4 - chemokine (c-x-c motif) receptor 4, CTSB - cathepsin b, MET - met proto-oncogene, HYAL1 - hyaluronoglucosaminidase 1, ITGB7 - integrin, beta 7, SRC - v-src avian sarcoma (schmidt-ruppin a-2) viral oncogene homolog, ITGAV - integrin, alpha v, TFRC - transferrin r…
GO:0002699	positive regulation of immune effector process	0.000424	0.0147	2.91	9233	117	488	18	[LGALS9 - lectin, galactoside-binding, soluble, 9, CADM1 - cell adhesion molecule 1, HK1 - hexokinase 1, PTAFR - platelet-activating factor receptor, ITGAM - integrin, alpha m (complement component 3 receptor 3 subunit), MIF - macrophage migration inhibitory factor (glycosylation-inhibiting factor), TICAM1 - toll-like receptor adaptor molecule 1, B2M - beta-2-microglobulin, UNC13D - unc-13 homolo…
GO:1900744	regulation of p38MAPK cascade	0.000425	0.0147	3.79	9233	29	923	11	[XDH - xanthine dehydrogenase, RELL1 - relt-like 1, VEGFA - vascular endothelial growth factor a, PTPN22 - protein tyrosine phosphatase, non-receptor type 22 (lymphoid), SASH1 - sam and sh3 domain containing 1, GADD45B - growth arrest and dna-damage-inducible, beta, DUSP1 - dual specificity phosphatase 1, PHLPP1 - ph domain and leucine rich repeat protein phosphatase 1, GADD45A - growth arrest an…
GO:2000309	positive regulation of tumor necrosis factor (ligand) superfamily member 11 production	0.000433	0.0149	2308.25	9233	1	4	1	[ADAM8 - adam metallopeptidase domain 8]
GO:2000307	regulation of tumor necrosis factor (ligand) superfamily member 11 production	0.000433	0.0149	2308.25	9233	1	4	1	[ADAM8 - adam metallopeptidase domain 8]
GO:2000418	positive regulation of eosinophil migration	0.000433	0.0148	2308.25	9233	1	4	1	[ADAM8 - adam metallopeptidase domain 8]
GO:2000415	positive regulation of fibronectin-dependent thymocyte migration	0.000433	0.0148	2308.25	9233	1	4	1	[ADAM8 - adam metallopeptidase domain 8]
GO:2000413	regulation of fibronectin-dependent thymocyte migration	0.000433	0.0147	2308.25	9233	1	4	1	[ADAM8 - adam metallopeptidase domain 8]
GO:2000412	positive regulation of thymocyte migration	0.000433	0.0147	2308.25	9233	1	4	1	[ADAM8 - adam metallopeptidase domain 8]
GO:2000410	regulation of thymocyte migration	0.000433	0.0147	2308.25	9233	1	4	1	[ADAM8 - adam metallopeptidase domain 8]
GO:0002576	platelet degranulation	0.000434	0.0147	2.81	9233	78	758	18	[BRPF3 - bromodomain and phd finger containing, 3, STXBP1 - syntaxin binding protein 1, VEGFA - vascular endothelial growth factor a, GTPBP2 - gtp binding protein 2, LGALS3BP - lectin, galactoside-binding, soluble, 3 binding protein, PF4 - platelet factor 4, MANF - mesencephalic astrocyte-derived neurotrophic factor, LHFPL2 - lipoma hmgic fusion partner-like 2, PSAP - prosaposin, SRGN - serglycin…
GO:0009629	response to gravity	0.00044	0.0148	94.21	9233	4	49	2	[PTAFR - platelet-activating factor receptor, PKM - pyruvate kinase, muscle]
GO:1903670	regulation of sprouting angiogenesis	0.000441	0.0148	39.46	9233	39	18	3	[ITGA5 - integrin, alpha 5 (fibronectin receptor, alpha polypeptide), HMOX1 - heme oxygenase (decycling) 1, PKM - pyruvate kinase, muscle]
GO:1903555	regulation of tumor necrosis factor superfamily cytokine production	0.000453	0.0152	3.1	9233	89	536	16	[LGALS9 - lectin, galactoside-binding, soluble, 9, TSPO - translocator protein (18kda), PTAFR - platelet-activating factor receptor, PTPN22 - protein tyrosine phosphatase, non-receptor type 22 (lymphoid), MIF - macrophage migration inhibitory factor (glycosylation-inhibiting factor), SYT11 - synaptotagmin xi, CD274 - cd274 molecule, ORM1 - orosomucoid 1, TICAM1 - toll-like receptor adaptor molecu…
GO:0043405	regulation of MAP kinase activity	0.000459	0.0153	1.84	9233	211	975	41	[S1PR2 - sphingosine-1-phosphate receptor 2, CXCR4 - chemokine (c-x-c motif) receptor 4, IKBKG - inhibitor of kappa light polypeptide gene enhancer in b-cells, kinase gamma, GADD45B - growth arrest and dna-damage-inducible, beta, GADD45A - growth arrest and dna-damage-inducible, alpha, MDFIC - myod family inhibitor domain containing, MIF - macrophage migration inhibitory factor (glycosylation-inh…
GO:0043549	regulation of kinase activity	0.000467	0.0156	1.55	9233	541	846	77	[CCNK - cyclin k, SLC27A1 - solute carrier family 27 (fatty acid transporter), member 1, S1PR2 - sphingosine-1-phosphate receptor 2, IKBKG - inhibitor of kappa light polypeptide gene enhancer in b-cells, kinase gamma, NLRC5 - nlr family, card domain containing 5, SOCS6 - suppressor of cytokine signaling 6, GADD45A - growth arrest and dna-damage-inducible, alpha, MDFIC - myod family inhibitor doma…
GO:0050679	positive regulation of epithelial cell proliferation	0.000473	0.0157	3.25	9233	90	474	15	[AKT3 - v-akt murine thymoma viral oncogene homolog 3, VEGFA - vascular endothelial growth factor a, CCL5 - chemokine (c-c motif) ligand 5, JUN - jun proto-oncogene, CAV2 - caveolin 2, HYAL1 - hyaluronoglucosaminidase 1, PDGFB - platelet-derived growth factor beta polypeptide, HTR2B - 5-hydroxytryptamine (serotonin) receptor 2b, g protein-coupled, B4GALT1 - udp-gal:betaglcnac beta 1,4- galactosyl…
GO:0022407	regulation of cell-cell adhesion	0.000483	0.016	2.18	9233	210	566	28	[LGALS9 - lectin, galactoside-binding, soluble, 9, FXYD5 - fxyd domain containing ion transport regulator 5, PTAFR - platelet-activating factor receptor, SOCS6 - suppressor of cytokine signaling 6, PRNP - prion protein, CD274 - cd274 molecule, CD74 - cd74 molecule, major histocompatibility complex, class ii invariant chain, JAG1 - jagged 1, ADAM8 - adam metallopeptidase domain 8, TFRC - transferr…
GO:0045860	positive regulation of protein kinase activity	0.000491	0.0162	1.93	9233	316	575	38	[SLC27A1 - solute carrier family 27 (fatty acid transporter), member 1, S1PR2 - sphingosine-1-phosphate receptor 2, CXCR4 - chemokine (c-x-c motif) receptor 4, IKBKG - inhibitor of kappa light polypeptide gene enhancer in b-cells, kinase gamma, GADD45B - growth arrest and dna-damage-inducible, beta, GADD45A - growth arrest and dna-damage-inducible, alpha, MDFIC - myod family inhibitor domain cont…
GO:0017144	drug metabolic process	0.000504	0.0166	2.82	9233	289	204	18	[SLC6A8 - solute carrier family 6 (neurotransmitter transporter), member 8, PRDX6 - peroxiredoxin 6, CTSH - cathepsin h, PGK1 - phosphoglycerate kinase 1, GATM - glycine amidinotransferase (l-arginine:glycine amidinotransferase), HK1 - hexokinase 1, TPI1 - triosephosphate isomerase 1, HK3 - hexokinase 3 (white cell), GPX1 - glutathione peroxidase 1, PLA2G7 - phospholipase a2, group vii (platelet-…
GO:2000508	regulation of dendritic cell chemotaxis	0.00051	0.0168	19.96	9233	4	347	3	[LGALS9 - lectin, galactoside-binding, soluble, 9, CALR - calreticulin, GAS6 - growth arrest-specific 6]
GO:2000510	positive regulation of dendritic cell chemotaxis	0.00051	0.0168	19.96	9233	4	347	3	[LGALS9 - lectin, galactoside-binding, soluble, 9, CALR - calreticulin, GAS6 - growth arrest-specific 6]
GO:0048661	positive regulation of smooth muscle cell proliferation	0.000522	0.0171	5.78	9233	53	241	8	[PTAFR - platelet-activating factor receptor, P2RY6 - pyrimidinergic receptor p2y, g-protein coupled, 6, JUN - jun proto-oncogene, CCL5 - chemokine (c-c motif) ligand 5, HMOX1 - heme oxygenase (decycling) 1, LDLRAP1 - low density lipoprotein receptor adaptor protein 1, MDM2 - mdm2 oncogene, e3 ubiquitin protein ligase, PDGFB - platelet-derived growth factor beta polypeptide]
GO:0051716	cellular response to stimulus	0.000534	0.0175	1.42	9233	1765	401	109	[LGALS9 - lectin, galactoside-binding, soluble, 9, BNIP3 - bcl2/adenovirus e1b 19kda interacting protein 3, PRDX6 - peroxiredoxin 6, LGMN - legumain, DDIT3 - dna-damage-inducible transcript 3, GADD45A - growth arrest and dna-damage-inducible, alpha, CXCL9 - chemokine (c-x-c motif) ligand 9, APOBEC1 - apolipoprotein b mrna editing enzyme, catalytic polypeptide 1, TICAM1 - toll-like receptor adapto…
GO:0002696	positive regulation of leukocyte activation	0.000541	0.0176	5.51	9233	181	74	8	[LGALS9 - lectin, galactoside-binding, soluble, 9, CD74 - cd74 molecule, major histocompatibility complex, class ii invariant chain, CLEC4D - c-type lectin domain family 4, member d, ADAM8 - adam metallopeptidase domain 8, ITGAM - integrin, alpha m (complement component 3 receptor 3 subunit), PTAFR - platelet-activating factor receptor, IL7R - interleukin 7 receptor, HSPH1 - heat shock 105kda/110…
GO:2000379	positive regulation of reactive oxygen species metabolic process	0.000541	0.0176	37.38	9233	57	13	3	[XDH - xanthine dehydrogenase, ITGAM - integrin, alpha m (complement component 3 receptor 3 subunit), CDKN1A - cyclin-dependent kinase inhibitor 1a (p21, cip1)]
GO:0046364	monosaccharide biosynthetic process	0.000554	0.018	17.51	9233	37	57	4	[ATF4 - activating transcription factor 4, TPI1 - triosephosphate isomerase 1, ATF3 - activating transcription factor 3, ENO1 - enolase 1, (alpha)]
GO:0051222	positive regulation of protein transport	0.00056	0.0181	27.48	9233	252	4	3	[ITGAM - integrin, alpha m (complement component 3 receptor 3 subunit), ADAM8 - adam metallopeptidase domain 8, MDM2 - mdm2 oncogene, e3 ubiquitin protein ligase]
GO:0043619	regulation of transcription from RNA polymerase II promoter in response to oxidative stress	0.000564	0.0182	107.99	9233	9	19	2	[ATF4 - activating transcription factor 4, HMOX1 - heme oxygenase (decycling) 1]
GO:0090022	regulation of neutrophil chemotaxis	0.000564	0.0182	15.49	9233	16	149	4	[C3AR1 - complement component 3a receptor 1, NCKAP1L - nck-associated protein 1-like, CD74 - cd74 molecule, major histocompatibility complex, class ii invariant chain, C5AR1 - complement component 5a receptor 1]
GO:0070234	positive regulation of T cell apoptotic process	0.000566	0.0182	7.73	9233	8	747	5	[LGALS9 - lectin, galactoside-binding, soluble, 9, ADAM8 - adam metallopeptidase domain 8, PRELID1 - preli domain containing 1, CCL5 - chemokine (c-c motif) ligand 5, CD274 - cd274 molecule]
GO:0005975	carbohydrate metabolic process	0.000568	0.0182	3	9233	278	177	16	[NISCH - nischarin, PGK1 - phosphoglycerate kinase 1, HK1 - hexokinase 1, TPI1 - triosephosphate isomerase 1, HK3 - hexokinase 3 (white cell), SLC23A2 - solute carrier family 23 (ascorbic acid transporter), member 2, GLA - galactosidase, alpha, SLC2A1 - solute carrier family 2 (facilitated glucose transporter), member 1, PFKFB3 - 6-phosphofructo-2-kinase/fructose-2,6-biphosphatase 3, SLC3A2 - sol…
GO:0009126	purine nucleoside monophosphate metabolic process	0.000568	0.0182	5.19	9233	93	172	9	[PGK1 - phosphoglycerate kinase 1, HK1 - hexokinase 1, TPI1 - triosephosphate isomerase 1, HK3 - hexokinase 3 (white cell), FAM20C - family with sequence similarity 20, member c, LDHA - lactate dehydrogenase a, PKM - pyruvate kinase, muscle, ENO1 - enolase 1, (alpha), ADSSL1 - adenylosuccinate synthase like 1]
GO:0009167	purine ribonucleoside monophosphate metabolic process	0.000568	0.0181	5.19	9233	93	172	9	[PGK1 - phosphoglycerate kinase 1, HK1 - hexokinase 1, TPI1 - triosephosphate isomerase 1, HK3 - hexokinase 3 (white cell), FAM20C - family with sequence similarity 20, member c, LDHA - lactate dehydrogenase a, PKM - pyruvate kinase, muscle, ENO1 - enolase 1, (alpha), ADSSL1 - adenylosuccinate synthase like 1]
GO:1903825	organic acid transmembrane transport	0.000572	0.0182	18.35	9233	61	33	4	[SLC3A2 - solute carrier family 3 (amino acid transporter heavy chain), member 2, PDPN - podoplanin, SLC6A8 - solute carrier family 6 (neurotransmitter transporter), member 8, SLC7A8 - solute carrier family 7 (amino acid transporter light chain, l system), member 8]
GO:1905039	carboxylic acid transmembrane transport	0.000572	0.0182	18.35	9233	61	33	4	[SLC3A2 - solute carrier family 3 (amino acid transporter heavy chain), member 2, PDPN - podoplanin, SLC6A8 - solute carrier family 6 (neurotransmitter transporter), member 8, SLC7A8 - solute carrier family 7 (amino acid transporter light chain, l system), member 8]
GO:0015850	organic hydroxy compound transport	0.000578	0.0183	5.77	9233	59	217	8	[MSR1 - macrophage scavenger receptor 1, NISCH - nischarin, TSPO - translocator protein (18kda), APOE - apolipoprotein e, NPC2 - niemann-pick disease, type c2, LDLRAP1 - low density lipoprotein receptor adaptor protein 1, ABCC3 - atp-binding cassette, sub-family c (cftr/mrp), member 3, SLC16A3 - solute carrier family 16 (monocarboxylate transporter), member 3]
GO:0002253	activation of immune response	0.000589	0.0186	1.79	9233	252	900	44	[RNF31 - ring finger protein 31, RC3H2 - ring finger and ccch-type domains 2, CLEC4D - c-type lectin domain family 4, member d, CMKLR1 - chemokine-like receptor 1, ITGAM - integrin, alpha m (complement component 3 receptor 3 subunit), IKBKG - inhibitor of kappa light polypeptide gene enhancer in b-cells, kinase gamma, CNPY3 - canopy fgf signaling regulator 3, LIMK1 - lim domain kinase 1, HEXIM1 -…
GO:0048762	mesenchymal cell differentiation	0.00059	0.0186	3.25	9233	38	972	13	[TCOF1 - treacher collins-franceschetti syndrome 1, RBPJ - recombination signal binding protein for immunoglobulin kappa j region, S100A4 - s100 calcium binding protein a4, STAT1 - signal transducer and activator of transcription 1, 91kda, KLHL12 - kelch-like family member 12, SEMA3C - sema domain, immunoglobulin domain (ig), short basic domain, secreted, (semaphorin) 3c, HTR2B - 5-hydroxytryptam…
GO:0010632	regulation of epithelial cell migration	0.00059	0.0185	2.37	9233	122	766	24	[CTSH - cathepsin h, AKT3 - v-akt murine thymoma viral oncogene homolog 3, VEGFA - vascular endothelial growth factor a, LGMN - legumain, JUN - jun proto-oncogene, MET - met proto-oncogene, HYAL1 - hyaluronoglucosaminidase 1, PDGFB - platelet-derived growth factor beta polypeptide, CALR - calreticulin, PLK2 - polo-like kinase 2, STRAP - serine/threonine kinase receptor associated protein, MEF2C -…
GO:2000109	regulation of macrophage apoptotic process	0.000591	0.0185	24.89	9233	7	159	3	[CCR5 - chemokine (c-c motif) receptor 5 (gene/pseudogene), IRF7 - interferon regulatory factor 7, CCL5 - chemokine (c-c motif) ligand 5]
GO:2001234	negative regulation of apoptotic signaling pathway	0.000622	0.0194	9.99	9233	154	30	5	[CD74 - cd74 molecule, major histocompatibility complex, class ii invariant chain, HMOX1 - heme oxygenase (decycling) 1, GRINA - glutamate receptor, ionotropic, n-methyl d-aspartate-associated protein 1 (glutamate binding), ENO1 - enolase 1, (alpha), MDM2 - mdm2 oncogene, e3 ubiquitin protein ligase]
GO:0002606	positive regulation of dendritic cell antigen processing and presentation	0.000622	0.0194	74.46	9233	4	62	2	[SLC11A1 - solute carrier family 11 (proton-coupled divalent metal ion transporter), member 1, CD74 - cd74 molecule, major histocompatibility complex, class ii invariant chain]
GO:0051480	regulation of cytosolic calcium ion concentration	0.000631	0.0196	3.06	9233	116	416	16	[CCR5 - chemokine (c-c motif) receptor 5 (gene/pseudogene), MCOLN2 - mucolipin 2, BAK1 - bcl2-antagonist/killer 1, P2RY6 - pyrimidinergic receptor p2y, g-protein coupled, 6, DDIT3 - dna-damage-inducible transcript 3, CXCL9 - chemokine (c-x-c motif) ligand 9, ITPR3 - inositol 1,4,5-trisphosphate receptor, type 3, C3AR1 - complement component 3a receptor 1, TPCN1 - two pore segment channel 1, HTR2B…
GO:0051897	positive regulation of protein kinase B signaling	0.000631	0.0196	2.85	9233	82	671	17	[MET - met proto-oncogene, GPX1 - glutathione peroxidase 1, ARRB2 - arrestin, beta 2, OSBPL8 - oxysterol binding protein-like 8, PDGFB - platelet-derived growth factor beta polypeptide, OSM - oncostatin m, HSP90AA1 - heat shock protein 90kda alpha (cytosolic), class a member 1, SRC - v-src avian sarcoma (schmidt-ruppin a-2) viral oncogene homolog, ADAM8 - adam metallopeptidase domain 8, THBS1 - t…
GO:0046598	positive regulation of viral entry into host cell	0.000633	0.0196	24.28	9233	7	163	3	[LGALS9 - lectin, galactoside-binding, soluble, 9, CD74 - cd74 molecule, major histocompatibility complex, class ii invariant chain, P4HB - prolyl 4-hydroxylase, beta polypeptide]
GO:0007187	G protein-coupled receptor signaling pathway, coupled to cyclic nucleotide second messenger	0.000636	0.0197	3.04	9233	59	771	15	[GPR65 - g protein-coupled receptor 65, ADCY9 - adenylate cyclase 9, PF4 - platelet factor 4, SLC9A3R1 - solute carrier family 9, subfamily a (nhe3, cation proton antiporter 3), member 3 regulator 1, GNG2 - guanine nucleotide binding protein (g protein), gamma 2, PSAP - prosaposin, CXCL9 - chemokine (c-x-c motif) ligand 9, ABCA1 - atp-binding cassette, sub-family a (abc1), member 1, CCR1 - chemok…
GO:0009725	response to hormone	0.000649	0.02	6.38	9233	362	28	7	[TXNIP - thioredoxin interacting protein, IL1RN - interleukin 1 receptor antagonist, CDKN1A - cyclin-dependent kinase inhibitor 1a (p21, cip1), PKM - pyruvate kinase, muscle, APOBEC1 - apolipoprotein b mrna editing enzyme, catalytic polypeptide 1, MDM2 - mdm2 oncogene, e3 ubiquitin protein ligase, CTSV - cathepsin v]
GO:0033674	positive regulation of kinase activity	0.000652	0.0201	1.87	9233	343	575	40	[SLC27A1 - solute carrier family 27 (fatty acid transporter), member 1, S1PR2 - sphingosine-1-phosphate receptor 2, CXCR4 - chemokine (c-x-c motif) receptor 4, IKBKG - inhibitor of kappa light polypeptide gene enhancer in b-cells, kinase gamma, GADD45B - growth arrest and dna-damage-inducible, beta, GADD45A - growth arrest and dna-damage-inducible, alpha, MDFIC - myod family inhibitor domain cont…
GO:0050678	regulation of epithelial cell proliferation	0.000655	0.0201	2.1	9233	161	766	28	[XDH - xanthine dehydrogenase, AKT3 - v-akt murine thymoma viral oncogene homolog 3, JUN - jun proto-oncogene, STAT1 - signal transducer and activator of transcription 1, 91kda, GPX1 - glutathione peroxidase 1, HYAL1 - hyaluronoglucosaminidase 1, PDGFB - platelet-derived growth factor beta polypeptide, STRAP - serine/threonine kinase receptor associated protein, HTR2B - 5-hydroxytryptamine (serot…
GO:0090209	negative regulation of triglyceride metabolic process	0.000661	0.0202	85.49	9233	6	36	2	[APOE - apolipoprotein e, APOBEC1 - apolipoprotein b mrna editing enzyme, catalytic polypeptide 1]
GO:0051384	response to glucocorticoid	0.000664	0.0203	5.75	9233	68	189	8	[PCNA - proliferating cell nuclear antigen, SDC1 - syndecan 1, PTAFR - platelet-activating factor receptor, DUSP1 - dual specificity phosphatase 1, IL1RN - interleukin 1 receptor antagonist, CDKN1A - cyclin-dependent kinase inhibitor 1a (p21, cip1), ASS1 - argininosuccinate synthase 1, CTSV - cathepsin v]
GO:0030336	negative regulation of cell migration	0.000675	0.0206	4.62	9233	129	155	10	[CALR - calreticulin, NISCH - nischarin, SLC9A3R1 - solute carrier family 9, subfamily a (nhe3, cation proton antiporter 3), member 3 regulator 1, APOE - apolipoprotein e, TPM1 - tropomyosin 1 (alpha), DUSP1 - dual specificity phosphatase 1, HMOX1 - heme oxygenase (decycling) 1, ADAM15 - adam metallopeptidase domain 15, SP100 - sp100 nuclear antigen, CERS2 - ceramide synthase 2]
GO:0035556	intracellular signal transduction	0.000675	0.0205	1.89	9233	960	198	39	[LGALS9 - lectin, galactoside-binding, soluble, 9, RALA - v-ral simian leukemia viral oncogene homolog a (ras related), CCR5 - chemokine (c-c motif) receptor 5 (gene/pseudogene), AKT3 - v-akt murine thymoma viral oncogene homolog 3, NISCH - nischarin, SLC9A3R1 - solute carrier family 9, subfamily a (nhe3, cation proton antiporter 3), member 3 regulator 1, PTAFR - platelet-activating factor recept…
GO:0019752	carboxylic acid metabolic process	0.000677	0.0205	2.31	9233	528	189	25	[SCPEP1 - serine carboxypeptidase 1, SLC27A1 - solute carrier family 27 (fatty acid transporter), member 1, SLC6A8 - solute carrier family 6 (neurotransmitter transporter), member 8, PGK1 - phosphoglycerate kinase 1, TPI1 - triosephosphate isomerase 1, SLC7A8 - solute carrier family 7 (amino acid transporter light chain, l system), member 8, GPX1 - glutathione peroxidase 1, SLC16A3 - solute carri…
GO:0090287	regulation of cellular response to growth factor stimulus	0.000678	0.0205	2.13	9233	128	984	29	[ITGA5 - integrin, alpha 5 (fibronectin receptor, alpha polypeptide), XDH - xanthine dehydrogenase, RBPJ - recombination signal binding protein for immunoglobulin kappa j region, ZNF451 - zinc finger protein 451, SNW1 - snw domain containing 1, GLG1 - golgi glycoprotein 1, STRAP - serine/threonine kinase receptor associated protein, LEMD2 - lem domain containing 2, GPC1 - glypican 1, FAM20C - fam…
GO:0043300	regulation of leukocyte degranulation	0.000681	0.0206	16.1	9233	31	74	4	[LGALS9 - lectin, galactoside-binding, soluble, 9, PTAFR - platelet-activating factor receptor, ITGAM - integrin, alpha m (complement component 3 receptor 3 subunit), HMOX1 - heme oxygenase (decycling) 1]
GO:0070252	actin-mediated cell contraction	0.000682	0.0206	28.85	9233	15	64	3	[PDPN - podoplanin, TPM1 - tropomyosin 1 (alpha), VIM - vimentin]
GO:2001243	negative regulation of intrinsic apoptotic signaling pathway	0.00069	0.0207	17.59	9233	70	30	4	[CD74 - cd74 molecule, major histocompatibility complex, class ii invariant chain, GRINA - glutamate receptor, ionotropic, n-methyl d-aspartate-associated protein 1 (glutamate binding), ENO1 - enolase 1, (alpha), MDM2 - mdm2 oncogene, e3 ubiquitin protein ligase]
GO:1903556	negative regulation of tumor necrosis factor superfamily cytokine production	0.000698	0.0209	4.01	9233	32	719	10	[LGALS9 - lectin, galactoside-binding, soluble, 9, BCL3 - b-cell cll/lymphoma 3, TSPO - translocator protein (18kda), PTPN22 - protein tyrosine phosphatase, non-receptor type 22 (lymphoid), GAS6 - growth arrest-specific 6, SYT11 - synaptotagmin xi, ARRB2 - arrestin, beta 2, ORM1 - orosomucoid 1, CD274 - cd274 molecule, GPNMB - glycoprotein (transmembrane) nmb]
GO:0006516	glycoprotein catabolic process	0.000706	0.0211	8.31	9233	11	505	5	[MGEA5 - meningioma expressed antigen 5 (hyaluronidase), EDEM1 - er degradation enhancer, mannosidase alpha-like 1, GPC1 - glypican 1, EDEM2 - er degradation enhancer, mannosidase alpha-like 2, SGSH - n-sulfoglucosamine sulfohydrolase]
GO:0010466	negative regulation of peptidase activity	0.000709	0.0212	2.35	9233	96	940	23	[TIMP1 - timp metallopeptidase inhibitor 1, CSTB - cystatin b (stefin b), VEGFA - vascular endothelial growth factor a, CST3 - cystatin c, SERPINB8 - serpin peptidase inhibitor, clade b (ovalbumin), member 8, SERPINB9 - serpin peptidase inhibitor, clade b (ovalbumin), member 9, BIN1 - bridging integrator 1, CFLAR - casp8 and fadd-like apoptosis regulator, GPX1 - glutathione peroxidase 1, ARRB2 - …
GO:0009124	nucleoside monophosphate biosynthetic process	0.000719	0.0214	5.73	9233	75	172	8	[PGK1 - phosphoglycerate kinase 1, HK1 - hexokinase 1, TPI1 - triosephosphate isomerase 1, HK3 - hexokinase 3 (white cell), LDHA - lactate dehydrogenase a, PKM - pyruvate kinase, muscle, ENO1 - enolase 1, (alpha), ADSSL1 - adenylosuccinate synthase like 1]
GO:0050707	regulation of cytokine secretion	0.000723	0.0215	2.77	9233	106	566	18	[CSF1R - colony stimulating factor 1 receptor, LGALS9 - lectin, galactoside-binding, soluble, 9, CADM1 - cell adhesion molecule 1, IL4R - interleukin 4 receptor, HK1 - hexokinase 1, PTPN22 - protein tyrosine phosphatase, non-receptor type 22 (lymphoid), SRGN - serglycin, MIF - macrophage migration inhibitory factor (glycosylation-inhibiting factor), SYT11 - synaptotagmin xi, ORM1 - orosomucoid 1,…
GO:0002694	regulation of leukocyte activation	0.000725	0.0215	1.68	9233	286	998	52	[LGALS9 - lectin, galactoside-binding, soluble, 9, SOCS6 - suppressor of cytokine signaling 6, LST1 - leukocyte specific transcript 1, FLT3LG - fms-related tyrosine kinase 3 ligand, MIF - macrophage migration inhibitory factor (glycosylation-inhibiting factor), TICAM1 - toll-like receptor adaptor molecule 1, CD274 - cd274 molecule, SDC4 - syndecan 4, INHBA - inhibin, beta a, CD74 - cd74 molecule,…
GO:0071310	cellular response to organic substance	0.00073	0.0216	1.88	9233	781	251	40	[LGALS9 - lectin, galactoside-binding, soluble, 9, PDE1B - phosphodiesterase 1b, calmodulin-dependent, CCR5 - chemokine (c-c motif) receptor 5 (gene/pseudogene), IL18BP - interleukin 18 binding protein, LGMN - legumain, MICALL1 - mical-like 1, PTAFR - platelet-activating factor receptor, JUN - jun proto-oncogene, ATP1A3 - atpase, na+/k+ transporting, alpha 3 polypeptide, SLC9A1 - solute carrier f…
GO:0051247	positive regulation of protein metabolic process	0.000744	0.022	4.89	9233	1007	15	8	[ITGA5 - integrin, alpha 5 (fibronectin receptor, alpha polypeptide), XDH - xanthine dehydrogenase, ADAM8 - adam metallopeptidase domain 8, RNF128 - ring finger protein 128, e3 ubiquitin protein ligase, HMOX1 - heme oxygenase (decycling) 1, IL1RN - interleukin 1 receptor antagonist, CDKN1A - cyclin-dependent kinase inhibitor 1a (p21, cip1), MDM2 - mdm2 oncogene, e3 ubiquitin protein ligase]
GO:0009205	purine ribonucleoside triphosphate metabolic process	0.000754	0.0222	5.68	9233	89	146	8	[PGK1 - phosphoglycerate kinase 1, HK1 - hexokinase 1, TPI1 - triosephosphate isomerase 1, HK3 - hexokinase 3 (white cell), FAM20C - family with sequence similarity 20, member c, LDHA - lactate dehydrogenase a, PKM - pyruvate kinase, muscle, ENO1 - enolase 1, (alpha)]
GO:0032270	positive regulation of cellular protein metabolic process	0.00076	0.0223	1.39	9233	938	881	124	[CCNK - cyclin k, LGALS9 - lectin, galactoside-binding, soluble, 9, SLC27A1 - solute carrier family 27 (fatty acid transporter), member 1, DNAJB2 - dnaj (hsp40) homolog, subfamily b, member 2, LGMN - legumain, S1PR2 - sphingosine-1-phosphate receptor 2, SYMPK - symplekin, IKBKG - inhibitor of kappa light polypeptide gene enhancer in b-cells, kinase gamma, PSAP - prosaposin, FLT3LG - fms-related t…
GO:0022617	extracellular matrix disassembly	0.00077	0.0226	15.09	9233	24	102	4	[ADAM8 - adam metallopeptidase domain 8, LAMC1 - laminin, gamma 1 (formerly lamb2), ADAM15 - adam metallopeptidase domain 15, CTSV - cathepsin v]
GO:0045861	negative regulation of proteolysis	0.00077	0.0225	1.94	9233	160	950	32	[TIMP1 - timp metallopeptidase inhibitor 1, CSTB - cystatin b (stefin b), CST3 - cystatin c, GPX1 - glutathione peroxidase 1, PRNP - prion protein, ARRB2 - arrestin, beta 2, MDM2 - mdm2 oncogene, e3 ubiquitin protein ligase, OS9 - osteosarcoma amplified 9, endoplasmic reticulum lectin, GLG1 - golgi glycoprotein 1, BST2 - bone marrow stromal cell antigen 2, TMEM59 - transmembrane protein 59, PML -…
GO:1904951	positive regulation of establishment of protein localization	0.00079	0.0231	24.73	9233	280	4	3	[ITGAM - integrin, alpha m (complement component 3 receptor 3 subunit), ADAM8 - adam metallopeptidase domain 8, MDM2 - mdm2 oncogene, e3 ubiquitin protein ligase]
GO:0030855	epithelial cell differentiation	0.000791	0.023	2.38	9233	117	764	23	[PCNA - proliferating cell nuclear antigen, BASP1 - brain abundant, membrane attached signal protein 1, PGK1 - phosphoglycerate kinase 1, VEGFA - vascular endothelial growth factor a, SKIL - ski-like oncogene, SLC9A3R1 - solute carrier family 9, subfamily a (nhe3, cation proton antiporter 3), member 3 regulator 1, CTSB - cathepsin b, RBPJ - recombination signal binding protein for immunoglobulin …
GO:0036499	PERK-mediated unfolded protein response	0.000792	0.023	5.72	9233	10	969	6	[ASNS - asparagine synthetase (glutamine-hydrolyzing), ATF4 - activating transcription factor 4, DDIT3 - dna-damage-inducible transcript 3, HSPA5 - heat shock 70kda protein 5 (glucose-regulated protein, 78kda), ATF3 - activating transcription factor 3, CCL2 - chemokine (c-c motif) ligand 2]
GO:0032496	response to lipopolysaccharide	0.000805	0.0234	3.14	9233	171	241	14	[LGALS9 - lectin, galactoside-binding, soluble, 9, CCR5 - chemokine (c-c motif) receptor 5 (gene/pseudogene), IL18BP - interleukin 18 binding protein, TSPO - translocator protein (18kda), VIM - vimentin, JUN - jun proto-oncogene, IL1RN - interleukin 1 receptor antagonist, CXCL9 - chemokine (c-x-c motif) ligand 9, ASS1 - argininosuccinate synthase 1, SLC11A1 - solute carrier family 11 (proton-coup…
GO:0043902	positive regulation of multi-organism process	0.000807	0.0234	3.14	9233	112	394	15	[LGALS9 - lectin, galactoside-binding, soluble, 9, VPS37B - vacuolar protein sorting 37 homolog b (s. cerevisiae), PTAFR - platelet-activating factor receptor, LHFPL2 - lipoma hmgic fusion partner-like 2, P4HB - prolyl 4-hydroxylase, beta polypeptide, CCL5 - chemokine (c-c motif) ligand 5, JUN - jun proto-oncogene, CAV2 - caveolin 2, MDFIC - myod family inhibitor domain containing, ADAR - adenosi…
GO:0043305	negative regulation of mast cell degranulation	0.000827	0.0239	62.39	9233	4	74	2	[LGALS9 - lectin, galactoside-binding, soluble, 9, HMOX1 - heme oxygenase (decycling) 1]
GO:0043524	negative regulation of neuron apoptotic process	0.000837	0.0241	2.78	9233	76	742	17	[OXR1 - oxidation resistance 1, STXBP1 - syntaxin binding protein 1, LGMN - legumain, WFS1 - wolfram syndrome 1 (wolframin), JUN - jun proto-oncogene, AARS - alanyl-trna synthetase, ARRB2 - arrestin, beta 2, MEF2C - myocyte enhancer factor 2c, GCLM - glutamate-cysteine ligase, modifier subunit, APOE - apolipoprotein e, ADAM8 - adam metallopeptidase domain 8, C5AR1 - complement component 5a recept…
GO:0090288	negative regulation of cellular response to growth factor stimulus	0.000846	0.0243	2.55	9233	70	984	19	[XDH - xanthine dehydrogenase, SKI - v-ski avian sarcoma viral oncogene homolog, SKIL - ski-like oncogene, ZNF451 - zinc finger protein 451, CFLAR - casp8 and fadd-like apoptosis regulator, CAV2 - caveolin 2, CAV1 - caveolin 1, caveolae protein, 22kda, SMURF1 - smad specific e3 ubiquitin protein ligase 1, GLG1 - golgi glycoprotein 1, LEMD2 - lem domain containing 2, STRAP - serine/threonine kinas…
GO:0035455	response to interferon-alpha	0.000862	0.0247	8.67	9233	15	355	5	[ADAR - adenosine deaminase, rna-specific, BST2 - bone marrow stromal cell antigen 2, IFNAR1 - interferon (alpha, beta and omega) receptor 1, GAS6 - growth arrest-specific 6, IFNAR2 - interferon (alpha, beta and omega) receptor 2]
GO:0033634	positive regulation of cell-cell adhesion mediated by integrin	0.000891	0.0255	46.17	9233	2	200	2	[CCL5 - chemokine (c-c motif) ligand 5, PIEZO1 - piezo-type mechanosensitive ion channel component 1]
GO:0032269	negative regulation of cellular protein metabolic process	0.000895	0.0256	1.46	9233	630	923	92	[XDH - xanthine dehydrogenase, CSTB - cystatin b (stefin b), CST3 - cystatin c, TNRC6A - trinucleotide repeat containing 6a, GADD45A - growth arrest and dna-damage-inducible, alpha, LIMK1 - lim domain kinase 1, HEXIM1 - hexamethylene bis-acetamide inducible 1, MIF - macrophage migration inhibitory factor (glycosylation-inhibiting factor), RELA - v-rel avian reticuloendotheliosis viral oncogene ho…
GO:0051961	negative regulation of nervous system development	0.000914	0.0261	3.75	9233	136	217	12	[IFRD1 - interferon-related developmental regulator 1, CALR - calreticulin, SEMA4D - sema domain, immunoglobulin domain (ig), transmembrane domain (tm) and short cytoplasmic domain, (semaphorin) 4d, PLK2 - polo-like kinase 2, JAG1 - jagged 1, TSPO - translocator protein (18kda), APOE - apolipoprotein e, VIM - vimentin, PMP22 - peripheral myelin protein 22, CERS2 - ceramide synthase 2, B2M - beta-…
GO:0051209	release of sequestered calcium ion into cytosol	0.000915	0.026	5.75	9233	27	416	7	[TPCN1 - two pore segment channel 1, ITPR3 - inositol 1,4,5-trisphosphate receptor, type 3, CCR5 - chemokine (c-c motif) receptor 5 (gene/pseudogene), MCOLN2 - mucolipin 2, HTR2B - 5-hydroxytryptamine (serotonin) receptor 2b, g protein-coupled, ERO1L - ero1-like (s. cerevisiae), DDIT3 - dna-damage-inducible transcript 3]
GO:0090402	oncogene-induced cell senescence	0.000968	0.0275	42.75	9233	2	216	2	[HMGA1 - high mobility group at-hook 1, HMGA2 - high mobility group at-hook 2]
GO:0035986	senescence-associated heterochromatin focus assembly	0.000968	0.0274	42.75	9233	2	216	2	[HMGA1 - high mobility group at-hook 1, HMGA2 - high mobility group at-hook 2]
GO:0010518	positive regulation of phospholipase activity	0.00097	0.0274	9.45	9233	27	181	5	[PTAFR - platelet-activating factor receptor, P2RY6 - pyrimidinergic receptor p2y, g-protein coupled, 6, GNA13 - guanine nucleotide binding protein (g protein), alpha 13, C5AR1 - complement component 5a receptor 1, CCL5 - chemokine (c-c motif) ligand 5]
GO:0034441	plasma lipoprotein particle oxidation	0.000975	0.0275	1025.89	9233	1	9	1	[PLA2G7 - phospholipase a2, group vii (platelet-activating factor acetylhydrolase, plasma)]
GO:1903793	positive regulation of anion transport	0.000988	0.0278	26.92	9233	21	49	3	[ATF4 - activating transcription factor 4, APOE - apolipoprotein e, PTAFR - platelet-activating factor receptor]

## Sheet: B_M1>AM_@_H37RV
GO.Term	Description	P.value	FDR.q.value	Enrichment	N	B	n	b	Genes
GO:0002376	immune system process	9.01e-18	1.18e-13	1.88	9233	1210	808	199	[LGALS9 - lectin, galactoside-binding, soluble, 9, BNIP3 - bcl2/adenovirus e1b 19kda interacting protein 3, PRDX6 - peroxiredoxin 6, CLEC12A - c-type lectin domain family 12, member a, LIMK1 - lim domain kinase 1, BLNK - b-cell linker, TICAM1 - toll-like receptor adaptor molecule 1, CD274 - cd274 molecule, BST2 - bone marrow stromal cell antigen 2, BSG - basigin (ok blood group), PML - promyelocy…
GO:0006955	immune response	4.91e-15	3.23e-11	2.44	9233	428	867	98	[NCF4 - neutrophil cytosolic factor 4, 40kda, ERAP1 - endoplasmic reticulum aminopeptidase 1, IKBKG - inhibitor of kappa light polypeptide gene enhancer in b-cells, kinase gamma, CXCL9 - chemokine (c-x-c motif) ligand 9, MIF - macrophage migration inhibitory factor (glycosylation-inhibiting factor), HEXIM1 - hexamethylene bis-acetamide inducible 1, BLNK - b-cell linker, CD274 - cd274 molecule, TI…
GO:0050896	response to stimulus	1.42e-12	6.23e-09	1.49	9233	2664	573	247	[LGALS9 - lectin, galactoside-binding, soluble, 9, CCNK - cyclin k, PRDX6 - peroxiredoxin 6, BNIP3 - bcl2/adenovirus e1b 19kda interacting protein 3, GFPT1 - glutamine--fructose-6-phosphate transaminase 1, LGALS3BP - lectin, galactoside-binding, soluble, 3 binding protein, CBX1 - chromobox homolog 1, BLNK - b-cell linker, ABCA1 - atp-binding cassette, sub-family a (abc1), member 1, CD274 - cd274 …
GO:0006952	defense response	2.43e-12	7.99e-09	2.09	9233	513	880	102	[LGALS9 - lectin, galactoside-binding, soluble, 9, BNIP3 - bcl2/adenovirus e1b 19kda interacting protein 3, PXK - px domain containing serine/threonine kinase, LGALS3BP - lectin, galactoside-binding, soluble, 3 binding protein, IKBKG - inhibitor of kappa light polypeptide gene enhancer in b-cells, kinase gamma, SOCS6 - suppressor of cytokine signaling 6, CXCL9 - chemokine (c-x-c motif) ligand 9, …
GO:0009607	response to biotic stimulus	4.55e-11	1.2e-07	2.84	9233	456	378	53	[LGALS9 - lectin, galactoside-binding, soluble, 9, BNIP3 - bcl2/adenovirus e1b 19kda interacting protein 3, ERAP1 - endoplasmic reticulum aminopeptidase 1, DDIT3 - dna-damage-inducible transcript 3, CXCL9 - chemokine (c-x-c motif) ligand 9, ABCA1 - atp-binding cassette, sub-family a (abc1), member 1, APOBEC1 - apolipoprotein b mrna editing enzyme, catalytic polypeptide 1, CD274 - cd274 molecule, …
GO:0030334	regulation of cell migration	7.46e-11	1.63e-07	3.18	9233	456	280	44	[ITGA5 - integrin, alpha 5 (fibronectin receptor, alpha polypeptide), LGALS9 - lectin, galactoside-binding, soluble, 9, AKT3 - v-akt murine thymoma viral oncogene homolog 3, NISCH - nischarin, LGMN - legumain, PTAFR - platelet-activating factor receptor, SLC9A3R1 - solute carrier family 9, subfamily a (nhe3, cation proton antiporter 3), member 3 regulator 1, TPM1 - tropomyosin 1 (alpha), JUN - ju…
GO:0042221	response to chemical	9.44e-11	1.77e-07	1.94	9233	1511	318	101	[LGALS9 - lectin, galactoside-binding, soluble, 9, SLC27A1 - solute carrier family 27 (fatty acid transporter), member 1, BNIP3 - bcl2/adenovirus e1b 19kda interacting protein 3, PRDX6 - peroxiredoxin 6, LGMN - legumain, DDIT3 - dna-damage-inducible transcript 3, CXCL9 - chemokine (c-x-c motif) ligand 9, APOBEC1 - apolipoprotein b mrna editing enzyme, catalytic polypeptide 1, CD274 - cd274 molecu…
GO:0019221	cytokine-mediated signaling pathway	2.05e-10	3.36e-07	2.23	9233	358	855	74	[SLC27A1 - solute carrier family 27 (fatty acid transporter), member 1, IKBKG - inhibitor of kappa light polypeptide gene enhancer in b-cells, kinase gamma, WNK1 - wnk lysine deficient protein kinase 1, RBM15 - rna binding motif protein 15, CXCL9 - chemokine (c-x-c motif) ligand 9, MIF - macrophage migration inhibitory factor (glycosylation-inhibiting factor), MID1 - midline 1 (opitz/bbb syndrome…
GO:0002252	immune effector process	4.47e-10	6.53e-07	2.62	9233	601	323	55	[PRDX6 - peroxiredoxin 6, BNIP3 - bcl2/adenovirus e1b 19kda interacting protein 3, KCNAB2 - potassium voltage-gated channel, shaker-related subfamily, beta member 2, CXCL9 - chemokine (c-x-c motif) ligand 9, APOBEC1 - apolipoprotein b mrna editing enzyme, catalytic polypeptide 1, TICAM1 - toll-like receptor adaptor molecule 1, SLC11A1 - solute carrier family 11 (proton-coupled divalent metal ion …
GO:0048583	regulation of response to stimulus	4.53e-10	5.95e-07	1.39	9233	2186	894	295	[LGALS9 - lectin, galactoside-binding, soluble, 9, ARAP1 - arfgap with rhogap domain, ankyrin repeat and ph domain 1, BNIP3 - bcl2/adenovirus e1b 19kda interacting protein 3, LIMK1 - lim domain kinase 1, BLNK - b-cell linker, ABCA1 - atp-binding cassette, sub-family a (abc1), member 1, TICAM1 - toll-like receptor adaptor molecule 1, CD274 - cd274 molecule, OS9 - osteosarcoma amplified 9, endoplas…
GO:2000145	regulation of cell motility	4.71e-10	5.63e-07	3.01	9233	482	280	44	[ITGA5 - integrin, alpha 5 (fibronectin receptor, alpha polypeptide), LGALS9 - lectin, galactoside-binding, soluble, 9, AKT3 - v-akt murine thymoma viral oncogene homolog 3, NISCH - nischarin, LGMN - legumain, PTAFR - platelet-activating factor receptor, SLC9A3R1 - solute carrier family 9, subfamily a (nhe3, cation proton antiporter 3), member 3 regulator 1, TPM1 - tropomyosin 1 (alpha), JUN - ju…
GO:0043207	response to external biotic stimulus	4.86e-10	5.32e-07	2.06	9233	437	870	85	[LGALS9 - lectin, galactoside-binding, soluble, 9, ERAP1 - endoplasmic reticulum aminopeptidase 1, BNIP3 - bcl2/adenovirus e1b 19kda interacting protein 3, IKBKG - inhibitor of kappa light polypeptide gene enhancer in b-cells, kinase gamma, NLRC5 - nlr family, card domain containing 5, CXCL9 - chemokine (c-x-c motif) ligand 9, APOBEC1 - apolipoprotein b mrna editing enzyme, catalytic polypeptide …
GO:0009605	response to external stimulus	5.17e-10	5.23e-07	2.26	9233	768	378	71	[LGALS9 - lectin, galactoside-binding, soluble, 9, ERAP1 - endoplasmic reticulum aminopeptidase 1, BNIP3 - bcl2/adenovirus e1b 19kda interacting protein 3, SLC9A1 - solute carrier family 9, subfamily a (nhe1, cation proton antiporter 1), member 1, DDIT3 - dna-damage-inducible transcript 3, TNRC6A - trinucleotide repeat containing 6a, CXCL9 - chemokine (c-x-c motif) ligand 9, APOBEC1 - apolipoprot…
GO:0040012	regulation of locomotion	5.36e-10	5.03e-07	2.91	9233	522	280	46	[ITGA5 - integrin, alpha 5 (fibronectin receptor, alpha polypeptide), LGALS9 - lectin, galactoside-binding, soluble, 9, AKT3 - v-akt murine thymoma viral oncogene homolog 3, NISCH - nischarin, LGMN - legumain, PTAFR - platelet-activating factor receptor, SLC9A3R1 - solute carrier family 9, subfamily a (nhe3, cation proton antiporter 3), member 3 regulator 1, TPM1 - tropomyosin 1 (alpha), JUN - ju…
GO:0051707	response to other organism	7.86e-10	6.88e-07	2.29	9233	300	888	66	[LGALS9 - lectin, galactoside-binding, soluble, 9, BNIP3 - bcl2/adenovirus e1b 19kda interacting protein 3, ERAP1 - endoplasmic reticulum aminopeptidase 1, IKBKG - inhibitor of kappa light polypeptide gene enhancer in b-cells, kinase gamma, NLRC5 - nlr family, card domain containing 5, CXCL9 - chemokine (c-x-c motif) ligand 9, APOBEC1 - apolipoprotein b mrna editing enzyme, catalytic polypeptide …
GO:0051270	regulation of cellular component movement	8.14e-10	6.69e-07	2.92	9233	509	280	45	[ITGA5 - integrin, alpha 5 (fibronectin receptor, alpha polypeptide), LGALS9 - lectin, galactoside-binding, soluble, 9, ARAP1 - arfgap with rhogap domain, ankyrin repeat and ph domain 1, AKT3 - v-akt murine thymoma viral oncogene homolog 3, NISCH - nischarin, LGMN - legumain, PTAFR - platelet-activating factor receptor, SLC9A3R1 - solute carrier family 9, subfamily a (nhe3, cation proton antiport…
GO:0051239	regulation of multicellular organismal process	1.77e-09	1.37e-06	2.39	9233	1488	143	55	[XDH - xanthine dehydrogenase, LGALS9 - lectin, galactoside-binding, soluble, 9, SLC27A1 - solute carrier family 27 (fatty acid transporter), member 1, PGK1 - phosphoglycerate kinase 1, S1PR2 - sphingosine-1-phosphate receptor 2, SRGN - serglycin, SLC11A1 - solute carrier family 11 (proton-coupled divalent metal ion transporter), member 1, PLK2 - polo-like kinase 2, CD74 - cd74 molecule, major hi…
GO:0048584	positive regulation of response to stimulus	2.19e-09	1.6e-06	1.6	9233	1186	804	165	[ARAP1 - arfgap with rhogap domain, ankyrin repeat and ph domain 1, LGALS9 - lectin, galactoside-binding, soluble, 9, BNIP3 - bcl2/adenovirus e1b 19kda interacting protein 3, S1PR2 - sphingosine-1-phosphate receptor 2, LGMN - legumain, SSH1 - slingshot protein phosphatase 1, IKBKG - inhibitor of kappa light polypeptide gene enhancer in b-cells, kinase gamma, DDIT3 - dna-damage-inducible transcrip…
GO:0050793	regulation of developmental process	2.51e-09	1.73e-06	2.1	9233	1297	251	74	[ARAP1 - arfgap with rhogap domain, ankyrin repeat and ph domain 1, XDH - xanthine dehydrogenase, LGALS9 - lectin, galactoside-binding, soluble, 9, AKT3 - v-akt murine thymoma viral oncogene homolog 3, ERAP1 - endoplasmic reticulum aminopeptidase 1, BNIP3 - bcl2/adenovirus e1b 19kda interacting protein 3, PGK1 - phosphoglycerate kinase 1, S1PR2 - sphingosine-1-phosphate receptor 2, LGMN - legumai…
GO:0046903	secretion	2.62e-09	1.72e-06	2.25	9233	618	445	67	[SYN1 - synapsin i, XDH - xanthine dehydrogenase, PRDX6 - peroxiredoxin 6, LGALS3BP - lectin, galactoside-binding, soluble, 3 binding protein, CLEC12A - c-type lectin domain family 12, member a, CST3 - cystatin c, KCNAB2 - potassium voltage-gated channel, shaker-related subfamily, beta member 2, SRGN - serglycin, ABCA1 - atp-binding cassette, sub-family a (abc1), member 1, STXBP5 - syntaxin bindi…
GO:0080134	regulation of response to stress	2.85e-09	1.79e-06	1.76	9233	822	774	121	[LGALS9 - lectin, galactoside-binding, soluble, 9, ERAP1 - endoplasmic reticulum aminopeptidase 1, IKBKG - inhibitor of kappa light polypeptide gene enhancer in b-cells, kinase gamma, DDIT3 - dna-damage-inducible transcript 3, GADD45A - growth arrest and dna-damage-inducible, alpha, HEXIM1 - hexamethylene bis-acetamide inducible 1, MIF - macrophage migration inhibitory factor (glycosylation-inhib…
GO:0006950	response to stress	3.98e-09	2.38e-06	1.43	9233	1744	898	243	[CCNK - cyclin k, LGALS9 - lectin, galactoside-binding, soluble, 9, BNIP3 - bcl2/adenovirus e1b 19kda interacting protein 3, PRDX6 - peroxiredoxin 6, PXK - px domain containing serine/threonine kinase, GFPT1 - glutamine--fructose-6-phosphate transaminase 1, LGALS3BP - lectin, galactoside-binding, soluble, 3 binding protein, CBX1 - chromobox homolog 1, BLNK - b-cell linker, ABCA1 - atp-binding cas…
GO:0010941	regulation of cell death	5.88e-09	3.36e-06	1.62	9233	954	902	151	[LGALS9 - lectin, galactoside-binding, soluble, 9, BNIP3 - bcl2/adenovirus e1b 19kda interacting protein 3, LGMN - legumain, SSH1 - slingshot protein phosphatase 1, IKBKG - inhibitor of kappa light polypeptide gene enhancer in b-cells, kinase gamma, COL18A1 - collagen, type xviii, alpha 1, DDIT3 - dna-damage-inducible transcript 3, AARS - alanyl-trna synthetase, GADD45A - growth arrest and dna-da…
GO:0042981	regulation of apoptotic process	6.54e-09	3.58e-06	1.65	9233	874	902	141	[LGALS9 - lectin, galactoside-binding, soluble, 9, BNIP3 - bcl2/adenovirus e1b 19kda interacting protein 3, LGMN - legumain, COL18A1 - collagen, type xviii, alpha 1, DDIT3 - dna-damage-inducible transcript 3, AARS - alanyl-trna synthetase, GADD45A - growth arrest and dna-damage-inducible, alpha, MIF - macrophage migration inhibitory factor (glycosylation-inhibiting factor), CD274 - cd274 molecule…
GO:0051704	multi-organism process	6.65e-09	3.5e-06	1.68	9233	794	911	132	[CCNK - cyclin k, LGALS9 - lectin, galactoside-binding, soluble, 9, BNIP3 - bcl2/adenovirus e1b 19kda interacting protein 3, ERAP1 - endoplasmic reticulum aminopeptidase 1, IKBKG - inhibitor of kappa light polypeptide gene enhancer in b-cells, kinase gamma, RBM15 - rna binding motif protein 15, CXCL9 - chemokine (c-x-c motif) ligand 9, APOBEC1 - apolipoprotein b mrna editing enzyme, catalytic pol…
GO:2000026	regulation of multicellular organismal development	8.96e-09	4.53e-06	2.75	9233	987	143	42	[LGALS9 - lectin, galactoside-binding, soluble, 9, XDH - xanthine dehydrogenase, ITGA5 - integrin, alpha 5 (fibronectin receptor, alpha polypeptide), PGK1 - phosphoglycerate kinase 1, STAB1 - stabilin 1, S1PR2 - sphingosine-1-phosphate receptor 2, JUN - jun proto-oncogene, GPX1 - glutathione peroxidase 1, SRGN - serglycin, MDM2 - mdm2 oncogene, e3 ubiquitin protein ligase, B2M - beta-2-microglobu…
GO:0009615	response to virus	1.24e-08	6.04e-06	2.65	9233	173	867	43	[LGALS9 - lectin, galactoside-binding, soluble, 9, BNIP3 - bcl2/adenovirus e1b 19kda interacting protein 3, IRF9 - interferon regulatory factor 9, CXCR4 - chemokine (c-x-c motif) receptor 4, IKBKG - inhibitor of kappa light polypeptide gene enhancer in b-cells, kinase gamma, STAT2 - signal transducer and activator of transcription 2, 113kda, NLRC5 - nlr family, card domain containing 5, STAT1 - s…
GO:0002687	positive regulation of leukocyte migration	1.56e-08	7.3e-06	4.04	9233	70	783	24	[LGALS9 - lectin, galactoside-binding, soluble, 9, CSF1 - colony stimulating factor 1 (macrophage), VEGFA - vascular endothelial growth factor a, LGMN - legumain, CMKLR1 - chemokine-like receptor 1, PTAFR - platelet-activating factor receptor, WNK1 - wnk lysine deficient protein kinase 1, CCL5 - chemokine (c-c motif) ligand 5, CCL8 - chemokine (c-c motif) ligand 8, PLA2G7 - phospholipase a2, grou…
GO:0043067	regulation of programmed cell death	1.73e-08	7.82e-06	1.63	9233	886	902	141	[LGALS9 - lectin, galactoside-binding, soluble, 9, BNIP3 - bcl2/adenovirus e1b 19kda interacting protein 3, LGMN - legumain, COL18A1 - collagen, type xviii, alpha 1, DDIT3 - dna-damage-inducible transcript 3, AARS - alanyl-trna synthetase, GADD45A - growth arrest and dna-damage-inducible, alpha, MIF - macrophage migration inhibitory factor (glycosylation-inhibiting factor), CD274 - cd274 molecule…
GO:1901700	response to oxygen-containing compound	1.76e-08	7.73e-06	2.36	9233	769	280	55	[LGALS9 - lectin, galactoside-binding, soluble, 9, SLC27A1 - solute carrier family 27 (fatty acid transporter), member 1, BNIP3 - bcl2/adenovirus e1b 19kda interacting protein 3, LGMN - legumain, CAPN2 - calpain 2, (m/ii) large subunit, ATP1A3 - atpase, na+/k+ transporting, alpha 3 polypeptide, SLC9A1 - solute carrier family 9, subfamily a (nhe1, cation proton antiporter 1), member 1, CXCL9 - che…
GO:0032879	regulation of localization	1.82e-08	7.73e-06	1.66	9233	1374	527	130	[ARAP1 - arfgap with rhogap domain, ankyrin repeat and ph domain 1, LGALS9 - lectin, galactoside-binding, soluble, 9, LGMN - legumain, KCNAB2 - potassium voltage-gated channel, shaker-related subfamily, beta member 2, DDIT3 - dna-damage-inducible transcript 3, CXCL9 - chemokine (c-x-c motif) ligand 9, MIF - macrophage migration inhibitory factor (glycosylation-inhibiting factor), ABCA1 - atp-bind…
GO:0016192	vesicle-mediated transport	2.04e-08	8.4e-06	1.59	9233	1101	795	151	[TMEM87B - transmembrane protein 87b, PRDX6 - peroxiredoxin 6, CLEC12A - c-type lectin domain family 12, member a, LGALS3BP - lectin, galactoside-binding, soluble, 3 binding protein, KCNAB2 - potassium voltage-gated channel, shaker-related subfamily, beta member 2, BET1 - bet1 golgi vesicular membrane trafficking protein, MIF - macrophage migration inhibitory factor (glycosylation-inhibiting fact…
GO:0051272	positive regulation of cellular component movement	2.13e-08	8.46e-06	2.98	9233	292	393	37	[ITGA5 - integrin, alpha 5 (fibronectin receptor, alpha polypeptide), LGALS9 - lectin, galactoside-binding, soluble, 9, AKT3 - v-akt murine thymoma viral oncogene homolog 3, LGMN - legumain, PTAFR - platelet-activating factor receptor, JUN - jun proto-oncogene, PLA2G7 - phospholipase a2, group vii (platelet-activating factor acetylhydrolase, plasma), CCR1 - chemokine (c-c motif) receptor 1, HYAL1…
GO:0032940	secretion by cell	2.24e-08	8.67e-06	1.98	9233	578	636	79	[SYN1 - synapsin i, PRDX6 - peroxiredoxin 6, CSTB - cystatin b (stefin b), GTPBP2 - gtp binding protein 2, CST3 - cystatin c, CLEC12A - c-type lectin domain family 12, member a, LGALS3BP - lectin, galactoside-binding, soluble, 3 binding protein, KCNAB2 - potassium voltage-gated channel, shaker-related subfamily, beta member 2, SRGN - serglycin, MIF - macrophage migration inhibitory factor (glycos…
GO:0002684	positive regulation of immune system process	2.3e-08	8.64e-06	1.89	9233	541	804	89	[LGALS9 - lectin, galactoside-binding, soluble, 9, LGMN - legumain, IKBKG - inhibitor of kappa light polypeptide gene enhancer in b-cells, kinase gamma, WNK1 - wnk lysine deficient protein kinase 1, NLRC5 - nlr family, card domain containing 5, LIMK1 - lim domain kinase 1, HEXIM1 - hexamethylene bis-acetamide inducible 1, MIF - macrophage migration inhibitory factor (glycosylation-inhibiting fact…
GO:0051241	negative regulation of multicellular organismal process	2.36e-08	8.62e-06	3.53	9233	557	136	29	[XDH - xanthine dehydrogenase, LGALS9 - lectin, galactoside-binding, soluble, 9, LRPAP1 - low density lipoprotein receptor-related protein associated protein 1, PGK1 - phosphoglycerate kinase 1, S1PR2 - sphingosine-1-phosphate receptor 2, STAB1 - stabilin 1, RNF128 - ring finger protein 128, e3 ubiquitin protein ligase, SRGN - serglycin, PROCR - protein c receptor, endothelial, MDM2 - mdm2 oncoge…
GO:0051240	positive regulation of multicellular organismal process	2.57e-08	9.12e-06	1.62	9233	881	905	140	[LGALS9 - lectin, galactoside-binding, soluble, 9, SLC27A1 - solute carrier family 27 (fatty acid transporter), member 1, ERAP1 - endoplasmic reticulum aminopeptidase 1, LGMN - legumain, SSH1 - slingshot protein phosphatase 1, DDIT3 - dna-damage-inducible transcript 3, LIMK1 - lim domain kinase 1, RAB8B - rab8b, member ras oncogene family, MIF - macrophage migration inhibitory factor (glycosylati…
GO:0042127	regulation of cell proliferation	2.73e-08	9.43e-06	1.88	9233	847	522	90	[LGALS9 - lectin, galactoside-binding, soluble, 9, XDH - xanthine dehydrogenase, AKT3 - v-akt murine thymoma viral oncogene homolog 3, S1PR2 - sphingosine-1-phosphate receptor 2, LGMN - legumain, EMP3 - epithelial membrane protein 3, LST1 - leukocyte specific transcript 1, CXCL9 - chemokine (c-x-c motif) ligand 9, PAXBP1 - pax3 and pax7 binding protein 1, MIF - macrophage migration inhibitory fac…
GO:0023051	regulation of signaling	3.16e-08	1.06e-05	1.39	9233	1887	894	254	[LGALS9 - lectin, galactoside-binding, soluble, 9, ARAP1 - arfgap with rhogap domain, ankyrin repeat and ph domain 1, BNIP3 - bcl2/adenovirus e1b 19kda interacting protein 3, PXK - px domain containing serine/threonine kinase, ATAD1 - atpase family, aaa domain containing 1, BLNK - b-cell linker, ABCA1 - atp-binding cassette, sub-family a (abc1), member 1, TICAM1 - toll-like receptor adaptor molec…
GO:0009966	regulation of signal transduction	3.23e-08	1.06e-05	1.41	9233	1725	894	236	[ARAP1 - arfgap with rhogap domain, ankyrin repeat and ph domain 1, LGALS9 - lectin, galactoside-binding, soluble, 9, BNIP3 - bcl2/adenovirus e1b 19kda interacting protein 3, BLNK - b-cell linker, ABCA1 - atp-binding cassette, sub-family a (abc1), member 1, TICAM1 - toll-like receptor adaptor molecule 1, RELA - v-rel avian reticuloendotheliosis viral oncogene homolog a, SNW1 - snw domain containi…
GO:0065008	regulation of biological quality	3.26e-08	1.05e-05	1.8	9233	1866	250	91	[LGALS9 - lectin, galactoside-binding, soluble, 9, XDH - xanthine dehydrogenase, ARAP1 - arfgap with rhogap domain, ankyrin repeat and ph domain 1, SCPEP1 - serine carboxypeptidase 1, SLC27A1 - solute carrier family 27 (fatty acid transporter), member 1, AKT3 - v-akt murine thymoma viral oncogene homolog 3, ERAP1 - endoplasmic reticulum aminopeptidase 1, PRDX6 - peroxiredoxin 6, BNIP3 - bcl2/aden…
GO:0010646	regulation of cell communication	3.28e-08	1.03e-05	1.39	9233	1870	894	252	[LGALS9 - lectin, galactoside-binding, soluble, 9, ARAP1 - arfgap with rhogap domain, ankyrin repeat and ph domain 1, BNIP3 - bcl2/adenovirus e1b 19kda interacting protein 3, PXK - px domain containing serine/threonine kinase, ATAD1 - atpase family, aaa domain containing 1, BLNK - b-cell linker, ABCA1 - atp-binding cassette, sub-family a (abc1), member 1, TICAM1 - toll-like receptor adaptor molec…
GO:0006887	exocytosis	3.29e-08	1e-05	2.72	9233	489	292	42	[RALA - v-ral simian leukemia viral oncogene homolog a (ras related), PRDX6 - peroxiredoxin 6, CLEC4D - c-type lectin domain family 4, member d, LGALS3BP - lectin, galactoside-binding, soluble, 3 binding protein, ITGAM - integrin, alpha m (complement component 3 receptor 3 subunit), PTAFR - platelet-activating factor receptor, METTL7A - methyltransferase like 7a, SRGN - serglycin, CCR1 - chemokin…
GO:0030335	positive regulation of cell migration	3.65e-08	1.09e-05	2.97	9233	285	393	36	[ITGA5 - integrin, alpha 5 (fibronectin receptor, alpha polypeptide), LGALS9 - lectin, galactoside-binding, soluble, 9, AKT3 - v-akt murine thymoma viral oncogene homolog 3, LGMN - legumain, PTAFR - platelet-activating factor receptor, JUN - jun proto-oncogene, PLA2G7 - phospholipase a2, group vii (platelet-activating factor acetylhydrolase, plasma), CCR1 - chemokine (c-c motif) receptor 1, HYAL1…
GO:0040011	locomotion	4.18e-08	1.22e-05	2.21	9233	481	520	60	[LGALS9 - lectin, galactoside-binding, soluble, 9, SLC7A8 - solute carrier family 7 (amino acid transporter light chain, l system), member 8, SLC9A1 - solute carrier family 9, subfamily a (nhe1, cation proton antiporter 1), member 1, CXCL9 - chemokine (c-x-c motif) ligand 9, MIF - macrophage migration inhibitory factor (glycosylation-inhibiting factor), SLC16A3 - solute carrier family 16 (monocar…
GO:2000147	positive regulation of cell motility	4.59e-08	1.31e-05	2.95	9233	287	393	36	[ITGA5 - integrin, alpha 5 (fibronectin receptor, alpha polypeptide), LGALS9 - lectin, galactoside-binding, soluble, 9, AKT3 - v-akt murine thymoma viral oncogene homolog 3, LGMN - legumain, PTAFR - platelet-activating factor receptor, JUN - jun proto-oncogene, PLA2G7 - phospholipase a2, group vii (platelet-activating factor acetylhydrolase, plasma), CCR1 - chemokine (c-c motif) receptor 1, HYAL1…
GO:0050776	regulation of immune response	5.69e-08	1.59e-05	1.88	9233	526	804	86	[LGALS9 - lectin, galactoside-binding, soluble, 9, ERAP1 - endoplasmic reticulum aminopeptidase 1, IKBKG - inhibitor of kappa light polypeptide gene enhancer in b-cells, kinase gamma, WNK1 - wnk lysine deficient protein kinase 1, NLRC5 - nlr family, card domain containing 5, LIMK1 - lim domain kinase 1, HEXIM1 - hexamethylene bis-acetamide inducible 1, MIF - macrophage migration inhibitory factor…
GO:0022603	regulation of anatomical structure morphogenesis	5.76e-08	1.58e-05	2.78	9233	533	243	39	[ITGA5 - integrin, alpha 5 (fibronectin receptor, alpha polypeptide), ARAP1 - arfgap with rhogap domain, ankyrin repeat and ph domain 1, XDH - xanthine dehydrogenase, ERAP1 - endoplasmic reticulum aminopeptidase 1, BNIP3 - bcl2/adenovirus e1b 19kda interacting protein 3, AKT3 - v-akt murine thymoma viral oncogene homolog 3, PGK1 - phosphoglycerate kinase 1, STAB1 - stabilin 1, SLC9A3R1 - solute c…
GO:0055065	metal ion homeostasis	5.84e-08	1.57e-05	3.11	9233	271	362	33	[CCR5 - chemokine (c-c motif) receptor 5 (gene/pseudogene), BNIP3 - bcl2/adenovirus e1b 19kda interacting protein 3, BAK1 - bcl2-antagonist/killer 1, ATP1A3 - atpase, na+/k+ transporting, alpha 3 polypeptide, DDIT3 - dna-damage-inducible transcript 3, SLC7A8 - solute carrier family 7 (amino acid transporter light chain, l system), member 8, SLC9A1 - solute carrier family 9, subfamily a (nhe1, cat…
GO:0040017	positive regulation of locomotion	5.92e-08	1.55e-05	2.72	9233	305	445	40	[ITGA5 - integrin, alpha 5 (fibronectin receptor, alpha polypeptide), LGALS9 - lectin, galactoside-binding, soluble, 9, AKT3 - v-akt murine thymoma viral oncogene homolog 3, LGMN - legumain, PTAFR - platelet-activating factor receptor, JUN - jun proto-oncogene, PLA2G7 - phospholipase a2, group vii (platelet-activating factor acetylhydrolase, plasma), CCR1 - chemokine (c-c motif) receptor 1, HYAL1…
GO:0048518	positive regulation of biological process	1.03e-07	2.64e-05	1.47	9233	3276	281	147	[ARAP1 - arfgap with rhogap domain, ankyrin repeat and ph domain 1, LGALS9 - lectin, galactoside-binding, soluble, 9, SLC27A1 - solute carrier family 27 (fatty acid transporter), member 1, PRDX6 - peroxiredoxin 6, BNIP3 - bcl2/adenovirus e1b 19kda interacting protein 3, ERAP1 - endoplasmic reticulum aminopeptidase 1, S1PR2 - sphingosine-1-phosphate receptor 2, LGMN - legumain, DDIT3 - dna-damage-…
GO:0002682	regulation of immune system process	1.03e-07	2.6e-05	1.67	9233	820	804	119	[LGALS9 - lectin, galactoside-binding, soluble, 9, ERAP1 - endoplasmic reticulum aminopeptidase 1, LGMN - legumain, IKBKG - inhibitor of kappa light polypeptide gene enhancer in b-cells, kinase gamma, RBM15 - rna binding motif protein 15, SOCS6 - suppressor of cytokine signaling 6, TNRC6A - trinucleotide repeat containing 6a, LIMK1 - lim domain kinase 1, HEXIM1 - hexamethylene bis-acetamide induc…
GO:0050900	leukocyte migration	1.05e-07	2.61e-05	3.24	9233	160	517	29	[ITGA5 - integrin, alpha 5 (fibronectin receptor, alpha polypeptide), CCR5 - chemokine (c-c motif) receptor 5 (gene/pseudogene), MCOLN2 - mucolipin 2, ITGAM - integrin, alpha m (complement component 3 receptor 3 subunit), SLC7A8 - solute carrier family 7 (amino acid transporter light chain, l system), member 8, CXCL9 - chemokine (c-x-c motif) ligand 9, MIF - macrophage migration inhibitory factor…
GO:0002685	regulation of leukocyte migration	1.08e-07	2.64e-05	4.01	9233	102	519	23	[LGALS9 - lectin, galactoside-binding, soluble, 9, VEGFA - vascular endothelial growth factor a, LGMN - legumain, PTAFR - platelet-activating factor receptor, CCL5 - chemokine (c-c motif) ligand 5, CCL8 - chemokine (c-c motif) ligand 8, MIF - macrophage migration inhibitory factor (glycosylation-inhibiting factor), PLA2G7 - phospholipase a2, group vii (platelet-activating factor acetylhydrolase, …
GO:0045055	regulated exocytosis	1.28e-07	3.05e-05	2.75	9233	448	285	38	[PRDX6 - peroxiredoxin 6, CLEC4D - c-type lectin domain family 4, member d, LGALS3BP - lectin, galactoside-binding, soluble, 3 binding protein, ITGAM - integrin, alpha m (complement component 3 receptor 3 subunit), PTAFR - platelet-activating factor receptor, METTL7A - methyltransferase like 7a, SRGN - serglycin, PDGFB - platelet-derived growth factor beta polypeptide, B2M - beta-2-microglobulin,…
GO:0006935	chemotaxis	1.3e-07	3.05e-05	3.2	9233	153	547	29	[LGALS9 - lectin, galactoside-binding, soluble, 9, RALA - v-ral simian leukemia viral oncogene homolog a (ras related), CCR5 - chemokine (c-c motif) receptor 5 (gene/pseudogene), PTAFR - platelet-activating factor receptor, CMTM7 - cklf-like marvel transmembrane domain containing 7, CXCL9 - chemokine (c-x-c motif) ligand 9, MIF - macrophage migration inhibitory factor (glycosylation-inhibiting fa…
GO:0030155	regulation of cell adhesion	1.3e-07	3.01e-05	2.29	9233	367	571	52	[LGALS9 - lectin, galactoside-binding, soluble, 9, SOCS6 - suppressor of cytokine signaling 6, SLC9A1 - solute carrier family 9, subfamily a (nhe1, cation proton antiporter 1), member 1, UTRN - utrophin, CD274 - cd274 molecule, PKP4 - plakophilin 4, FAF1 - fas (tnfrsf6) associated factor 1, CD74 - cd74 molecule, major histocompatibility complex, class ii invariant chain, JAG1 - jagged 1, PML - pr…
GO:0098771	inorganic ion homeostasis	1.44e-07	3.25e-05	2.88	9233	310	362	35	[CCR5 - chemokine (c-c motif) receptor 5 (gene/pseudogene), BNIP3 - bcl2/adenovirus e1b 19kda interacting protein 3, BAK1 - bcl2-antagonist/killer 1, SLC9A3R1 - solute carrier family 9, subfamily a (nhe3, cation proton antiporter 3), member 3 regulator 1, ATP1A3 - atpase, na+/k+ transporting, alpha 3 polypeptide, DDIT3 - dna-damage-inducible transcript 3, SLC7A8 - solute carrier family 7 (amino a…
GO:0042330	taxis	1.47e-07	3.29e-05	3.18	9233	154	547	29	[LGALS9 - lectin, galactoside-binding, soluble, 9, RALA - v-ral simian leukemia viral oncogene homolog a (ras related), CCR5 - chemokine (c-c motif) receptor 5 (gene/pseudogene), PTAFR - platelet-activating factor receptor, CMTM7 - cklf-like marvel transmembrane domain containing 7, CXCL9 - chemokine (c-x-c motif) ligand 9, MIF - macrophage migration inhibitory factor (glycosylation-inhibiting fa…
GO:0050801	ion homeostasis	1.68e-07	3.67e-05	2.76	9233	341	363	37	[CCR5 - chemokine (c-c motif) receptor 5 (gene/pseudogene), BNIP3 - bcl2/adenovirus e1b 19kda interacting protein 3, BAK1 - bcl2-antagonist/killer 1, SLC9A3R1 - solute carrier family 9, subfamily a (nhe3, cation proton antiporter 3), member 3 regulator 1, ATP1A3 - atpase, na+/k+ transporting, alpha 3 polypeptide, DDIT3 - dna-damage-inducible transcript 3, SLC7A8 - solute carrier family 7 (amino a…
GO:0006757	ATP generation from ADP	1.89e-07	4.08e-05	21.29	9233	23	132	7	[PGK1 - phosphoglycerate kinase 1, HK1 - hexokinase 1, HK3 - hexokinase 3 (white cell), TPI1 - triosephosphate isomerase 1, LDHA - lactate dehydrogenase a, PKM - pyruvate kinase, muscle, ENO1 - enolase 1, (alpha)]
GO:0006096	glycolytic process	1.89e-07	4.01e-05	21.29	9233	23	132	7	[PGK1 - phosphoglycerate kinase 1, HK1 - hexokinase 1, HK3 - hexokinase 3 (white cell), TPI1 - triosephosphate isomerase 1, LDHA - lactate dehydrogenase a, PKM - pyruvate kinase, muscle, ENO1 - enolase 1, (alpha)]
GO:0007165	signal transduction	2.13e-07	4.44e-05	1.47	9233	2175	481	167	[LGALS9 - lectin, galactoside-binding, soluble, 9, ARAP1 - arfgap with rhogap domain, ankyrin repeat and ph domain 1, SLC27A1 - solute carrier family 27 (fatty acid transporter), member 1, BNIP3 - bcl2/adenovirus e1b 19kda interacting protein 3, GFPT1 - glutamine--fructose-6-phosphate transaminase 1, S1PR2 - sphingosine-1-phosphate receptor 2, LGALS3BP - lectin, galactoside-binding, soluble, 3 bi…
GO:0065007	biological regulation	2.18e-07	4.48e-05	1.15	9233	5965	683	508	[CREB5 - camp responsive element binding protein 5, ARAP1 - arfgap with rhogap domain, ankyrin repeat and ph domain 1, AFG3L2 - afg3 atpase family member 3-like 2 (s. cerevisiae), LGALS9 - lectin, galactoside-binding, soluble, 9, PRDX6 - peroxiredoxin 6, GFPT1 - glutamine--fructose-6-phosphate transaminase 1, C9orf3 - chromosome 9 open reading frame 3, LGALS3BP - lectin, galactoside-binding, solu…
GO:1902533	positive regulation of intracellular signal transduction	2.36e-07	4.78e-05	1.74	9233	593	888	99	[LGALS9 - lectin, galactoside-binding, soluble, 9, S1PR2 - sphingosine-1-phosphate receptor 2, IKBKG - inhibitor of kappa light polypeptide gene enhancer in b-cells, kinase gamma, DDIT3 - dna-damage-inducible transcript 3, CXCL9 - chemokine (c-x-c motif) ligand 9, GADD45A - growth arrest and dna-damage-inducible, alpha, MIF - macrophage migration inhibitory factor (glycosylation-inhibiting factor…
GO:0001775	cell activation	2.49e-07	4.95e-05	2.76	9233	641	188	36	[PRDX6 - peroxiredoxin 6, CLEC4D - c-type lectin domain family 4, member d, ITGAM - integrin, alpha m (complement component 3 receptor 3 subunit), PTAFR - platelet-activating factor receptor, JUN - jun proto-oncogene, METTL7A - methyltransferase like 7a, BLNK - b-cell linker, B2M - beta-2-microglobulin, SLC11A1 - solute carrier family 11 (proton-coupled divalent metal ion transporter), member 1, …
GO:0031099	regeneration	2.61e-07	5.11e-05	9.42	9233	77	140	11	[IFRD1 - interferon-related developmental regulator 1, PCNA - proliferating cell nuclear antigen, C5AR1 - complement component 5a receptor 1, JUN - jun proto-oncogene, HMOX1 - heme oxygenase (decycling) 1, IGF2R - insulin-like growth factor 2 receptor, CDKN1A - cyclin-dependent kinase inhibitor 1a (p21, cip1), GPX1 - glutathione peroxidase 1, PKM - pyruvate kinase, muscle, ADAM15 - adam metallope…
GO:0042866	pyruvate biosynthetic process	2.61e-07	5.05e-05	20.4	9233	24	132	7	[PGK1 - phosphoglycerate kinase 1, HK1 - hexokinase 1, HK3 - hexokinase 3 (white cell), TPI1 - triosephosphate isomerase 1, LDHA - lactate dehydrogenase a, PKM - pyruvate kinase, muscle, ENO1 - enolase 1, (alpha)]
GO:0002274	myeloid leukocyte activation	2.64e-07	5.02e-05	2.81	9233	403	285	35	[PRDX6 - peroxiredoxin 6, CLEC4D - c-type lectin domain family 4, member d, PTAFR - platelet-activating factor receptor, ITGAM - integrin, alpha m (complement component 3 receptor 3 subunit), RBPJ - recombination signal binding protein for immunoglobulin kappa j region, JUN - jun proto-oncogene, METTL7A - methyltransferase like 7a, B2M - beta-2-microglobulin, PLAU - plasminogen activator, urokina…
GO:0042493	response to drug	2.67e-07	5.01e-05	2.87	9233	437	250	34	[PDE1B - phosphodiesterase 1b, calmodulin-dependent, BNIP3 - bcl2/adenovirus e1b 19kda interacting protein 3, IL18BP - interleukin 18 binding protein, PTAFR - platelet-activating factor receptor, JUN - jun proto-oncogene, GPX1 - glutathione peroxidase 1, APOBEC1 - apolipoprotein b mrna editing enzyme, catalytic polypeptide 1, ADSSL1 - adenylosuccinate synthase like 1, MDM2 - mdm2 oncogene, e3 ubi…
GO:0010033	response to organic substance	3.2e-07	5.93e-05	1.87	9233	1224	310	77	[LGALS9 - lectin, galactoside-binding, soluble, 9, SLC27A1 - solute carrier family 27 (fatty acid transporter), member 1, LGMN - legumain, MICALL1 - mical-like 1, CAPN2 - calpain 2, (m/ii) large subunit, ATP1A3 - atpase, na+/k+ transporting, alpha 3 polypeptide, SLC9A1 - solute carrier family 9, subfamily a (nhe1, cation proton antiporter 1), member 1, DDIT3 - dna-damage-inducible transcript 3, C…
GO:0019725	cellular homeostasis	3.44e-07	6.27e-05	2.5	9233	428	362	42	[CCR5 - chemokine (c-c motif) receptor 5 (gene/pseudogene), BNIP3 - bcl2/adenovirus e1b 19kda interacting protein 3, PRDX6 - peroxiredoxin 6, PGK1 - phosphoglycerate kinase 1, BAK1 - bcl2-antagonist/killer 1, SLC9A3R1 - solute carrier family 9, subfamily a (nhe3, cation proton antiporter 3), member 3 regulator 1, ATP1A3 - atpase, na+/k+ transporting, alpha 3 polypeptide, DDIT3 - dna-damage-induci…
GO:0006811	ion transport	3.51e-07	6.32e-05	2.11	9233	556	464	59	[SLC27A1 - solute carrier family 27 (fatty acid transporter), member 1, SLC6A8 - solute carrier family 6 (neurotransmitter transporter), member 8, KCNAB2 - potassium voltage-gated channel, shaker-related subfamily, beta member 2, ATP1A3 - atpase, na+/k+ transporting, alpha 3 polypeptide, SLC7A8 - solute carrier family 7 (amino acid transporter light chain, l system), member 8, DDIT3 - dna-damage-…
GO:0042119	neutrophil activation	4.15e-07	7.37e-05	2.93	9233	354	285	32	[PRDX6 - peroxiredoxin 6, CLEC4D - c-type lectin domain family 4, member d, ITGAM - integrin, alpha m (complement component 3 receptor 3 subunit), PTAFR - platelet-activating factor receptor, METTL7A - methyltransferase like 7a, B2M - beta-2-microglobulin, PLAU - plasminogen activator, urokinase, SLC11A1 - solute carrier family 11 (proton-coupled divalent metal ion transporter), member 1, BST2 - …
GO:0006875	cellular metal ion homeostasis	4.3e-07	7.53e-05	3.09	9233	239	362	29	[CCR5 - chemokine (c-c motif) receptor 5 (gene/pseudogene), BNIP3 - bcl2/adenovirus e1b 19kda interacting protein 3, BAK1 - bcl2-antagonist/killer 1, ATP1A3 - atpase, na+/k+ transporting, alpha 3 polypeptide, DDIT3 - dna-damage-inducible transcript 3, SLC9A1 - solute carrier family 9, subfamily a (nhe1, cation proton antiporter 1), member 1, CXCL9 - chemokine (c-x-c motif) ligand 9, CCR1 - chemok…
GO:0008284	positive regulation of cell proliferation	4.38e-07	7.57e-05	2.2	9233	470	473	53	[LGALS9 - lectin, galactoside-binding, soluble, 9, AKT3 - v-akt murine thymoma viral oncogene homolog 3, S1PR2 - sphingosine-1-phosphate receptor 2, LGMN - legumain, PAXBP1 - pax3 and pax7 binding protein 1, MIF - macrophage migration inhibitory factor (glycosylation-inhibiting factor), CD274 - cd274 molecule, TICAM1 - toll-like receptor adaptor molecule 1, CD74 - cd74 molecule, major histocompat…
GO:0016477	cell migration	4.42e-07	7.55e-05	2.23	9233	406	519	51	[SLC9A1 - solute carrier family 9, subfamily a (nhe1, cation proton antiporter 1), member 1, SLC7A8 - solute carrier family 7 (amino acid transporter light chain, l system), member 8, CXCL9 - chemokine (c-x-c motif) ligand 9, MIF - macrophage migration inhibitory factor (glycosylation-inhibiting factor), SLC16A3 - solute carrier family 16 (monocarboxylate transporter), member 3, CD74 - cd74 molec…
GO:0002690	positive regulation of leukocyte chemotaxis	4.49e-07	7.57e-05	4.33	9233	49	783	18	[LGALS9 - lectin, galactoside-binding, soluble, 9, CSF1 - colony stimulating factor 1 (macrophage), VEGFA - vascular endothelial growth factor a, LGMN - legumain, CMKLR1 - chemokine-like receptor 1, WNK1 - wnk lysine deficient protein kinase 1, CCL5 - chemokine (c-c motif) ligand 5, PLA2G7 - phospholipase a2, group vii (platelet-activating factor acetylhydrolase, plasma), CCR1 - chemokine (c-c mo…
GO:0006954	inflammatory response	4.85e-07	8.08e-05	2.29	9233	211	880	46	[LGALS9 - lectin, galactoside-binding, soluble, 9, CCR5 - chemokine (c-c motif) receptor 5 (gene/pseudogene), PXK - px domain containing serine/threonine kinase, STAB1 - stabilin 1, CXCR4 - chemokine (c-x-c motif) receptor 4, CMKLR1 - chemokine-like receptor 1, PTAFR - platelet-activating factor receptor, IKBKG - inhibitor of kappa light polypeptide gene enhancer in b-cells, kinase gamma, RBPJ - …
GO:0006810	transport	5.09e-07	8.36e-05	1.41	9233	2378	522	190	[SLC27A1 - solute carrier family 27 (fatty acid transporter), member 1, DDX19B - dead (asp-glu-ala-asp) box polypeptide 19b, PRDX6 - peroxiredoxin 6, BNIP3 - bcl2/adenovirus e1b 19kda interacting protein 3, TMEM87B - transmembrane protein 87b, LGALS3BP - lectin, galactoside-binding, soluble, 3 binding protein, CLEC12A - c-type lectin domain family 12, member a, KCNAB2 - potassium voltage-gated ch…
GO:0036230	granulocyte activation	5.44e-07	8.82e-05	2.9	9233	358	285	32	[PRDX6 - peroxiredoxin 6, CLEC4D - c-type lectin domain family 4, member d, PTAFR - platelet-activating factor receptor, ITGAM - integrin, alpha m (complement component 3 receptor 3 subunit), METTL7A - methyltransferase like 7a, B2M - beta-2-microglobulin, PLAU - plasminogen activator, urokinase, SLC11A1 - solute carrier family 11 (proton-coupled divalent metal ion transporter), member 1, BST2 - …
GO:0043299	leukocyte degranulation	5.8e-07	9.3e-05	2.89	9233	359	285	32	[PRDX6 - peroxiredoxin 6, CLEC4D - c-type lectin domain family 4, member d, PTAFR - platelet-activating factor receptor, ITGAM - integrin, alpha m (complement component 3 receptor 3 subunit), METTL7A - methyltransferase like 7a, B2M - beta-2-microglobulin, PLAU - plasminogen activator, urokinase, SLC11A1 - solute carrier family 11 (proton-coupled divalent metal ion transporter), member 1, BST2 - …
GO:0045321	leukocyte activation	5.96e-07	9.44e-05	2.42	9233	575	285	43	[PRDX6 - peroxiredoxin 6, CLEC4D - c-type lectin domain family 4, member d, PTAFR - platelet-activating factor receptor, ITGAM - integrin, alpha m (complement component 3 receptor 3 subunit), RBPJ - recombination signal binding protein for immunoglobulin kappa j region, JUN - jun proto-oncogene, CMTM7 - cklf-like marvel transmembrane domain containing 7, METTL7A - methyltransferase like 7a, BLNK …
GO:0051234	establishment of localization	6.13e-07	9.59e-05	1.4	9233	2448	522	194	[TMEM87B - transmembrane protein 87b, BNIP3 - bcl2/adenovirus e1b 19kda interacting protein 3, PRDX6 - peroxiredoxin 6, CLEC12A - c-type lectin domain family 12, member a, LGALS3BP - lectin, galactoside-binding, soluble, 3 binding protein, ARHGAP27 - rho gtpase activating protein 27, ABCA1 - atp-binding cassette, sub-family a (abc1), member 1, CD274 - cd274 molecule, OS9 - osteosarcoma amplified …
GO:0010038	response to metal ion	6.16e-07	9.52e-05	3.63	9233	192	305	23	[PCNA - proliferating cell nuclear antigen, BNIP3 - bcl2/adenovirus e1b 19kda interacting protein 3, LGMN - legumain, TSPO - translocator protein (18kda), JUN - jun proto-oncogene, C1QA - complement component 1, q subcomponent, a chain, SYT11 - synaptotagmin xi, APOBEC1 - apolipoprotein b mrna editing enzyme, catalytic polypeptide 1, B2M - beta-2-microglobulin, MDM2 - mdm2 oncogene, e3 ubiquitin …
GO:0060548	negative regulation of cell death	6.64e-07	0.000101	2.55	9233	568	249	39	[ITGA5 - integrin, alpha 5 (fibronectin receptor, alpha polypeptide), OXR1 - oxidation resistance 1, CCR5 - chemokine (c-c motif) receptor 5 (gene/pseudogene), LRPAP1 - low density lipoprotein receptor-related protein associated protein 1, BNIP3 - bcl2/adenovirus e1b 19kda interacting protein 3, LGMN - legumain, JUN - jun proto-oncogene, GPX1 - glutathione peroxidase 1, MDM2 - mdm2 oncogene, e3 u…
GO:0002275	myeloid cell activation involved in immune response	7.25e-07	0.00011	2.65	9233	365	343	36	[PRDX6 - peroxiredoxin 6, CLEC4D - c-type lectin domain family 4, member d, CLEC12A - c-type lectin domain family 12, member a, KCNAB2 - potassium voltage-gated channel, shaker-related subfamily, beta member 2, ITGAM - integrin, alpha m (complement component 3 receptor 3 subunit), PTAFR - platelet-activating factor receptor, METTL7A - methyltransferase like 7a, TICAM1 - toll-like receptor adaptor…
GO:0050789	regulation of biological process	7.63e-07	0.000114	1.16	9233	5639	683	483	[CREB5 - camp responsive element binding protein 5, ARAP1 - arfgap with rhogap domain, ankyrin repeat and ph domain 1, AFG3L2 - afg3 atpase family member 3-like 2 (s. cerevisiae), LGALS9 - lectin, galactoside-binding, soluble, 9, PRDX6 - peroxiredoxin 6, GFPT1 - glutamine--fructose-6-phosphate transaminase 1, LGALS3BP - lectin, galactoside-binding, soluble, 3 binding protein, SYMPK - symplekin, A…
GO:0002688	regulation of leukocyte chemotaxis	8.07e-07	0.000119	3.87	9233	61	783	20	[LGALS9 - lectin, galactoside-binding, soluble, 9, CSF1 - colony stimulating factor 1 (macrophage), VEGFA - vascular endothelial growth factor a, LGMN - legumain, CMKLR1 - chemokine-like receptor 1, WNK1 - wnk lysine deficient protein kinase 1, CCL5 - chemokine (c-c motif) ligand 5, MIF - macrophage migration inhibitory factor (glycosylation-inhibiting factor), PLA2G7 - phospholipase a2, group vi…
GO:0048519	negative regulation of biological process	8.14e-07	0.000119	1.26	9233	2884	899	354	[LGALS9 - lectin, galactoside-binding, soluble, 9, CCNK - cyclin k, ARAP1 - arfgap with rhogap domain, ankyrin repeat and ph domain 1, BNIP3 - bcl2/adenovirus e1b 19kda interacting protein 3, PXK - px domain containing serine/threonine kinase, SPTAN1 - spectrin, alpha, non-erythrocytic 1, EMP3 - epithelial membrane protein 3, ATAD1 - atpase family, aaa domain containing 1, AARS - alanyl-trna synt…
GO:0043066	negative regulation of apoptotic process	8.26e-07	0.000119	2.56	9233	507	270	38	[ITGA5 - integrin, alpha 5 (fibronectin receptor, alpha polypeptide), OXR1 - oxidation resistance 1, CCR5 - chemokine (c-c motif) receptor 5 (gene/pseudogene), BNIP3 - bcl2/adenovirus e1b 19kda interacting protein 3, LGMN - legumain, JUN - jun proto-oncogene, SLC9A1 - solute carrier family 9, subfamily a (nhe1, cation proton antiporter 1), member 1, GPX1 - glutathione peroxidase 1, MDM2 - mdm2 on…
GO:0065009	regulation of molecular function	8.42e-07	0.00012	1.37	9233	1753	893	232	[ARAP1 - arfgap with rhogap domain, ankyrin repeat and ph domain 1, CCNK - cyclin k, LGALS9 - lectin, galactoside-binding, soluble, 9, NCF4 - neutrophil cytosolic factor 4, 40kda, PXK - px domain containing serine/threonine kinase, SYMPK - symplekin, LIMK1 - lim domain kinase 1, ARHGAP27 - rho gtpase activating protein 27, TICAM1 - toll-like receptor adaptor molecule 1, RELA - v-rel avian reticul…
GO:0006735	NADH regeneration	8.71e-07	0.000123	23.32	9233	18	132	6	[PGK1 - phosphoglycerate kinase 1, HK1 - hexokinase 1, HK3 - hexokinase 3 (white cell), TPI1 - triosephosphate isomerase 1, PKM - pyruvate kinase, muscle, ENO1 - enolase 1, (alpha)]
GO:0061718	glucose catabolic process to pyruvate	8.71e-07	0.000122	23.32	9233	18	132	6	[PGK1 - phosphoglycerate kinase 1, HK1 - hexokinase 1, HK3 - hexokinase 3 (white cell), TPI1 - triosephosphate isomerase 1, PKM - pyruvate kinase, muscle, ENO1 - enolase 1, (alpha)]
GO:0061621	canonical glycolysis	8.71e-07	0.000121	23.32	9233	18	132	6	[PGK1 - phosphoglycerate kinase 1, HK1 - hexokinase 1, HK3 - hexokinase 3 (white cell), TPI1 - triosephosphate isomerase 1, PKM - pyruvate kinase, muscle, ENO1 - enolase 1, (alpha)]
GO:0032103	positive regulation of response to external stimulus	9e-07	0.000123	2.58	9233	160	783	35	[LGALS9 - lectin, galactoside-binding, soluble, 9, LGMN - legumain, CMKLR1 - chemokine-like receptor 1, ITGAM - integrin, alpha m (complement component 3 receptor 3 subunit), WNK1 - wnk lysine deficient protein kinase 1, MIF - macrophage migration inhibitory factor (glycosylation-inhibiting factor), PLA2G7 - phospholipase a2, group vii (platelet-activating factor acetylhydrolase, plasma), CCR1 - …
GO:0043312	neutrophil degranulation	1.02e-06	0.000138	2.89	9233	348	285	31	[PRDX6 - peroxiredoxin 6, CLEC4D - c-type lectin domain family 4, member d, ITGAM - integrin, alpha m (complement component 3 receptor 3 subunit), PTAFR - platelet-activating factor receptor, METTL7A - methyltransferase like 7a, B2M - beta-2-microglobulin, PLAU - plasminogen activator, urokinase, SLC11A1 - solute carrier family 11 (proton-coupled divalent metal ion transporter), member 1, BST2 - …
GO:0034976	response to endoplasmic reticulum stress	1.03e-06	0.000138	2.35	9233	186	867	41	[GFPT1 - glutamine--fructose-6-phosphate transaminase 1, BAK1 - bcl2-antagonist/killer 1, JUN - jun proto-oncogene, DDIT3 - dna-damage-inducible transcript 3, SDF2 - stromal cell-derived factor 2, NPLOC4 - nuclear protein localization 4 homolog (s. cerevisiae), TATDN2 - tatd dnase domain containing 2, RNF121 - ring finger protein 121, OS9 - osteosarcoma amplified 9, endoplasmic reticulum lectin, …
GO:0055080	cation homeostasis	1.06e-06	0.000141	2.75	9233	306	362	33	[CCR5 - chemokine (c-c motif) receptor 5 (gene/pseudogene), BNIP3 - bcl2/adenovirus e1b 19kda interacting protein 3, BAK1 - bcl2-antagonist/killer 1, ATP1A3 - atpase, na+/k+ transporting, alpha 3 polypeptide, DDIT3 - dna-damage-inducible transcript 3, SLC7A8 - solute carrier family 7 (amino acid transporter light chain, l system), member 8, SLC9A1 - solute carrier family 9, subfamily a (nhe1, cat…
GO:0006873	cellular ion homeostasis	1.09e-06	0.000144	2.84	9233	278	362	31	[CCR5 - chemokine (c-c motif) receptor 5 (gene/pseudogene), BNIP3 - bcl2/adenovirus e1b 19kda interacting protein 3, BAK1 - bcl2-antagonist/killer 1, SLC9A3R1 - solute carrier family 9, subfamily a (nhe3, cation proton antiporter 3), member 3 regulator 1, ATP1A3 - atpase, na+/k+ transporting, alpha 3 polypeptide, DDIT3 - dna-damage-inducible transcript 3, SLC9A1 - solute carrier family 9, subfami…
GO:0002283	neutrophil activation involved in immune response	1.11e-06	0.000145	2.87	9233	350	285	31	[PRDX6 - peroxiredoxin 6, CLEC4D - c-type lectin domain family 4, member d, PTAFR - platelet-activating factor receptor, ITGAM - integrin, alpha m (complement component 3 receptor 3 subunit), METTL7A - methyltransferase like 7a, B2M - beta-2-microglobulin, PLAU - plasminogen activator, urokinase, SLC11A1 - solute carrier family 11 (proton-coupled divalent metal ion transporter), member 1, BST2 - …
GO:0002250	adaptive immune response	1.13e-06	0.000146	3.51	9233	97	623	23	[CTSH - cathepsin h, ERAP1 - endoplasmic reticulum aminopeptidase 1, IL4R - interleukin 4 receptor, IL18BP - interleukin 18 binding protein, MCOLN2 - mucolipin 2, RNF19B - ring finger protein 19b, OTUD7B - otu domain containing 7b, LAT2 - linker for activation of t cells family, member 2, CLEC4D - c-type lectin domain family 4, member d, SLAMF7 - slam family member 7, CTSS - cathepsin s, BCL6 - b…
GO:0007166	cell surface receptor signaling pathway	1.15e-06	0.000147	1.78	9233	1092	394	83	[SLC27A1 - solute carrier family 27 (fatty acid transporter), member 1, DDIT3 - dna-damage-inducible transcript 3, RBM15 - rna binding motif protein 15, TNRC6A - trinucleotide repeat containing 6a, CXCL9 - chemokine (c-x-c motif) ligand 9, BLNK - b-cell linker, MID1 - midline 1 (opitz/bbb syndrome), ABCA1 - atp-binding cassette, sub-family a (abc1), member 1, TICAM1 - toll-like receptor adaptor m…
GO:0019883	antigen processing and presentation of endogenous antigen	1.23e-06	0.000156	10.09	9233	8	801	7	[ERAP1 - endoplasmic reticulum aminopeptidase 1, CD74 - cd74 molecule, major histocompatibility complex, class ii invariant chain, TAP2 - transporter 2, atp-binding cassette, sub-family b (mdr/tap), CD1D - cd1d molecule, TAPBP - tap binding protein (tapasin), TAP1 - transporter 1, atp-binding cassette, sub-family b (mdr/tap), B2M - beta-2-microglobulin]
GO:0043062	extracellular structure organization	1.26e-06	0.000158	3.25	9233	142	520	26	[ITGA5 - integrin, alpha 5 (fibronectin receptor, alpha polypeptide), ITGAM - integrin, alpha m (complement component 3 receptor 3 subunit), ABCA1 - atp-binding cassette, sub-family a (abc1), member 1, PLA2G7 - phospholipase a2, group vii (platelet-activating factor acetylhydrolase, plasma), PDGFB - platelet-derived growth factor beta polypeptide, ITGB7 - integrin, beta 7, ERO1L - ero1-like (s. c…
GO:0070613	regulation of protein processing	1.29e-06	0.000159	13.41	9233	51	108	8	[C3AR1 - complement component 3a receptor 1, ADAM8 - adam metallopeptidase domain 8, C5AR1 - complement component 5a receptor 1, CFP - complement factor properdin, C1QB - complement component 1, q subcomponent, b chain, C1QC - complement component 1, q subcomponent, c chain, ENO1 - enolase 1, (alpha), MDM2 - mdm2 oncogene, e3 ubiquitin protein ligase]
GO:0061620	glycolytic process through glucose-6-phosphate	1.33e-06	0.000163	22.09	9233	19	132	6	[PGK1 - phosphoglycerate kinase 1, HK1 - hexokinase 1, HK3 - hexokinase 3 (white cell), TPI1 - triosephosphate isomerase 1, PKM - pyruvate kinase, muscle, ENO1 - enolase 1, (alpha)]
GO:0061615	glycolytic process through fructose-6-phosphate	1.33e-06	0.000162	22.09	9233	19	132	6	[PGK1 - phosphoglycerate kinase 1, HK1 - hexokinase 1, HK3 - hexokinase 3 (white cell), TPI1 - triosephosphate isomerase 1, PKM - pyruvate kinase, muscle, ENO1 - enolase 1, (alpha)]
GO:0009636	response to toxic substance	1.41e-06	0.00017	3.92	9233	220	214	20	[PCNA - proliferating cell nuclear antigen, PDE1B - phosphodiesterase 1b, calmodulin-dependent, BNIP3 - bcl2/adenovirus e1b 19kda interacting protein 3, JUN - jun proto-oncogene, CCL5 - chemokine (c-c motif) ligand 5, SLC7A8 - solute carrier family 7 (amino acid transporter light chain, l system), member 8, KPNA4 - karyopherin alpha 4 (importin alpha 3), GPX1 - glutathione peroxidase 1, CDKN1A - …
GO:1903317	regulation of protein maturation	1.48e-06	0.000177	13.15	9233	52	108	8	[C3AR1 - complement component 3a receptor 1, ADAM8 - adam metallopeptidase domain 8, C5AR1 - complement component 5a receptor 1, CFP - complement factor properdin, C1QB - complement component 1, q subcomponent, b chain, C1QC - complement component 1, q subcomponent, c chain, ENO1 - enolase 1, (alpha), MDM2 - mdm2 oncogene, e3 ubiquitin protein ligase]
GO:0046031	ADP metabolic process	1.52e-06	0.00018	16.32	9233	30	132	7	[PGK1 - phosphoglycerate kinase 1, HK1 - hexokinase 1, HK3 - hexokinase 3 (white cell), TPI1 - triosephosphate isomerase 1, LDHA - lactate dehydrogenase a, PKM - pyruvate kinase, muscle, ENO1 - enolase 1, (alpha)]
GO:0043069	negative regulation of programmed cell death	1.53e-06	0.000179	2.5	9233	519	270	38	[ITGA5 - integrin, alpha 5 (fibronectin receptor, alpha polypeptide), OXR1 - oxidation resistance 1, CCR5 - chemokine (c-c motif) receptor 5 (gene/pseudogene), BNIP3 - bcl2/adenovirus e1b 19kda interacting protein 3, LGMN - legumain, JUN - jun proto-oncogene, SLC9A1 - solute carrier family 9, subfamily a (nhe1, cation proton antiporter 1), member 1, GPX1 - glutathione peroxidase 1, MDM2 - mdm2 on…
GO:0048870	cell motility	1.67e-06	0.000194	2.13	9233	435	519	52	[SLC9A1 - solute carrier family 9, subfamily a (nhe1, cation proton antiporter 1), member 1, SLC7A8 - solute carrier family 7 (amino acid transporter light chain, l system), member 8, CXCL9 - chemokine (c-x-c motif) ligand 9, MIF - macrophage migration inhibitory factor (glycosylation-inhibiting factor), SLC16A3 - solute carrier family 16 (monocarboxylate transporter), member 3, CD74 - cd74 molec…
GO:0005996	monosaccharide metabolic process	1.72e-06	0.000198	9.19	9233	124	81	10	[PFKFB3 - 6-phosphofructo-2-kinase/fructose-2,6-biphosphatase 3, ATF4 - activating transcription factor 4, HK1 - hexokinase 1, SLC23A2 - solute carrier family 23 (ascorbic acid transporter), member 2, HK3 - hexokinase 3 (white cell), TPI1 - triosephosphate isomerase 1, SLC2A1 - solute carrier family 2 (facilitated glucose transporter), member 1, PKM - pyruvate kinase, muscle, ATF3 - activating tr…
GO:0070228	regulation of lymphocyte apoptotic process	1.81e-06	0.000207	6.18	9233	34	527	12	[LGALS9 - lectin, galactoside-binding, soluble, 9, CD74 - cd74 molecule, major histocompatibility complex, class ii invariant chain, ADAM8 - adam metallopeptidase domain 8, PRELID1 - preli domain containing 1, NOC2L - nucleolar complex associated 2 homolog (s. cerevisiae), TSC22D3 - tsc22 domain family, member 3, CCL5 - chemokine (c-c motif) ligand 5, LGALS3 - lectin, galactoside-binding, soluble…
GO:0070482	response to oxygen levels	1.89e-06	0.000214	2.28	9233	190	897	42	[TXN2 - thioredoxin 2, BNIP3 - bcl2/adenovirus e1b 19kda interacting protein 3, PGK1 - phosphoglycerate kinase 1, CXCR4 - chemokine (c-x-c motif) receptor 4, EGLN3 - egl-9 family hypoxia-inducible factor 3, CYB5R4 - cytochrome b5 reductase 4, CAPN2 - calpain 2, (m/ii) large subunit, HILPDA - hypoxia inducible lipid droplet-associated, SLC9A1 - solute carrier family 9, subfamily a (nhe1, cation pr…
GO:0048523	negative regulation of cellular process	1.9e-06	0.000213	1.27	9233	2607	902	324	[LGALS9 - lectin, galactoside-binding, soluble, 9, CCNK - cyclin k, ARAP1 - arfgap with rhogap domain, ankyrin repeat and ph domain 1, BNIP3 - bcl2/adenovirus e1b 19kda interacting protein 3, SPTAN1 - spectrin, alpha, non-erythrocytic 1, EMP3 - epithelial membrane protein 3, ATAD1 - atpase family, aaa domain containing 1, AARS - alanyl-trna synthetase, LIMK1 - lim domain kinase 1, SPDL1 - spindle…
GO:0060337	type I interferon signaling pathway	1.93e-06	0.000215	4.32	9233	40	855	16	[IFITM3 - interferon induced transmembrane protein 3, OAS3 - 2'-5'-oligoadenylate synthetase 3, 100kda, IRF9 - interferon regulatory factor 9, STAT2 - signal transducer and activator of transcription 2, 113kda, STAT1 - signal transducer and activator of transcription 1, 91kda, XAF1 - xiap associated factor 1, EGR1 - early growth response 1, ADAR - adenosine deaminase, rna-specific, IFNAR1 - inter…
GO:0009967	positive regulation of signal transduction	1.98e-06	0.000218	1.54	9233	890	890	132	[ARAP1 - arfgap with rhogap domain, ankyrin repeat and ph domain 1, LGALS9 - lectin, galactoside-binding, soluble, 9, BNIP3 - bcl2/adenovirus e1b 19kda interacting protein 3, S1PR2 - sphingosine-1-phosphate receptor 2, SSH1 - slingshot protein phosphatase 1, IKBKG - inhibitor of kappa light polypeptide gene enhancer in b-cells, kinase gamma, DDIT3 - dna-damage-inducible transcript 3, CXCL9 - chem…
GO:0051094	positive regulation of developmental process	2.09e-06	0.000228	2.31	9233	684	251	43	[ITGA5 - integrin, alpha 5 (fibronectin receptor, alpha polypeptide), LGALS9 - lectin, galactoside-binding, soluble, 9, AKT3 - v-akt murine thymoma viral oncogene homolog 3, ERAP1 - endoplasmic reticulum aminopeptidase 1, BNIP3 - bcl2/adenovirus e1b 19kda interacting protein 3, S1PR2 - sphingosine-1-phosphate receptor 2, JUN - jun proto-oncogene, CXCL9 - chemokine (c-x-c motif) ligand 9, CD274 - …
GO:0045087	innate immune response	2.21e-06	0.00024	2.29	9233	229	741	42	[MCOLN2 - mucolipin 2, CLEC4D - c-type lectin domain family 4, member d, ITGAM - integrin, alpha m (complement component 3 receptor 3 subunit), TRIM35 - tripartite motif containing 35, IKBKG - inhibitor of kappa light polypeptide gene enhancer in b-cells, kinase gamma, CNPY3 - canopy fgf signaling regulator 3, NLRC5 - nlr family, card domain containing 5, PSTPIP1 - proline-serine-threonine phosph…
GO:1901342	regulation of vasculature development	2.27e-06	0.000244	5.32	9233	170	143	14	[ITGA5 - integrin, alpha 5 (fibronectin receptor, alpha polypeptide), XDH - xanthine dehydrogenase, CTSH - cathepsin h, PGK1 - phosphoglycerate kinase 1, STAB1 - stabilin 1, C3AR1 - complement component 3a receptor 1, PLK2 - polo-like kinase 2, SASH1 - sam and sh3 domain containing 1, FAM129B - family with sequence similarity 129, member b, ECM1 - extracellular matrix protein 1, C5AR1 - complemen…
GO:0002366	leukocyte activation involved in immune response	2.33e-06	0.000249	3.22	9233	410	175	25	[PRDX6 - peroxiredoxin 6, CLEC4D - c-type lectin domain family 4, member d, ITGAM - integrin, alpha m (complement component 3 receptor 3 subunit), PTAFR - platelet-activating factor receptor, METTL7A - methyltransferase like 7a, B2M - beta-2-microglobulin, SLC11A1 - solute carrier family 11 (proton-coupled divalent metal ion transporter), member 1, CD14 - cd14 molecule, ADAM8 - adam metallopeptid…
GO:0071675	regulation of mononuclear cell migration	2.6e-06	0.000276	9	9233	27	342	9	[C3AR1 - complement component 3a receptor 1, LGMN - legumain, C5AR1 - complement component 5a receptor 1, DUSP1 - dual specificity phosphatase 1, CCL5 - chemokine (c-c motif) ligand 5, AKIRIN1 - akirin 1, LGALS3 - lectin, galactoside-binding, soluble, 3, PLA2G7 - phospholipase a2, group vii (platelet-activating factor acetylhydrolase, plasma), CCR1 - chemokine (c-c motif) receptor 1]
GO:0006007	glucose catabolic process	2.63e-06	0.000277	19.98	9233	21	132	6	[PGK1 - phosphoglycerate kinase 1, HK1 - hexokinase 1, HK3 - hexokinase 3 (white cell), TPI1 - triosephosphate isomerase 1, PKM - pyruvate kinase, muscle, ENO1 - enolase 1, (alpha)]
GO:0010035	response to inorganic substance	2.64e-06	0.000275	3.01	9233	293	283	27	[IL18BP - interleukin 18 binding protein, BNIP3 - bcl2/adenovirus e1b 19kda interacting protein 3, LGMN - legumain, JUN - jun proto-oncogene, GPX1 - glutathione peroxidase 1, APOBEC1 - apolipoprotein b mrna editing enzyme, catalytic polypeptide 1, B2M - beta-2-microglobulin, MDM2 - mdm2 oncogene, e3 ubiquitin protein ligase, ITPR3 - inositol 1,4,5-trisphosphate receptor, type 3, ATF4 - activating…
GO:1902531	regulation of intracellular signal transduction	2.67e-06	0.000277	1.47	9233	1096	894	156	[ARAP1 - arfgap with rhogap domain, ankyrin repeat and ph domain 1, LGALS9 - lectin, galactoside-binding, soluble, 9, S1PR2 - sphingosine-1-phosphate receptor 2, IKBKG - inhibitor of kappa light polypeptide gene enhancer in b-cells, kinase gamma, DDIT3 - dna-damage-inducible transcript 3, GADD45A - growth arrest and dna-damage-inducible, alpha, CXCL9 - chemokine (c-x-c motif) ligand 9, MIF - macr…
GO:0002263	cell activation involved in immune response	2.68e-06	0.000276	3.19	9233	413	175	25	[PRDX6 - peroxiredoxin 6, CLEC4D - c-type lectin domain family 4, member d, ITGAM - integrin, alpha m (complement component 3 receptor 3 subunit), PTAFR - platelet-activating factor receptor, METTL7A - methyltransferase like 7a, B2M - beta-2-microglobulin, SLC11A1 - solute carrier family 11 (proton-coupled divalent metal ion transporter), member 1, CD14 - cd14 molecule, ADAM8 - adam metallopeptid…
GO:0050921	positive regulation of chemotaxis	2.76e-06	0.000281	3.49	9233	71	783	21	[LGALS9 - lectin, galactoside-binding, soluble, 9, CSF1 - colony stimulating factor 1 (macrophage), VEGFA - vascular endothelial growth factor a, LGMN - legumain, CMKLR1 - chemokine-like receptor 1, WNK1 - wnk lysine deficient protein kinase 1, CCL5 - chemokine (c-c motif) ligand 5, MET - met proto-oncogene, PLA2G7 - phospholipase a2, group vii (platelet-activating factor acetylhydrolase, plasma)…
GO:0006754	ATP biosynthetic process	3.02e-06	0.000305	14.84	9233	33	132	7	[PGK1 - phosphoglycerate kinase 1, HK1 - hexokinase 1, HK3 - hexokinase 3 (white cell), TPI1 - triosephosphate isomerase 1, LDHA - lactate dehydrogenase a, PKM - pyruvate kinase, muscle, ENO1 - enolase 1, (alpha)]
GO:2000106	regulation of leukocyte apoptotic process	3.04e-06	0.000305	4.78	9233	55	527	15	[LGALS9 - lectin, galactoside-binding, soluble, 9, CCR5 - chemokine (c-c motif) receptor 5 (gene/pseudogene), CCL5 - chemokine (c-c motif) ligand 5, MIF - macrophage migration inhibitory factor (glycosylation-inhibiting factor), BCL6 - b-cell cll/lymphoma 6, CD274 - cd274 molecule, CD74 - cd74 molecule, major histocompatibility complex, class ii invariant chain, IRF7 - interferon regulatory facto…
GO:0042158	lipoprotein biosynthetic process	3.1e-06	0.000308	769.42	9233	2	12	2	[APOE - apolipoprotein e, APOBEC1 - apolipoprotein b mrna editing enzyme, catalytic polypeptide 1]
GO:0046677	response to antibiotic	3.38e-06	0.000334	3.66	9233	180	280	20	[PCNA - proliferating cell nuclear antigen, BNIP3 - bcl2/adenovirus e1b 19kda interacting protein 3, IL18BP - interleukin 18 binding protein, JUN - jun proto-oncogene, SLC9A1 - solute carrier family 9, subfamily a (nhe1, cation proton antiporter 1), member 1, KPNA4 - karyopherin alpha 4 (importin alpha 3), TP53INP1 - tumor protein p53 inducible nuclear protein 1, GPX1 - glutathione peroxidase 1, …
GO:0042542	response to hydrogen peroxide	3.46e-06	0.000339	5.86	9233	84	244	13	[PCNA - proliferating cell nuclear antigen, BNIP3 - bcl2/adenovirus e1b 19kda interacting protein 3, IL18BP - interleukin 18 binding protein, JUN - jun proto-oncogene, KPNA4 - karyopherin alpha 4 (importin alpha 3), GPX1 - glutathione peroxidase 1, MDM2 - mdm2 oncogene, e3 ubiquitin protein ligase, SDC1 - syndecan 1, TXNIP - thioredoxin interacting protein, IMPACT - impact rwd domain protein, LDH…
GO:0001817	regulation of cytokine production	3.5e-06	0.00034	1.82	9233	403	894	71	[LGALS9 - lectin, galactoside-binding, soluble, 9, NLRC5 - nlr family, card domain containing 5, DDIT3 - dna-damage-inducible transcript 3, SRGN - serglycin, MIF - macrophage migration inhibitory factor (glycosylation-inhibiting factor), ORM1 - orosomucoid 1, CD274 - cd274 molecule, TICAM1 - toll-like receptor adaptor molecule 1, RELA - v-rel avian reticuloendotheliosis viral oncogene homolog a, …
GO:0055082	cellular chemical homeostasis	3.61e-06	0.000349	2.61	9233	322	362	33	[CCR5 - chemokine (c-c motif) receptor 5 (gene/pseudogene), BNIP3 - bcl2/adenovirus e1b 19kda interacting protein 3, BAK1 - bcl2-antagonist/killer 1, SLC9A3R1 - solute carrier family 9, subfamily a (nhe3, cation proton antiporter 3), member 3 regulator 1, ATP1A3 - atpase, na+/k+ transporting, alpha 3 polypeptide, DDIT3 - dna-damage-inducible transcript 3, SLC9A1 - solute carrier family 9, subfami…
GO:0033993	response to lipid	3.72e-06	0.000356	3.43	9233	387	153	22	[LGALS9 - lectin, galactoside-binding, soluble, 9, CCR5 - chemokine (c-c motif) receptor 5 (gene/pseudogene), PCNA - proliferating cell nuclear antigen, CTSH - cathepsin h, PTAFR - platelet-activating factor receptor, P2RY6 - pyrimidinergic receptor p2y, g-protein coupled, 6, JUN - jun proto-oncogene, VIM - vimentin, IGF2R - insulin-like growth factor 2 receptor, IL1RN - interleukin 1 receptor an…
GO:0042592	homeostatic process	3.94e-06	0.000376	2.14	9233	766	270	48	[CCR5 - chemokine (c-c motif) receptor 5 (gene/pseudogene), AKT3 - v-akt murine thymoma viral oncogene homolog 3, BNIP3 - bcl2/adenovirus e1b 19kda interacting protein 3, PRDX6 - peroxiredoxin 6, PGK1 - phosphoglycerate kinase 1, SLC9A3R1 - solute carrier family 9, subfamily a (nhe3, cation proton antiporter 3), member 3 regulator 1, ATP1A3 - atpase, na+/k+ transporting, alpha 3 polypeptide, SLC7…
GO:0072503	cellular divalent inorganic cation homeostasis	4.25e-06	0.000402	3.22	9233	182	362	23	[CCR5 - chemokine (c-c motif) receptor 5 (gene/pseudogene), BNIP3 - bcl2/adenovirus e1b 19kda interacting protein 3, BAK1 - bcl2-antagonist/killer 1, P2RY6 - pyrimidinergic receptor p2y, g-protein coupled, 6, CCL5 - chemokine (c-c motif) ligand 5, DDIT3 - dna-damage-inducible transcript 3, TGM2 - transglutaminase 2, CXCL9 - chemokine (c-x-c motif) ligand 9, GRINA - glutamate receptor, ionotropic,…
GO:0051246	regulation of protein metabolic process	4.53e-06	0.000425	1.36	9233	1671	892	219	[CCNK - cyclin k, LGALS9 - lectin, galactoside-binding, soluble, 9, SYMPK - symplekin, AARS - alanyl-trna synthetase, LIMK1 - lim domain kinase 1, TICAM1 - toll-like receptor adaptor molecule 1, OS9 - osteosarcoma amplified 9, endoplasmic reticulum lectin, RELA - v-rel avian reticuloendotheliosis viral oncogene homolog a, SNW1 - snw domain containing 1, ENSA - endosulfine alpha, BST2 - bone marro…
GO:0006874	cellular calcium ion homeostasis	4.63e-06	0.000432	3.32	9233	169	362	22	[CCR5 - chemokine (c-c motif) receptor 5 (gene/pseudogene), BNIP3 - bcl2/adenovirus e1b 19kda interacting protein 3, BAK1 - bcl2-antagonist/killer 1, P2RY6 - pyrimidinergic receptor p2y, g-protein coupled, 6, CCL5 - chemokine (c-c motif) ligand 5, DDIT3 - dna-damage-inducible transcript 3, TGM2 - transglutaminase 2, CXCL9 - chemokine (c-x-c motif) ligand 9, GRINA - glutamate receptor, ionotropic,…
GO:0045765	regulation of angiogenesis	4.72e-06	0.000436	5.42	9233	155	143	13	[ITGA5 - integrin, alpha 5 (fibronectin receptor, alpha polypeptide), CTSH - cathepsin h, PGK1 - phosphoglycerate kinase 1, STAB1 - stabilin 1, C3AR1 - complement component 3a receptor 1, PLK2 - polo-like kinase 2, SASH1 - sam and sh3 domain containing 1, FAM129B - family with sequence similarity 129, member b, C5AR1 - complement component 5a receptor 1, ECM1 - extracellular matrix protein 1, HMO…
GO:0006165	nucleoside diphosphate phosphorylation	4.77e-06	0.000438	13.99	9233	35	132	7	[PGK1 - phosphoglycerate kinase 1, HK1 - hexokinase 1, HK3 - hexokinase 3 (white cell), TPI1 - triosephosphate isomerase 1, LDHA - lactate dehydrogenase a, PKM - pyruvate kinase, muscle, ENO1 - enolase 1, (alpha)]
GO:0048522	positive regulation of cellular process	4.94e-06	0.000451	1.45	9233	2980	280	131	[LGALS9 - lectin, galactoside-binding, soluble, 9, ARAP1 - arfgap with rhogap domain, ankyrin repeat and ph domain 1, SLC27A1 - solute carrier family 27 (fatty acid transporter), member 1, PRDX6 - peroxiredoxin 6, BNIP3 - bcl2/adenovirus e1b 19kda interacting protein 3, S1PR2 - sphingosine-1-phosphate receptor 2, LGMN - legumain, DDIT3 - dna-damage-inducible transcript 3, CXCL9 - chemokine (c-x-c…
GO:0023056	positive regulation of signaling	5.17e-06	0.000468	1.5	9233	957	890	138	[ARAP1 - arfgap with rhogap domain, ankyrin repeat and ph domain 1, LGALS9 - lectin, galactoside-binding, soluble, 9, BNIP3 - bcl2/adenovirus e1b 19kda interacting protein 3, LGMN - legumain, S1PR2 - sphingosine-1-phosphate receptor 2, SSH1 - slingshot protein phosphatase 1, IKBKG - inhibitor of kappa light polypeptide gene enhancer in b-cells, kinase gamma, DDIT3 - dna-damage-inducible transcrip…
GO:0032502	developmental process	5.23e-06	0.000471	1.47	9233	2327	365	135	[EMP1 - epithelial membrane protein 1, ERAP1 - endoplasmic reticulum aminopeptidase 1, BNIP3 - bcl2/adenovirus e1b 19kda interacting protein 3, KCNAB2 - potassium voltage-gated channel, shaker-related subfamily, beta member 2, RBM15 - rna binding motif protein 15, DDIT3 - dna-damage-inducible transcript 3, AARS - alanyl-trna synthetase, BLNK - b-cell linker, ELK3 - elk3, ets-domain protein (srf a…
GO:0070887	cellular response to chemical stimulus	5.25e-06	0.000469	1.74	9233	967	445	81	[LGALS9 - lectin, galactoside-binding, soluble, 9, BNIP3 - bcl2/adenovirus e1b 19kda interacting protein 3, PRDX6 - peroxiredoxin 6, PGK1 - phosphoglycerate kinase 1, LGMN - legumain, MICALL1 - mical-like 1, CAPN2 - calpain 2, (m/ii) large subunit, ATP1A3 - atpase, na+/k+ transporting, alpha 3 polypeptide, SLC9A1 - solute carrier family 9, subfamily a (nhe1, cation proton antiporter 1), member 1,…
GO:0007155	cell adhesion	5.3e-06	0.00047	1.9	9233	324	898	60	[LGALS3BP - lectin, galactoside-binding, soluble, 3 binding protein, SYMPK - symplekin, COL18A1 - collagen, type xviii, alpha 1, PNN - pinin, desmosome associated protein, BCL2L11 - bcl2-like 11 (apoptosis facilitator), VMP1 - vacuole membrane protein 1, PKP4 - plakophilin 4, CD72 - cd72 molecule, BSG - basigin (ok blood group), PEAK1 - nkf3 kinase family member, BAIAP2 - bai1-associated protein …
GO:0010647	positive regulation of cell communication	5.58e-06	0.000492	1.5	9233	950	890	137	[ARAP1 - arfgap with rhogap domain, ankyrin repeat and ph domain 1, LGALS9 - lectin, galactoside-binding, soluble, 9, BNIP3 - bcl2/adenovirus e1b 19kda interacting protein 3, LGMN - legumain, S1PR2 - sphingosine-1-phosphate receptor 2, SSH1 - slingshot protein phosphatase 1, IKBKG - inhibitor of kappa light polypeptide gene enhancer in b-cells, kinase gamma, DDIT3 - dna-damage-inducible transcrip…
GO:0002697	regulation of immune effector process	6.08e-06	0.000532	4.95	9233	214	122	14	[LGALS9 - lectin, galactoside-binding, soluble, 9, CADM1 - cell adhesion molecule 1, HK1 - hexokinase 1, ITGAM - integrin, alpha m (complement component 3 receptor 3 subunit), PTAFR - platelet-activating factor receptor, C1QB - complement component 1, q subcomponent, b chain, C1QC - complement component 1, q subcomponent, c chain, B2M - beta-2-microglobulin, C3AR1 - complement component 3a recept…
GO:0006090	pyruvate metabolic process	6.45e-06	0.000561	10.6	9233	43	162	8	[PGK1 - phosphoglycerate kinase 1, HK1 - hexokinase 1, HK3 - hexokinase 3 (white cell), TPI1 - triosephosphate isomerase 1, LDHA - lactate dehydrogenase a, PKM - pyruvate kinase, muscle, ENO1 - enolase 1, (alpha), SLC16A3 - solute carrier family 16 (monocarboxylate transporter), member 3]
GO:0055074	calcium ion homeostasis	6.48e-06	0.00056	3.26	9233	172	362	22	[CCR5 - chemokine (c-c motif) receptor 5 (gene/pseudogene), BNIP3 - bcl2/adenovirus e1b 19kda interacting protein 3, BAK1 - bcl2-antagonist/killer 1, P2RY6 - pyrimidinergic receptor p2y, g-protein coupled, 6, CCL5 - chemokine (c-c motif) ligand 5, DDIT3 - dna-damage-inducible transcript 3, TGM2 - transglutaminase 2, CXCL9 - chemokine (c-x-c motif) ligand 9, GRINA - glutamate receptor, ionotropic,…
GO:0046939	nucleotide phosphorylation	6.96e-06	0.000598	13.23	9233	37	132	7	[PGK1 - phosphoglycerate kinase 1, HK1 - hexokinase 1, HK3 - hexokinase 3 (white cell), TPI1 - triosephosphate isomerase 1, LDHA - lactate dehydrogenase a, PKM - pyruvate kinase, muscle, ENO1 - enolase 1, (alpha)]
GO:0031667	response to nutrient levels	7.42e-06	0.000633	8.29	9233	271	37	9	[ATF4 - activating transcription factor 4, APOE - apolipoprotein e, HMOX1 - heme oxygenase (decycling) 1, CDKN1A - cyclin-dependent kinase inhibitor 1a (p21, cip1), PKM - pyruvate kinase, muscle, ATF3 - activating transcription factor 3, TRIM25 - tripartite motif containing 25, MDM2 - mdm2 oncogene, e3 ubiquitin protein ligase, CTSV - cathepsin v]
GO:0022610	biological adhesion	7.46e-06	0.000633	1.89	9233	327	898	60	[LGALS3BP - lectin, galactoside-binding, soluble, 3 binding protein, SYMPK - symplekin, COL18A1 - collagen, type xviii, alpha 1, PNN - pinin, desmosome associated protein, BCL2L11 - bcl2-like 11 (apoptosis facilitator), VMP1 - vacuole membrane protein 1, PKP4 - plakophilin 4, CD72 - cd72 molecule, BSG - basigin (ok blood group), PEAK1 - nkf3 kinase family member, BAIAP2 - bai1-associated protein …
GO:1902624	positive regulation of neutrophil migration	7.78e-06	0.000656	24.04	9233	15	128	5	[C3AR1 - complement component 3a receptor 1, NCKAP1L - nck-associated protein 1-like, CD74 - cd74 molecule, major histocompatibility complex, class ii invariant chain, ADAM8 - adam metallopeptidase domain 8, C5AR1 - complement component 5a receptor 1]
GO:0046434	organophosphate catabolic process	8.2e-06	0.000686	6.78	9233	107	140	11	[XDH - xanthine dehydrogenase, PRDX6 - peroxiredoxin 6, PGK1 - phosphoglycerate kinase 1, HK1 - hexokinase 1, HK3 - hexokinase 3 (white cell), TPI1 - triosephosphate isomerase 1, LDHA - lactate dehydrogenase a, GPX1 - glutathione peroxidase 1, PKM - pyruvate kinase, muscle, GDE1 - glycerophosphodiester phosphodiesterase 1, ENO1 - enolase 1, (alpha)]
GO:0030003	cellular cation homeostasis	8.23e-06	0.000684	2.71	9233	273	362	29	[CCR5 - chemokine (c-c motif) receptor 5 (gene/pseudogene), BNIP3 - bcl2/adenovirus e1b 19kda interacting protein 3, BAK1 - bcl2-antagonist/killer 1, ATP1A3 - atpase, na+/k+ transporting, alpha 3 polypeptide, DDIT3 - dna-damage-inducible transcript 3, SLC9A1 - solute carrier family 9, subfamily a (nhe1, cation proton antiporter 1), member 1, CXCL9 - chemokine (c-x-c motif) ligand 9, CCR1 - chemok…
GO:0050778	positive regulation of immune response	9.35e-06	0.000773	1.87	9233	374	804	61	[LGALS9 - lectin, galactoside-binding, soluble, 9, IKBKG - inhibitor of kappa light polypeptide gene enhancer in b-cells, kinase gamma, WNK1 - wnk lysine deficient protein kinase 1, NLRC5 - nlr family, card domain containing 5, LIMK1 - lim domain kinase 1, HEXIM1 - hexamethylene bis-acetamide inducible 1, MIF - macrophage migration inhibitory factor (glycosylation-inhibiting factor), CD274 - cd27…
GO:0072507	divalent inorganic cation homeostasis	9.57e-06	0.000786	3.09	9233	190	362	23	[CCR5 - chemokine (c-c motif) receptor 5 (gene/pseudogene), BNIP3 - bcl2/adenovirus e1b 19kda interacting protein 3, BAK1 - bcl2-antagonist/killer 1, P2RY6 - pyrimidinergic receptor p2y, g-protein coupled, 6, CCL5 - chemokine (c-c motif) ligand 5, DDIT3 - dna-damage-inducible transcript 3, TGM2 - transglutaminase 2, CXCL9 - chemokine (c-x-c motif) ligand 9, GRINA - glutamate receptor, ionotropic,…
GO:0010942	positive regulation of cell death	9.71e-06	0.000793	1.76	9233	420	898	72	[XDH - xanthine dehydrogenase, LGALS9 - lectin, galactoside-binding, soluble, 9, BNIP3 - bcl2/adenovirus e1b 19kda interacting protein 3, SSH1 - slingshot protein phosphatase 1, TRIM35 - tripartite motif containing 35, AES - amino-terminal enhancer of split, COL18A1 - collagen, type xviii, alpha 1, SLC9A1 - solute carrier family 9, subfamily a (nhe1, cation proton antiporter 1), member 1, DDIT3 -…
GO:0030449	regulation of complement activation	9.87e-06	0.0008	23.75	9233	18	108	5	[C3AR1 - complement component 3a receptor 1, CFP - complement factor properdin, C5AR1 - complement component 5a receptor 1, C1QB - complement component 1, q subcomponent, b chain, C1QC - complement component 1, q subcomponent, c chain]
GO:2000257	regulation of protein activation cascade	9.87e-06	0.000796	23.75	9233	18	108	5	[C3AR1 - complement component 3a receptor 1, C5AR1 - complement component 5a receptor 1, CFP - complement factor properdin, C1QB - complement component 1, q subcomponent, b chain, C1QC - complement component 1, q subcomponent, c chain]
GO:0009166	nucleotide catabolic process	9.87e-06	0.000791	8.6	9233	69	140	9	[XDH - xanthine dehydrogenase, PGK1 - phosphoglycerate kinase 1, HK1 - hexokinase 1, TPI1 - triosephosphate isomerase 1, HK3 - hexokinase 3 (white cell), LDHA - lactate dehydrogenase a, GPX1 - glutathione peroxidase 1, PKM - pyruvate kinase, muscle, ENO1 - enolase 1, (alpha)]
GO:0009179	purine ribonucleoside diphosphate metabolic process	1.03e-05	0.000818	12.55	9233	39	132	7	[PGK1 - phosphoglycerate kinase 1, HK1 - hexokinase 1, HK3 - hexokinase 3 (white cell), TPI1 - triosephosphate isomerase 1, LDHA - lactate dehydrogenase a, PKM - pyruvate kinase, muscle, ENO1 - enolase 1, (alpha)]
GO:0009135	purine nucleoside diphosphate metabolic process	1.03e-05	0.000813	12.55	9233	39	132	7	[PGK1 - phosphoglycerate kinase 1, HK1 - hexokinase 1, HK3 - hexokinase 3 (white cell), TPI1 - triosephosphate isomerase 1, LDHA - lactate dehydrogenase a, PKM - pyruvate kinase, muscle, ENO1 - enolase 1, (alpha)]
GO:0051050	positive regulation of transport	1.03e-05	0.000809	1.74	9233	516	781	76	[LGALS9 - lectin, galactoside-binding, soluble, 9, RUFY3 - run and fyve domain containing 3, WNK1 - wnk lysine deficient protein kinase 1, ATAD1 - atpase family, aaa domain containing 1, SLC9A1 - solute carrier family 9, subfamily a (nhe1, cation proton antiporter 1), member 1, CXCL9 - chemokine (c-x-c motif) ligand 9, MIF - macrophage migration inhibitory factor (glycosylation-inhibiting factor)…
GO:0001819	positive regulation of cytokine production	1.04e-05	0.000811	4.18	9233	258	137	16	[LGALS9 - lectin, galactoside-binding, soluble, 9, CADM1 - cell adhesion molecule 1, HK1 - hexokinase 1, PTAFR - platelet-activating factor receptor, IL1RN - interleukin 1 receptor antagonist, B2M - beta-2-microglobulin, C3AR1 - complement component 3a receptor 1, SLC11A1 - solute carrier family 11 (proton-coupled divalent metal ion transporter), member 1, ATF4 - activating transcription factor 4…
GO:0080135	regulation of cellular response to stress	1.05e-05	0.000819	1.79	9233	462	770	69	[XDH - xanthine dehydrogenase, AKT3 - v-akt murine thymoma viral oncogene homolog 3, DDIT3 - dna-damage-inducible transcript 3, GADD45A - growth arrest and dna-damage-inducible, alpha, MDFIC - myod family inhibitor domain containing, MIF - macrophage migration inhibitory factor (glycosylation-inhibiting factor), MID1 - midline 1 (opitz/bbb syndrome), BCL2L11 - bcl2-like 11 (apoptosis facilitator)…
GO:0098542	defense response to other organism	1.06e-05	0.00082	2.18	9233	195	867	40	[BNIP3 - bcl2/adenovirus e1b 19kda interacting protein 3, CLEC4D - c-type lectin domain family 4, member d, STAB1 - stabilin 1, IRF9 - interferon regulatory factor 9, RBPJ - recombination signal binding protein for immunoglobulin kappa j region, NLRC5 - nlr family, card domain containing 5, STAT2 - signal transducer and activator of transcription 2, 113kda, STAT1 - signal transducer and activator…
GO:0006734	NADH metabolic process	1.08e-05	0.000829	16.14	9233	26	132	6	[PGK1 - phosphoglycerate kinase 1, HK1 - hexokinase 1, HK3 - hexokinase 3 (white cell), TPI1 - triosephosphate isomerase 1, PKM - pyruvate kinase, muscle, ENO1 - enolase 1, (alpha)]
GO:0001666	response to hypoxia	1.13e-05	0.000862	2.27	9233	163	897	36	[TXN2 - thioredoxin 2, BNIP3 - bcl2/adenovirus e1b 19kda interacting protein 3, PGK1 - phosphoglycerate kinase 1, CXCR4 - chemokine (c-x-c motif) receptor 4, EGLN3 - egl-9 family hypoxia-inducible factor 3, CAPN2 - calpain 2, (m/ii) large subunit, HILPDA - hypoxia inducible lipid droplet-associated, SLC9A1 - solute carrier family 9, subfamily a (nhe1, cation proton antiporter 1), member 1, MDM2 -…
GO:0015711	organic anion transport	1.14e-05	0.000863	3.41	9233	202	268	20	[PLIN2 - perilipin 2, SLC27A1 - solute carrier family 27 (fatty acid transporter), member 1, SLC6A8 - solute carrier family 6 (neurotransmitter transporter), member 8, SLC37A2 - solute carrier family 37 (glucose-6-phosphate transporter), member 2, PRAF2 - pra1 domain family, member 2, SLC9A3R1 - solute carrier family 9, subfamily a (nhe3, cation proton antiporter 3), member 3 regulator 1, SLC23A2…
GO:0006928	movement of cell or subcellular component	1.18e-05	0.000895	1.83	9233	642	520	66	[SLC7A8 - solute carrier family 7 (amino acid transporter light chain, l system), member 8, SLC9A1 - solute carrier family 9, subfamily a (nhe1, cation proton antiporter 1), member 1, CXCL9 - chemokine (c-x-c motif) ligand 9, MIF - macrophage migration inhibitory factor (glycosylation-inhibiting factor), KIF5B - kinesin family member 5b, SLC16A3 - solute carrier family 16 (monocarboxylate transpo…
GO:0009991	response to extracellular stimulus	1.21e-05	0.000905	7.83	9233	287	37	9	[ATF4 - activating transcription factor 4, APOE - apolipoprotein e, HMOX1 - heme oxygenase (decycling) 1, CDKN1A - cyclin-dependent kinase inhibitor 1a (p21, cip1), PKM - pyruvate kinase, muscle, ATF3 - activating transcription factor 3, TRIM25 - tripartite motif containing 25, MDM2 - mdm2 oncogene, e3 ubiquitin protein ligase, CTSV - cathepsin v]
GO:0019363	pyridine nucleotide biosynthetic process	1.21e-05	0.000905	12.24	9233	40	132	7	[PGK1 - phosphoglycerate kinase 1, HK1 - hexokinase 1, HK3 - hexokinase 3 (white cell), TPI1 - triosephosphate isomerase 1, LDHA - lactate dehydrogenase a, PKM - pyruvate kinase, muscle, ENO1 - enolase 1, (alpha)]
GO:0019359	nicotinamide nucleotide biosynthetic process	1.21e-05	0.0009	12.24	9233	40	132	7	[PGK1 - phosphoglycerate kinase 1, HK1 - hexokinase 1, HK3 - hexokinase 3 (white cell), TPI1 - triosephosphate isomerase 1, LDHA - lactate dehydrogenase a, PKM - pyruvate kinase, muscle, ENO1 - enolase 1, (alpha)]
GO:0000302	response to reactive oxygen species	1.31e-05	0.000966	4.54	9233	125	244	15	[PCNA - proliferating cell nuclear antigen, BNIP3 - bcl2/adenovirus e1b 19kda interacting protein 3, IL18BP - interleukin 18 binding protein, TPM1 - tropomyosin 1 (alpha), JUN - jun proto-oncogene, KPNA4 - karyopherin alpha 4 (importin alpha 3), GPX1 - glutathione peroxidase 1, MDM2 - mdm2 oncogene, e3 ubiquitin protein ligase, SDC1 - syndecan 1, TXNIP - thioredoxin interacting protein, IMPACT - …
GO:0006820	anion transport	1.38e-05	0.00101	3.14	9233	241	268	22	[PLIN2 - perilipin 2, SLC27A1 - solute carrier family 27 (fatty acid transporter), member 1, SLC6A8 - solute carrier family 6 (neurotransmitter transporter), member 8, SLC37A2 - solute carrier family 37 (glucose-6-phosphate transporter), member 2, TSPO - translocator protein (18kda), PRAF2 - pra1 domain family, member 2, SLC9A3R1 - solute carrier family 9, subfamily a (nhe3, cation proton antipor…
GO:0002483	antigen processing and presentation of endogenous peptide antigen	1.4e-05	0.00103	12.16	9233	5	759	5	[ERAP1 - endoplasmic reticulum aminopeptidase 1, TAP2 - transporter 2, atp-binding cassette, sub-family b (mdr/tap), TAPBP - tap binding protein (tapasin), TAP1 - transporter 1, atp-binding cassette, sub-family b (mdr/tap), B2M - beta-2-microglobulin]
GO:0019885	antigen processing and presentation of endogenous peptide antigen via MHC class I	1.4e-05	0.00102	12.16	9233	5	759	5	[ERAP1 - endoplasmic reticulum aminopeptidase 1, TAP2 - transporter 2, atp-binding cassette, sub-family b (mdr/tap), TAPBP - tap binding protein (tapasin), TAP1 - transporter 1, atp-binding cassette, sub-family b (mdr/tap), B2M - beta-2-microglobulin]
GO:1901292	nucleoside phosphate catabolic process	1.45e-05	0.00105	8.24	9233	72	140	9	[XDH - xanthine dehydrogenase, PGK1 - phosphoglycerate kinase 1, HK1 - hexokinase 1, TPI1 - triosephosphate isomerase 1, HK3 - hexokinase 3 (white cell), LDHA - lactate dehydrogenase a, GPX1 - glutathione peroxidase 1, PKM - pyruvate kinase, muscle, ENO1 - enolase 1, (alpha)]
GO:0009206	purine ribonucleoside triphosphate biosynthetic process	1.46e-05	0.00105	11.94	9233	41	132	7	[PGK1 - phosphoglycerate kinase 1, HK1 - hexokinase 1, HK3 - hexokinase 3 (white cell), TPI1 - triosephosphate isomerase 1, LDHA - lactate dehydrogenase a, PKM - pyruvate kinase, muscle, ENO1 - enolase 1, (alpha)]
GO:0009185	ribonucleoside diphosphate metabolic process	1.46e-05	0.00104	11.94	9233	41	132	7	[PGK1 - phosphoglycerate kinase 1, HK1 - hexokinase 1, HK3 - hexokinase 3 (white cell), TPI1 - triosephosphate isomerase 1, LDHA - lactate dehydrogenase a, PKM - pyruvate kinase, muscle, ENO1 - enolase 1, (alpha)]
GO:0098657	import into cell	1.46e-05	0.00104	2.33	9233	307	464	36	[STAB1 - stabilin 1, LGALS3BP - lectin, galactoside-binding, soluble, 3 binding protein, MICALL1 - mical-like 1, ATP1A3 - atpase, na+/k+ transporting, alpha 3 polypeptide, SLC9A1 - solute carrier family 9, subfamily a (nhe1, cation proton antiporter 1), member 1, PSTPIP1 - proline-serine-threonine phosphatase interacting protein 1, ARHGAP27 - rho gtpase activating protein 27, SLC11A1 - solute car…
GO:0051179	localization	1.48e-05	0.00104	1.33	9233	2746	522	206	[TMEM87B - transmembrane protein 87b, BNIP3 - bcl2/adenovirus e1b 19kda interacting protein 3, PRDX6 - peroxiredoxin 6, CLEC12A - c-type lectin domain family 12, member a, LGALS3BP - lectin, galactoside-binding, soluble, 3 binding protein, ARHGAP27 - rho gtpase activating protein 27, ABCA1 - atp-binding cassette, sub-family a (abc1), member 1, CD274 - cd274 molecule, OS9 - osteosarcoma amplified …
GO:0043065	positive regulation of apoptotic process	1.5e-05	0.00105	1.78	9233	387	898	67	[XDH - xanthine dehydrogenase, LGALS9 - lectin, galactoside-binding, soluble, 9, BNIP3 - bcl2/adenovirus e1b 19kda interacting protein 3, TRIM35 - tripartite motif containing 35, AES - amino-terminal enhancer of split, COL18A1 - collagen, type xviii, alpha 1, SLC9A1 - solute carrier family 9, subfamily a (nhe1, cation proton antiporter 1), member 1, DDIT3 - dna-damage-inducible transcript 3, GADD…
GO:0051607	defense response to virus	1.59e-05	0.00111	2.64	9233	113	867	28	[BNIP3 - bcl2/adenovirus e1b 19kda interacting protein 3, IRF9 - interferon regulatory factor 9, NLRC5 - nlr family, card domain containing 5, STAT2 - signal transducer and activator of transcription 2, 113kda, STAT1 - signal transducer and activator of transcription 1, 91kda, CXCL9 - chemokine (c-x-c motif) ligand 9, APOBEC1 - apolipoprotein b mrna editing enzyme, catalytic polypeptide 1, TICAM1…
GO:0036293	response to decreased oxygen levels	1.65e-05	0.00114	2.21	9233	172	897	37	[TXN2 - thioredoxin 2, BNIP3 - bcl2/adenovirus e1b 19kda interacting protein 3, PGK1 - phosphoglycerate kinase 1, CXCR4 - chemokine (c-x-c motif) receptor 4, EGLN3 - egl-9 family hypoxia-inducible factor 3, CAPN2 - calpain 2, (m/ii) large subunit, HILPDA - hypoxia inducible lipid droplet-associated, SLC9A1 - solute carrier family 9, subfamily a (nhe1, cation proton antiporter 1), member 1, MDM2 -…
GO:0009145	purine nucleoside triphosphate biosynthetic process	1.78e-05	0.00123	11.66	9233	42	132	7	[PGK1 - phosphoglycerate kinase 1, HK1 - hexokinase 1, HK3 - hexokinase 3 (white cell), TPI1 - triosephosphate isomerase 1, LDHA - lactate dehydrogenase a, PKM - pyruvate kinase, muscle, ENO1 - enolase 1, (alpha)]
GO:0006897	endocytosis	1.81e-05	0.00124	2.15	9233	263	670	41	[STAB1 - stabilin 1, LGALS3BP - lectin, galactoside-binding, soluble, 3 binding protein, MICALL1 - mical-like 1, PSTPIP1 - proline-serine-threonine phosphatase interacting protein 1, ARHGAP27 - rho gtpase activating protein 27, SLC11A1 - solute carrier family 11 (proton-coupled divalent metal ion transporter), member 1, HTR2B - 5-hydroxytryptamine (serotonin) receptor 2b, g protein-coupled, CXCL1…
GO:0006898	receptor-mediated endocytosis	1.91e-05	0.00131	3.69	9233	115	392	18	[LGALS3BP - lectin, galactoside-binding, soluble, 3 binding protein, STAB1 - stabilin 1, MICALL1 - mical-like 1, PDLIM7 - pdz and lim domain 7 (enigma), CAV2 - caveolin 2, IGF2R - insulin-like growth factor 2 receptor, AP2M1 - adaptor-related protein complex 2, mu 1 subunit, ARHGAP27 - rho gtpase activating protein 27, M6PR - mannose-6-phosphate receptor (cation dependent), HSPH1 - heat shock 105…
GO:0042246	tissue regeneration	1.94e-05	0.00132	20.61	9233	16	140	5	[IFRD1 - interferon-related developmental regulator 1, GPX1 - glutathione peroxidase 1, ADAM15 - adam metallopeptidase domain 15, PKM - pyruvate kinase, muscle, NINJ1 - ninjurin 1]
GO:0048878	chemical homeostasis	1.96e-05	0.00133	2.09	9233	497	400	45	[CCR5 - chemokine (c-c motif) receptor 5 (gene/pseudogene), BNIP3 - bcl2/adenovirus e1b 19kda interacting protein 3, BAK1 - bcl2-antagonist/killer 1, SLC9A3R1 - solute carrier family 9, subfamily a (nhe3, cation proton antiporter 3), member 3 regulator 1, ATP1A3 - atpase, na+/k+ transporting, alpha 3 polypeptide, SLC7A8 - solute carrier family 7 (amino acid transporter light chain, l system), mem…
GO:0019674	NAD metabolic process	2.05e-05	0.00138	11.39	9233	43	132	7	[PGK1 - phosphoglycerate kinase 1, HK1 - hexokinase 1, HK3 - hexokinase 3 (white cell), TPI1 - triosephosphate isomerase 1, LDHA - lactate dehydrogenase a, PKM - pyruvate kinase, muscle, ENO1 - enolase 1, (alpha)]
GO:0072525	pyridine-containing compound biosynthetic process	2.05e-05	0.00138	11.39	9233	43	132	7	[PGK1 - phosphoglycerate kinase 1, HK1 - hexokinase 1, HK3 - hexokinase 3 (white cell), TPI1 - triosephosphate isomerase 1, LDHA - lactate dehydrogenase a, PKM - pyruvate kinase, muscle, ENO1 - enolase 1, (alpha)]
GO:0043068	positive regulation of programmed cell death	2.08e-05	0.00139	1.77	9233	390	898	67	[XDH - xanthine dehydrogenase, LGALS9 - lectin, galactoside-binding, soluble, 9, BNIP3 - bcl2/adenovirus e1b 19kda interacting protein 3, TRIM35 - tripartite motif containing 35, AES - amino-terminal enhancer of split, COL18A1 - collagen, type xviii, alpha 1, SLC9A1 - solute carrier family 9, subfamily a (nhe1, cation proton antiporter 1), member 1, DDIT3 - dna-damage-inducible transcript 3, GADD…
GO:0032268	regulation of cellular protein metabolic process	2.09e-05	0.00139	1.35	9233	1558	892	203	[CCNK - cyclin k, LGALS9 - lectin, galactoside-binding, soluble, 9, SYMPK - symplekin, AARS - alanyl-trna synthetase, LIMK1 - lim domain kinase 1, TICAM1 - toll-like receptor adaptor molecule 1, OS9 - osteosarcoma amplified 9, endoplasmic reticulum lectin, RELA - v-rel avian reticuloendotheliosis viral oncogene homolog a, SNW1 - snw domain containing 1, ENSA - endosulfine alpha, BST2 - bone marro…
GO:0030595	leukocyte chemotaxis	2.25e-05	0.00149	5.34	9233	71	292	12	[NCKAP1L - nck-associated protein 1-like, CCR5 - chemokine (c-c motif) receptor 5 (gene/pseudogene), CXCL16 - chemokine (c-x-c motif) ligand 16, ADAM8 - adam metallopeptidase domain 8, C5AR1 - complement component 5a receptor 1, CCL5 - chemokine (c-c motif) ligand 5, IL1RN - interleukin 1 receptor antagonist, LGALS3 - lectin, galactoside-binding, soluble, 3, CXCL9 - chemokine (c-x-c motif) ligand…
GO:1902622	regulation of neutrophil migration	2.26e-05	0.00149	20.04	9233	18	128	5	[C3AR1 - complement component 3a receptor 1, NCKAP1L - nck-associated protein 1-like, CD74 - cd74 molecule, major histocompatibility complex, class ii invariant chain, ADAM8 - adam metallopeptidase domain 8, C5AR1 - complement component 5a receptor 1]
GO:2000107	negative regulation of leukocyte apoptotic process	2.66e-05	0.00174	5.87	9233	30	524	10	[CCR5 - chemokine (c-c motif) receptor 5 (gene/pseudogene), CD74 - cd74 molecule, major histocompatibility complex, class ii invariant chain, IRF7 - interferon regulatory factor 7, TSC22D3 - tsc22 domain family, member 3, NOC2L - nucleolar complex associated 2 homolog (s. cerevisiae), CCL5 - chemokine (c-c motif) ligand 5, IL7R - interleukin 7 receptor, GAS6 - growth arrest-specific 6, BCL6 - b-c…
GO:0048545	response to steroid hormone	2.72e-05	0.00177	2.62	9233	107	888	27	[PTAFR - platelet-activating factor receptor, ATP1A3 - atpase, na+/k+ transporting, alpha 3 polypeptide, MDM2 - mdm2 oncogene, e3 ubiquitin protein ligase, RELA - v-rel avian reticuloendotheliosis viral oncogene homolog a, BCL2L11 - bcl2-like 11 (apoptosis facilitator), MED1 - mediator complex subunit 1, REST - re1-silencing transcription factor, GPI - glucose-6-phosphate isomerase, GLB1 - galact…
GO:1904705	regulation of vascular smooth muscle cell proliferation	2.9e-05	0.00187	93.26	9233	33	9	3	[HMOX1 - heme oxygenase (decycling) 1, CDKN1A - cyclin-dependent kinase inhibitor 1a (p21, cip1), MDM2 - mdm2 oncogene, e3 ubiquitin protein ligase]
GO:0006006	glucose metabolic process	2.92e-05	0.00188	7.59	9233	75	146	9	[NISCH - nischarin, ATF4 - activating transcription factor 4, PGK1 - phosphoglycerate kinase 1, HK1 - hexokinase 1, TPI1 - triosephosphate isomerase 1, HK3 - hexokinase 3 (white cell), PKM - pyruvate kinase, muscle, ATF3 - activating transcription factor 3, ENO1 - enolase 1, (alpha)]
GO:0032101	regulation of response to external stimulus	3.04e-05	0.00195	2.13	9233	390	455	41	[LGALS9 - lectin, galactoside-binding, soluble, 9, LGMN - legumain, ITGAM - integrin, alpha m (complement component 3 receptor 3 subunit), STAT1 - signal transducer and activator of transcription 1, 91kda, GPX1 - glutathione peroxidase 1, MIF - macrophage migration inhibitory factor (glycosylation-inhibiting factor), PLA2G7 - phospholipase a2, group vii (platelet-activating factor acetylhydrolase…
GO:0061394	regulation of transcription from RNA polymerase II promoter in response to arsenic-containing substance	3.13e-05	0.00199	249.54	9233	2	37	2	[ATF4 - activating transcription factor 4, ATF3 - activating transcription factor 3]
GO:0070232	regulation of T cell apoptotic process	3.29e-05	0.00209	7.38	9233	19	527	8	[LGALS9 - lectin, galactoside-binding, soluble, 9, ADAM8 - adam metallopeptidase domain 8, PRELID1 - preli domain containing 1, TSC22D3 - tsc22 domain family, member 3, CCL5 - chemokine (c-c motif) ligand 5, LGALS3 - lectin, galactoside-binding, soluble, 3, IL7R - interleukin 7 receptor, CD274 - cd274 molecule]
GO:0010758	regulation of macrophage chemotaxis	3.29e-05	0.00208	5.68	9233	16	914	9	[C3AR1 - complement component 3a receptor 1, MTUS1 - microtubule associated tumor suppressor 1, CSF1 - colony stimulating factor 1 (macrophage), THBS1 - thrombospondin 1, CMKLR1 - chemokine-like receptor 1, C5AR1 - complement component 5a receptor 1, AKIRIN1 - akirin 1, CCL5 - chemokine (c-c motif) ligand 5, MIF - macrophage migration inhibitory factor (glycosylation-inhibiting factor)]
GO:0010977	negative regulation of neuron projection development	3.32e-05	0.00209	8.84	9233	72	116	8	[IFRD1 - interferon-related developmental regulator 1, PLK2 - polo-like kinase 2, APOE - apolipoprotein e, VIM - vimentin, PMP22 - peripheral myelin protein 22, CERS2 - ceramide synthase 2, MDM2 - mdm2 oncogene, e3 ubiquitin protein ligase, B2M - beta-2-microglobulin]
GO:0009435	NAD biosynthetic process	3.36e-05	0.0021	13.54	9233	31	132	6	[PGK1 - phosphoglycerate kinase 1, HK1 - hexokinase 1, HK3 - hexokinase 3 (white cell), TPI1 - triosephosphate isomerase 1, PKM - pyruvate kinase, muscle, ENO1 - enolase 1, (alpha)]
GO:0050920	regulation of chemotaxis	3.46e-05	0.00216	3.51	9233	104	455	18	[LGALS9 - lectin, galactoside-binding, soluble, 9, VEGFA - vascular endothelial growth factor a, LGMN - legumain, CCL5 - chemokine (c-c motif) ligand 5, MIF - macrophage migration inhibitory factor (glycosylation-inhibiting factor), PLA2G7 - phospholipase a2, group vii (platelet-activating factor acetylhydrolase, plasma), CCR1 - chemokine (c-c motif) receptor 1, PDGFB - platelet-derived growth fa…
GO:0002683	negative regulation of immune system process	3.62e-05	0.00225	2.25	9233	240	599	35	[LGALS9 - lectin, galactoside-binding, soluble, 9, RC3H2 - ring finger and ccch-type domains 2, NLRC5 - nlr family, card domain containing 5, SOCS6 - suppressor of cytokine signaling 6, RBM15 - rna binding motif protein 15, LST1 - leukocyte specific transcript 1, GPX1 - glutathione peroxidase 1, PRNP - prion protein, MIF - macrophage migration inhibitory factor (glycosylation-inhibiting factor), …
GO:0010759	positive regulation of macrophage chemotaxis	3.75e-05	0.00231	7.5	9233	11	783	7	[C3AR1 - complement component 3a receptor 1, CSF1 - colony stimulating factor 1 (macrophage), CMKLR1 - chemokine-like receptor 1, THBS1 - thrombospondin 1, C5AR1 - complement component 5a receptor 1, CCL5 - chemokine (c-c motif) ligand 5, AKIRIN1 - akirin 1]
GO:0002920	regulation of humoral immune response	3.86e-05	0.00237	18.58	9233	23	108	5	[C3AR1 - complement component 3a receptor 1, C5AR1 - complement component 5a receptor 1, CFP - complement factor properdin, C1QB - complement component 1, q subcomponent, b chain, C1QC - complement component 1, q subcomponent, c chain]
GO:0009201	ribonucleoside triphosphate biosynthetic process	3.86e-05	0.00236	10.42	9233	47	132	7	[PGK1 - phosphoglycerate kinase 1, HK1 - hexokinase 1, HK3 - hexokinase 3 (white cell), TPI1 - triosephosphate isomerase 1, LDHA - lactate dehydrogenase a, PKM - pyruvate kinase, muscle, ENO1 - enolase 1, (alpha)]
GO:0002673	regulation of acute inflammatory response	3.89e-05	0.00237	13.5	9233	38	108	6	[C3AR1 - complement component 3a receptor 1, ADAM8 - adam metallopeptidase domain 8, C5AR1 - complement component 5a receptor 1, CFP - complement factor properdin, C1QB - complement component 1, q subcomponent, b chain, C1QC - complement component 1, q subcomponent, c chain]
GO:0007162	negative regulation of cell adhesion	4.02e-05	0.00243	2.33	9233	154	798	31	[LGALS9 - lectin, galactoside-binding, soluble, 9, FXYD5 - fxyd domain containing ion transport regulator 5, RC3H2 - ring finger and ccch-type domains 2, WNK1 - wnk lysine deficient protein kinase 1, SOCS6 - suppressor of cytokine signaling 6, PRNP - prion protein, CD274 - cd274 molecule, CD74 - cd74 molecule, major histocompatibility complex, class ii invariant chain, JAG1 - jagged 1, NF2 - neur…
GO:0051093	negative regulation of developmental process	4.03e-05	0.00243	2.24	9233	433	342	36	[XDH - xanthine dehydrogenase, BNIP3 - bcl2/adenovirus e1b 19kda interacting protein 3, AKT3 - v-akt murine thymoma viral oncogene homolog 3, PGK1 - phosphoglycerate kinase 1, LGMN - legumain, STAB1 - stabilin 1, RBPJ - recombination signal binding protein for immunoglobulin kappa j region, RBM15 - rna binding motif protein 15, DDIT3 - dna-damage-inducible transcript 3, SRGN - serglycin, CCR1 - c…
GO:0044419	interspecies interaction between organisms	4.12e-05	0.00247	1.63	9233	517	911	83	[CCNK - cyclin k, BNIP3 - bcl2/adenovirus e1b 19kda interacting protein 3, IKBKG - inhibitor of kappa light polypeptide gene enhancer in b-cells, kinase gamma, RBM15 - rna binding motif protein 15, MDFIC - myod family inhibitor domain containing, XPO1 - exportin 1 (crm1 homolog, yeast), BCL2L11 - bcl2-like 11 (apoptosis facilitator), SET - set nuclear oncogene, SNW1 - snw domain containing 1, REL…
GO:0033089	positive regulation of T cell differentiation in thymus	4.24e-05	0.00253	214.72	9233	2	43	2	[ADAM8 - adam metallopeptidase domain 8, IL7R - interleukin 7 receptor]
GO:0048646	anatomical structure formation involved in morphogenesis	4.29e-05	0.00255	1.78	9233	352	898	61	[ERAP1 - endoplasmic reticulum aminopeptidase 1, PGK1 - phosphoglycerate kinase 1, CAPN2 - calpain 2, (m/ii) large subunit, COL18A1 - collagen, type xviii, alpha 1, ELK3 - elk3, ets-domain protein (srf accessory protein 2), MTHFR - methylenetetrahydrofolate reductase (nad(p)h), BCL2L11 - bcl2-like 11 (apoptosis facilitator), TMED2 - transmembrane emp24 domain trafficking protein 2, GPC1 - glypica…
GO:0019318	hexose metabolic process	4.44e-05	0.00263	8.68	9233	105	81	8	[PFKFB3 - 6-phosphofructo-2-kinase/fructose-2,6-biphosphatase 3, ATF4 - activating transcription factor 4, HK1 - hexokinase 1, HK3 - hexokinase 3 (white cell), TPI1 - triosephosphate isomerase 1, PKM - pyruvate kinase, muscle, ATF3 - activating transcription factor 3, ENO1 - enolase 1, (alpha)]
GO:0007154	cell communication	4.7e-05	0.00277	2.64	9233	311	292	26	[CCR5 - chemokine (c-c motif) receptor 5 (gene/pseudogene), PGK1 - phosphoglycerate kinase 1, STAB1 - stabilin 1, JUN - jun proto-oncogene, ATP1A3 - atpase, na+/k+ transporting, alpha 3 polypeptide, CXCL9 - chemokine (c-x-c motif) ligand 9, CCR1 - chemokine (c-c motif) receptor 1, PDGFB - platelet-derived growth factor beta polypeptide, MDM2 - mdm2 oncogene, e3 ubiquitin protein ligase, PKP4 - pl…
GO:0031669	cellular response to nutrient levels	4.73e-05	0.00278	27.54	9233	149	9	4	[HMOX1 - heme oxygenase (decycling) 1, CDKN1A - cyclin-dependent kinase inhibitor 1a (p21, cip1), CTSV - cathepsin v, MDM2 - mdm2 oncogene, e3 ubiquitin protein ligase]
GO:1903672	positive regulation of sprouting angiogenesis	4.74e-05	0.00277	80.29	9233	23	15	3	[ITGA5 - integrin, alpha 5 (fibronectin receptor, alpha polypeptide), HMOX1 - heme oxygenase (decycling) 1, PKM - pyruvate kinase, muscle]
GO:0034975	protein folding in endoplasmic reticulum	4.75e-05	0.00276	8.06	9233	14	573	7	[CALR - calreticulin, EMC3 - er membrane protein complex subunit 3, EMC4 - er membrane protein complex subunit 4, ERO1L - ero1-like (s. cerevisiae), EMC1 - er membrane protein complex subunit 1, HSPA5 - heat shock 70kda protein 5 (glucose-regulated protein, 78kda), PDIA3 - protein disulfide isomerase family a, member 3]
GO:0019320	hexose catabolic process	4.83e-05	0.0028	12.72	9233	33	132	6	[PGK1 - phosphoglycerate kinase 1, HK1 - hexokinase 1, HK3 - hexokinase 3 (white cell), TPI1 - triosephosphate isomerase 1, PKM - pyruvate kinase, muscle, ENO1 - enolase 1, (alpha)]
GO:0043269	regulation of ion transport	5.1e-05	0.00294	1.93	9233	246	915	47	[SNX16 - sorting nexin 16, FXYD5 - fxyd domain containing ion transport regulator 5, PXK - px domain containing serine/threonine kinase, BAK1 - bcl2-antagonist/killer 1, KCNAB2 - potassium voltage-gated channel, shaker-related subfamily, beta member 2, PTAFR - platelet-activating factor receptor, COX17 - cox17 cytochrome c oxidase copper chaperone, SLC9A3R1 - solute carrier family 9, subfamily a …
GO:0045766	positive regulation of angiogenesis	5.11e-05	0.00293	5.02	9233	92	240	12	[C3AR1 - complement component 3a receptor 1, ITGA5 - integrin, alpha 5 (fibronectin receptor, alpha polypeptide), CTSH - cathepsin h, PLK2 - polo-like kinase 2, ERAP1 - endoplasmic reticulum aminopeptidase 1, AKT3 - v-akt murine thymoma viral oncogene homolog 3, SASH1 - sam and sh3 domain containing 1, ECM1 - extracellular matrix protein 1, C5AR1 - complement component 5a receptor 1, HMOX1 - heme…
GO:0050794	regulation of cellular process	5.18e-05	0.00296	1.14	9233	5350	674	447	[CREB5 - camp responsive element binding protein 5, ARAP1 - arfgap with rhogap domain, ankyrin repeat and ph domain 1, LGALS9 - lectin, galactoside-binding, soluble, 9, PRDX6 - peroxiredoxin 6, GFPT1 - glutamine--fructose-6-phosphate transaminase 1, LGALS3BP - lectin, galactoside-binding, soluble, 3 binding protein, SYMPK - symplekin, AARS - alanyl-trna synthetase, CBX1 - chromobox homolog 1, ABC…
GO:0030198	extracellular matrix organization	5.22e-05	0.00297	3.06	9233	122	520	21	[ITGA5 - integrin, alpha 5 (fibronectin receptor, alpha polypeptide), TGFBI - transforming growth factor, beta-induced, 68kda, ITGAM - integrin, alpha m (complement component 3 receptor 3 subunit), PLOD1 - procollagen-lysine, 2-oxoglutarate 5-dioxygenase 1, FLRT2 - fibronectin leucine rich transmembrane protein 2, P4HA1 - prolyl 4-hydroxylase, alpha polypeptide i, CTSS - cathepsin s, CTSV - cathe…
GO:0043903	regulation of symbiosis, encompassing mutualism through parasitism	5.33e-05	0.00302	2.24	9233	146	904	32	[LGALS9 - lectin, galactoside-binding, soluble, 9, CCNK - cyclin k, TRIM35 - tripartite motif containing 35, PPIB - peptidylprolyl isomerase b (cyclophilin b), JUN - jun proto-oncogene, STAT1 - signal transducer and activator of transcription 1, 91kda, MDFIC - myod family inhibitor domain containing, SQSTM1 - sequestosome 1, SNW1 - snw domain containing 1, ADAR - adenosine deaminase, rna-specific…
GO:0034374	low-density lipoprotein particle remodeling	5.55e-05	0.00313	271.56	9233	4	17	2	[APOE - apolipoprotein e, PLA2G7 - phospholipase a2, group vii (platelet-activating factor acetylhydrolase, plasma)]
GO:0030968	endoplasmic reticulum unfolded protein response	5.61e-05	0.00315	2.81	9233	78	927	22	[ASNS - asparagine synthetase (glutamine-hydrolyzing), PPP2R5B - protein phosphatase 2, regulatory subunit b', beta, EDEM1 - er degradation enhancer, mannosidase alpha-like 1, GFPT1 - glutamine--fructose-6-phosphate transaminase 1, WFS1 - wolfram syndrome 1 (wolframin), CXXC1 - cxxc finger protein 1, DDIT3 - dna-damage-inducible transcript 3, TATDN2 - tatd dnase domain containing 2, RNF121 - ring…
GO:0045785	positive regulation of cell adhesion	5.76e-05	0.00322	2.7	9233	216	380	24	[ITGA5 - integrin, alpha 5 (fibronectin receptor, alpha polypeptide), LGALS9 - lectin, galactoside-binding, soluble, 9, VEGFA - vascular endothelial growth factor a, PTAFR - platelet-activating factor receptor, TPM1 - tropomyosin 1 (alpha), CCL5 - chemokine (c-c motif) ligand 5, TGM2 - transglutaminase 2, BCL6 - b-cell cll/lymphoma 6, HSPH1 - heat shock 105kda/110kda protein 1, S100A10 - s100 cal…
GO:0002449	lymphocyte mediated immunity	5.94e-05	0.00331	9.28	9233	33	211	7	[SLC11A1 - solute carrier family 11 (proton-coupled divalent metal ion transporter), member 1, CTSH - cathepsin h, CD74 - cd74 molecule, major histocompatibility complex, class ii invariant chain, JAG1 - jagged 1, IRF7 - interferon regulatory factor 7, PRDX1 - peroxiredoxin 1, SLAMF7 - slam family member 7]
GO:0050790	regulation of catalytic activity	5.98e-05	0.00332	1.35	9233	1372	910	183	[LGALS9 - lectin, galactoside-binding, soluble, 9, CCNK - cyclin k, ARAP1 - arfgap with rhogap domain, ankyrin repeat and ph domain 1, SLC27A1 - solute carrier family 27 (fatty acid transporter), member 1, NCF4 - neutrophil cytosolic factor 4, 40kda, PXK - px domain containing serine/threonine kinase, S1PR2 - sphingosine-1-phosphate receptor 2, LGMN - legumain, IKBKG - inhibitor of kappa light po…
GO:0097755	positive regulation of blood vessel diameter	6.32e-05	0.00349	16.49	9233	20	140	5	[SCPEP1 - serine carboxypeptidase 1, APOE - apolipoprotein e, PTAFR - platelet-activating factor receptor, HMOX1 - heme oxygenase (decycling) 1, GPX1 - glutathione peroxidase 1]
GO:0030154	cell differentiation	6.44e-05	0.00354	1.7	9233	872	435	70	[BNIP3 - bcl2/adenovirus e1b 19kda interacting protein 3, ERAP1 - endoplasmic reticulum aminopeptidase 1, PGK1 - phosphoglycerate kinase 1, KCNAB2 - potassium voltage-gated channel, shaker-related subfamily, beta member 2, SLC9A1 - solute carrier family 9, subfamily a (nhe1, cation proton antiporter 1), member 1, BLNK - b-cell linker, ELK3 - elk3, ets-domain protein (srf accessory protein 2), SPE…
GO:1904706	negative regulation of vascular smooth muscle cell proliferation	6.84e-05	0.00374	60.22	9233	10	46	3	[TPM1 - tropomyosin 1 (alpha), HMOX1 - heme oxygenase (decycling) 1, CDKN1A - cyclin-dependent kinase inhibitor 1a (p21, cip1)]
GO:0031100	animal organ regeneration	6.97e-05	0.0038	12.49	9233	51	87	6	[PCNA - proliferating cell nuclear antigen, C5AR1 - complement component 5a receptor 1, HMOX1 - heme oxygenase (decycling) 1, IGF2R - insulin-like growth factor 2 receptor, CDKN1A - cyclin-dependent kinase inhibitor 1a (p21, cip1), PKM - pyruvate kinase, muscle]
GO:0031668	cellular response to extracellular stimulus	7.18e-05	0.0039	24.87	9233	165	9	4	[HMOX1 - heme oxygenase (decycling) 1, CDKN1A - cyclin-dependent kinase inhibitor 1a (p21, cip1), CTSV - cathepsin v, MDM2 - mdm2 oncogene, e3 ubiquitin protein ligase]
GO:0040013	negative regulation of locomotion	7.48e-05	0.00404	3.2	9233	161	323	18	[NISCH - nischarin, SLC9A3R1 - solute carrier family 9, subfamily a (nhe3, cation proton antiporter 3), member 3 regulator 1, TPM1 - tropomyosin 1 (alpha), TP53INP1 - tumor protein p53 inducible nuclear protein 1, OSBPL8 - oxysterol binding protein-like 8, CERS2 - ceramide synthase 2, CALR - calreticulin, BST2 - bone marrow stromal cell antigen 2, SEMA4D - sema domain, immunoglobulin domain (ig),…
GO:0009888	tissue development	7.76e-05	0.00418	3.96	9233	233	140	14	[IFRD1 - interferon-related developmental regulator 1, EMP1 - epithelial membrane protein 1, BASP1 - brain abundant, membrane attached signal protein 1, SRGN - serglycin, GPX1 - glutathione peroxidase 1, SBDS - shwachman-bodian-diamond syndrome, ZBTB18 - zinc finger and btb domain containing 18, CTSV - cathepsin v, ARRDC3 - arrestin domain containing 3, ECM1 - extracellular matrix protein 1, LAMC…
GO:0006094	gluconeogenesis	7.95e-05	0.00427	28.94	9233	29	44	4	[ATF4 - activating transcription factor 4, TPI1 - triosephosphate isomerase 1, ATF3 - activating transcription factor 3, ENO1 - enolase 1, (alpha)]
GO:1901214	regulation of neuron death	8.1e-05	0.00433	2.19	9233	178	781	33	[OXR1 - oxidation resistance 1, ZNF259 - zinc finger protein 259, LGMN - legumain, SSH1 - slingshot protein phosphatase 1, IKBKG - inhibitor of kappa light polypeptide gene enhancer in b-cells, kinase gamma, ITGAM - integrin, alpha m (complement component 3 receptor 3 subunit), JUN - jun proto-oncogene, DDIT3 - dna-damage-inducible transcript 3, AARS - alanyl-trna synthetase, GPX1 - glutathione p…
GO:0044093	positive regulation of molecular function	8.48e-05	0.00451	2.01	9233	1079	179	42	[LGALS9 - lectin, galactoside-binding, soluble, 9, XDH - xanthine dehydrogenase, ARAP1 - arfgap with rhogap domain, ankyrin repeat and ph domain 1, SLC27A1 - solute carrier family 27 (fatty acid transporter), member 1, S1PR2 - sphingosine-1-phosphate receptor 2, LGMN - legumain, ITGAM - integrin, alpha m (complement component 3 receptor 3 subunit), PTAFR - platelet-activating factor receptor, TPM…
GO:0009132	nucleoside diphosphate metabolic process	8.5e-05	0.0045	9.24	9233	53	132	7	[PGK1 - phosphoglycerate kinase 1, HK1 - hexokinase 1, TPI1 - triosephosphate isomerase 1, HK3 - hexokinase 3 (white cell), LDHA - lactate dehydrogenase a, PKM - pyruvate kinase, muscle, ENO1 - enolase 1, (alpha)]
GO:0002479	antigen processing and presentation of exogenous peptide antigen via MHC class I, TAP-dependent	8.51e-05	0.00449	6.08	9233	16	759	8	[CALR - calreticulin, TAP2 - transporter 2, atp-binding cassette, sub-family b (mdr/tap), TAPBP - tap binding protein (tapasin), IKBKG - inhibitor of kappa light polypeptide gene enhancer in b-cells, kinase gamma, ITGAV - integrin, alpha v, TAP1 - transporter 1, atp-binding cassette, sub-family b (mdr/tap), PDIA3 - protein disulfide isomerase family a, member 3, B2M - beta-2-microglobulin]
GO:0007204	positive regulation of cytosolic calcium ion concentration	8.57e-05	0.0045	3.28	9233	105	482	18	[CCR5 - chemokine (c-c motif) receptor 5 (gene/pseudogene), MCOLN2 - mucolipin 2, BAK1 - bcl2-antagonist/killer 1, P2RY6 - pyrimidinergic receptor p2y, g-protein coupled, 6, DDIT3 - dna-damage-inducible transcript 3, TGM2 - transglutaminase 2, CXCL9 - chemokine (c-x-c motif) ligand 9, CCR1 - chemokine (c-c motif) receptor 1, ITPR3 - inositol 1,4,5-trisphosphate receptor, type 3, TPCN1 - two pore …
GO:0015849	organic acid transport	8.68e-05	0.00454	4.14	9233	125	250	14	[SLC27A1 - solute carrier family 27 (fatty acid transporter), member 1, PLIN2 - perilipin 2, SLC6A8 - solute carrier family 6 (neurotransmitter transporter), member 8, PRAF2 - pra1 domain family, member 2, SLC23A2 - solute carrier family 23 (ascorbic acid transporter), member 2, SLC9A3R1 - solute carrier family 9, subfamily a (nhe3, cation proton antiporter 3), member 3 regulator 1, SLC7A8 - solu…
GO:0046942	carboxylic acid transport	8.68e-05	0.00453	4.14	9233	125	250	14	[SLC27A1 - solute carrier family 27 (fatty acid transporter), member 1, PLIN2 - perilipin 2, SLC6A8 - solute carrier family 6 (neurotransmitter transporter), member 8, PRAF2 - pra1 domain family, member 2, SLC23A2 - solute carrier family 23 (ascorbic acid transporter), member 2, SLC9A3R1 - solute carrier family 9, subfamily a (nhe3, cation proton antiporter 3), member 3 regulator 1, SLC7A8 - solu…
GO:0090209	negative regulation of triglyceride metabolic process	8.7e-05	0.00452	256.47	9233	6	12	2	[APOE - apolipoprotein e, APOBEC1 - apolipoprotein b mrna editing enzyme, catalytic polypeptide 1]
GO:0009987	cellular process	8.81e-05	0.00456	1.1	9233	7446	437	386	[LGALS9 - lectin, galactoside-binding, soluble, 9, ARAP1 - arfgap with rhogap domain, ankyrin repeat and ph domain 1, PRDX6 - peroxiredoxin 6, C9orf3 - chromosome 9 open reading frame 3, LGALS3BP - lectin, galactoside-binding, soluble, 3 binding protein, CLEC12A - c-type lectin domain family 12, member a, RBM39 - rna binding motif protein 39, AARS - alanyl-trna synthetase, ABCA1 - atp-binding cas…
GO:0048869	cellular developmental process	8.86e-05	0.00457	1.5	9233	1287	506	106	[BNIP3 - bcl2/adenovirus e1b 19kda interacting protein 3, ERAP1 - endoplasmic reticulum aminopeptidase 1, KCNAB2 - potassium voltage-gated channel, shaker-related subfamily, beta member 2, MIF - macrophage migration inhibitory factor (glycosylation-inhibiting factor), BLNK - b-cell linker, ELK3 - elk3, ets-domain protein (srf accessory protein 2), SPEG - speg complex locus, NUP62 - nucleoporin 62…
GO:0009268	response to pH	9.44e-05	0.00485	5.28	9233	19	828	9	[IMPACT - impact rwd domain protein, LGMN - legumain, GPR65 - g protein-coupled receptor 65, SRC - v-src avian sarcoma (schmidt-ruppin a-2) viral oncogene homolog, CLCN7 - chloride channel, voltage-sensitive 7, SLC9A1 - solute carrier family 9, subfamily a (nhe1, cation proton antiporter 1), member 1, CTSS - cathepsin s, PAM - peptidylglycine alpha-amidating monooxygenase, HYAL1 - hyaluronoglucos…
GO:2000110	negative regulation of macrophage apoptotic process	9.44e-05	0.00483	36.83	9233	4	188	3	[CCR5 - chemokine (c-c motif) receptor 5 (gene/pseudogene), IRF7 - interferon regulatory factor 7, CCL5 - chemokine (c-c motif) ligand 5]
GO:0006575	cellular modified amino acid metabolic process	9.71e-05	0.00495	3.59	9233	103	400	16	[SLC27A1 - solute carrier family 27 (fatty acid transporter), member 1, SLC6A8 - solute carrier family 6 (neurotransmitter transporter), member 8, GATM - glycine amidinotransferase (l-arginine:glycine amidinotransferase), SERINC1 - serine incorporator 1, PLOD1 - procollagen-lysine, 2-oxoglutarate 5-dioxygenase 1, P4HB - prolyl 4-hydroxylase, beta polypeptide, P4HA1 - prolyl 4-hydroxylase, alpha p…
GO:0043900	regulation of multi-organism process	9.72e-05	0.00493	2.09	9233	234	700	37	[CCNK - cyclin k, LGALS9 - lectin, galactoside-binding, soluble, 9, PTAFR - platelet-activating factor receptor, TRIM35 - tripartite motif containing 35, JUN - jun proto-oncogene, STAT1 - signal transducer and activator of transcription 1, 91kda, MDFIC - myod family inhibitor domain containing, MIF - macrophage migration inhibitory factor (glycosylation-inhibiting factor), NPLOC4 - nuclear protei…
GO:0050727	regulation of inflammatory response	9.83e-05	0.00497	14.6	9233	186	17	5	[C3AR1 - complement component 3a receptor 1, ADAM8 - adam metallopeptidase domain 8, ITGAM - integrin, alpha m (complement component 3 receptor 3 subunit), APOE - apolipoprotein e, PLA2G7 - phospholipase a2, group vii (platelet-activating factor acetylhydrolase, plasma)]
GO:0043410	positive regulation of MAPK cascade	0.0001	0.00505	2.15	9233	289	519	35	[XDH - xanthine dehydrogenase, LGALS9 - lectin, galactoside-binding, soluble, 9, S1PR2 - sphingosine-1-phosphate receptor 2, IKBKG - inhibitor of kappa light polypeptide gene enhancer in b-cells, kinase gamma, GADD45B - growth arrest and dna-damage-inducible, beta, JUN - jun proto-oncogene, GADD45A - growth arrest and dna-damage-inducible, alpha, MDFIC - myod family inhibitor domain containing, M…
GO:0010447	response to acidic pH	0.0001	0.00504	7.95	9233	9	774	6	[IMPACT - impact rwd domain protein, LGMN - legumain, GPR65 - g protein-coupled receptor 65, SRC - v-src avian sarcoma (schmidt-ruppin a-2) viral oncogene homolog, SLC9A1 - solute carrier family 9, subfamily a (nhe1, cation proton antiporter 1), member 1, CTSS - cathepsin s]
GO:0003333	amino acid transmembrane transport	0.000104	0.0052	27.06	9233	39	35	4	[SLC3A2 - solute carrier family 3 (amino acid transporter heavy chain), member 2, PDPN - podoplanin, SLC6A8 - solute carrier family 6 (neurotransmitter transporter), member 8, SLC7A8 - solute carrier family 7 (amino acid transporter light chain, l system), member 8]
GO:0071301	cellular response to vitamin B1	0.000108	0.00539	9233	9233	1	1	1	[MDM2 - mdm2 oncogene, e3 ubiquitin protein ligase]
GO:1904404	response to formaldehyde	0.000108	0.00537	9233	9233	1	1	1	[MDM2 - mdm2 oncogene, e3 ubiquitin protein ligase]
GO:0009127	purine nucleoside monophosphate biosynthetic process	0.000111	0.00548	7.3	9233	55	184	8	[PGK1 - phosphoglycerate kinase 1, HK1 - hexokinase 1, TPI1 - triosephosphate isomerase 1, HK3 - hexokinase 3 (white cell), LDHA - lactate dehydrogenase a, PKM - pyruvate kinase, muscle, ENO1 - enolase 1, (alpha), ADSSL1 - adenylosuccinate synthase like 1]
GO:0009168	purine ribonucleoside monophosphate biosynthetic process	0.000111	0.00546	7.3	9233	55	184	8	[PGK1 - phosphoglycerate kinase 1, HK1 - hexokinase 1, TPI1 - triosephosphate isomerase 1, HK3 - hexokinase 3 (white cell), LDHA - lactate dehydrogenase a, PKM - pyruvate kinase, muscle, ENO1 - enolase 1, (alpha), ADSSL1 - adenylosuccinate synthase like 1]
GO:0001932	regulation of protein phosphorylation	0.000112	0.00549	1.47	9233	812	890	115	[CCNK - cyclin k, LGALS9 - lectin, galactoside-binding, soluble, 9, SLC27A1 - solute carrier family 27 (fatty acid transporter), member 1, S1PR2 - sphingosine-1-phosphate receptor 2, IKBKG - inhibitor of kappa light polypeptide gene enhancer in b-cells, kinase gamma, GADD45A - growth arrest and dna-damage-inducible, alpha, HEXIM1 - hexamethylene bis-acetamide inducible 1, MIF - macrophage migrati…
GO:0045088	regulation of innate immune response	0.000115	0.00563	1.91	9233	238	892	44	[CADM1 - cell adhesion molecule 1, LGALS9 - lectin, galactoside-binding, soluble, 9, ERAP1 - endoplasmic reticulum aminopeptidase 1, CLEC4D - c-type lectin domain family 4, member d, CD1D - cd1d molecule, ITGAM - integrin, alpha m (complement component 3 receptor 3 subunit), IKBKG - inhibitor of kappa light polypeptide gene enhancer in b-cells, kinase gamma, CNPY3 - canopy fgf signaling regulator…
GO:0008285	negative regulation of cell proliferation	0.000117	0.00571	1.72	9233	371	898	62	[XDH - xanthine dehydrogenase, LGALS9 - lectin, galactoside-binding, soluble, 9, EMP3 - epithelial membrane protein 3, COL18A1 - collagen, type xviii, alpha 1, LST1 - leukocyte specific transcript 1, TES - testis derived transcript (3 lim domains), CD274 - cd274 molecule, SPEG - speg complex locus, NUP62 - nucleoporin 62kda, ZBTB17 - zinc finger and btb domain containing 17, PML - promyelocytic l…
GO:0034097	response to cytokine	0.000119	0.00577	1.73	9233	358	892	60	[LGALS9 - lectin, galactoside-binding, soluble, 9, AES - amino-terminal enhancer of split, WNK1 - wnk lysine deficient protein kinase 1, KIF5B - kinesin family member 5b, CD274 - cd274 molecule, XAF1 - xiap associated factor 1, MTHFR - methylenetetrahydrofolate reductase (nad(p)h), RELA - v-rel avian reticuloendotheliosis viral oncogene homolog a, SLC11A1 - solute carrier family 11 (proton-couple…
GO:0019319	hexose biosynthetic process	0.00012	0.00578	26.23	9233	32	44	4	[ATF4 - activating transcription factor 4, TPI1 - triosephosphate isomerase 1, ATF3 - activating transcription factor 3, ENO1 - enolase 1, (alpha)]
GO:0071624	positive regulation of granulocyte chemotaxis	0.000123	0.00592	22.19	9233	13	128	4	[C3AR1 - complement component 3a receptor 1, NCKAP1L - nck-associated protein 1-like, CD74 - cd74 molecule, major histocompatibility complex, class ii invariant chain, C5AR1 - complement component 5a receptor 1]
GO:0090023	positive regulation of neutrophil chemotaxis	0.000123	0.0059	22.19	9233	13	128	4	[C3AR1 - complement component 3a receptor 1, NCKAP1L - nck-associated protein 1-like, CD74 - cd74 molecule, major histocompatibility complex, class ii invariant chain, C5AR1 - complement component 5a receptor 1]
GO:0070234	positive regulation of T cell apoptotic process	0.000124	0.00594	10.95	9233	8	527	5	[LGALS9 - lectin, galactoside-binding, soluble, 9, ADAM8 - adam metallopeptidase domain 8, PRELID1 - preli domain containing 1, CCL5 - chemokine (c-c motif) ligand 5, CD274 - cd274 molecule]
GO:0015850	organic hydroxy compound transport	0.000125	0.00595	6.12	9233	59	230	9	[MSR1 - macrophage scavenger receptor 1, NISCH - nischarin, TSPO - translocator protein (18kda), APOE - apolipoprotein e, NPC2 - niemann-pick disease, type c2, LDLRAP1 - low density lipoprotein receptor adaptor protein 1, ABCC3 - atp-binding cassette, sub-family c (cftr/mrp), member 3, OSBPL8 - oxysterol binding protein-like 8, SLC16A3 - solute carrier family 16 (monocarboxylate transporter), mem…
GO:0071622	regulation of granulocyte chemotaxis	0.000126	0.00597	4.72	9233	25	783	10	[C3AR1 - complement component 3a receptor 1, NCKAP1L - nck-associated protein 1-like, CSF1 - colony stimulating factor 1 (macrophage), CD74 - cd74 molecule, major histocompatibility complex, class ii invariant chain, THBS1 - thrombospondin 1, CMKLR1 - chemokine-like receptor 1, RAC2 - ras-related c3 botulinum toxin substrate 2 (rho family, small gtp binding protein rac2), C5AR1 - complement compo…
GO:0010243	response to organonitrogen compound	0.000132	0.00623	2.13	9233	509	306	36	[SLC27A1 - solute carrier family 27 (fatty acid transporter), member 1, PDE1B - phosphodiesterase 1b, calmodulin-dependent, LGMN - legumain, PTAFR - platelet-activating factor receptor, CAPN2 - calpain 2, (m/ii) large subunit, ATP1A3 - atpase, na+/k+ transporting, alpha 3 polypeptide, JUN - jun proto-oncogene, SLC9A1 - solute carrier family 9, subfamily a (nhe1, cation proton antiporter 1), membe…
GO:1904018	positive regulation of vasculature development	0.000132	0.00621	4.2	9233	102	280	13	[ITGA5 - integrin, alpha 5 (fibronectin receptor, alpha polypeptide), ERAP1 - endoplasmic reticulum aminopeptidase 1, AKT3 - v-akt murine thymoma viral oncogene homolog 3, CTSH - cathepsin h, PDGFB - platelet-derived growth factor beta polypeptide, C3AR1 - complement component 3a receptor 1, PLK2 - polo-like kinase 2, SASH1 - sam and sh3 domain containing 1, C5AR1 - complement component 5a recept…
GO:0010959	regulation of metal ion transport	0.000139	0.00653	2.76	9233	164	429	21	[FXYD5 - fxyd domain containing ion transport regulator 5, BAK1 - bcl2-antagonist/killer 1, KCNAB2 - potassium voltage-gated channel, shaker-related subfamily, beta member 2, TSPO - translocator protein (18kda), SLC9A3R1 - solute carrier family 9, subfamily a (nhe3, cation proton antiporter 3), member 3 regulator 1, P2RY6 - pyrimidinergic receptor p2y, g-protein coupled, 6, CCL5 - chemokine (c-c …
GO:0009142	nucleoside triphosphate biosynthetic process	0.000142	0.00665	8.59	9233	57	132	7	[PGK1 - phosphoglycerate kinase 1, HK1 - hexokinase 1, TPI1 - triosephosphate isomerase 1, HK3 - hexokinase 3 (white cell), LDHA - lactate dehydrogenase a, PKM - pyruvate kinase, muscle, ENO1 - enolase 1, (alpha)]
GO:0006979	response to oxidative stress	0.000149	0.00692	3.11	9233	242	221	18	[OXR1 - oxidation resistance 1, PCNA - proliferating cell nuclear antigen, BNIP3 - bcl2/adenovirus e1b 19kda interacting protein 3, PRDX6 - peroxiredoxin 6, SLC23A2 - solute carrier family 23 (ascorbic acid transporter), member 2, TPM1 - tropomyosin 1 (alpha), JUN - jun proto-oncogene, KPNA4 - karyopherin alpha 4 (importin alpha 3), GPX1 - glutathione peroxidase 1, MDM2 - mdm2 oncogene, e3 ubiqui…
GO:0043085	positive regulation of catalytic activity	0.000157	0.00731	2.1	9233	884	179	36	[XDH - xanthine dehydrogenase, ARAP1 - arfgap with rhogap domain, ankyrin repeat and ph domain 1, LGALS9 - lectin, galactoside-binding, soluble, 9, SLC27A1 - solute carrier family 27 (fatty acid transporter), member 1, S1PR2 - sphingosine-1-phosphate receptor 2, LGMN - legumain, PTAFR - platelet-activating factor receptor, ITGAM - integrin, alpha m (complement component 3 receptor 3 subunit), TPM…
GO:0090025	regulation of monocyte chemotaxis	0.000166	0.00767	12.16	9233	13	292	5	[LGMN - legumain, DUSP1 - dual specificity phosphatase 1, CCL5 - chemokine (c-c motif) ligand 5, PLA2G7 - phospholipase a2, group vii (platelet-activating factor acetylhydrolase, plasma), CCR1 - chemokine (c-c motif) receptor 1]
GO:0034220	ion transmembrane transport	0.000172	0.00795	2.02	9233	359	497	39	[CCR5 - chemokine (c-c motif) receptor 5 (gene/pseudogene), SLC6A8 - solute carrier family 6 (neurotransmitter transporter), member 8, FXYD5 - fxyd domain containing ion transport regulator 5, MCOLN2 - mucolipin 2, SLC37A2 - solute carrier family 37 (glucose-6-phosphate transporter), member 2, BAK1 - bcl2-antagonist/killer 1, KCNAB2 - potassium voltage-gated channel, shaker-related subfamily, bet…
GO:0030001	metal ion transport	0.000177	0.00815	2.49	9233	256	362	25	[CCR5 - chemokine (c-c motif) receptor 5 (gene/pseudogene), SLC6A8 - solute carrier family 6 (neurotransmitter transporter), member 8, KCNAB2 - potassium voltage-gated channel, shaker-related subfamily, beta member 2, SLC9A3R1 - solute carrier family 9, subfamily a (nhe3, cation proton antiporter 3), member 3 regulator 1, ATP1A3 - atpase, na+/k+ transporting, alpha 3 polypeptide, DDIT3 - dna-dama…
GO:1901698	response to nitrogen compound	0.00018	0.00825	2.22	9233	541	246	32	[SLC27A1 - solute carrier family 27 (fatty acid transporter), member 1, PDE1B - phosphodiesterase 1b, calmodulin-dependent, LGMN - legumain, PTAFR - platelet-activating factor receptor, CAPN2 - calpain 2, (m/ii) large subunit, ATP1A3 - atpase, na+/k+ transporting, alpha 3 polypeptide, JUN - jun proto-oncogene, APOBEC1 - apolipoprotein b mrna editing enzyme, catalytic polypeptide 1, MDM2 - mdm2 on…
GO:0017144	drug metabolic process	0.00019	0.00866	3.04	9233	289	189	18	[SLC6A8 - solute carrier family 6 (neurotransmitter transporter), member 8, PRDX6 - peroxiredoxin 6, CTSH - cathepsin h, PGK1 - phosphoglycerate kinase 1, GATM - glycine amidinotransferase (l-arginine:glycine amidinotransferase), HK1 - hexokinase 1, TPI1 - triosephosphate isomerase 1, HK3 - hexokinase 3 (white cell), GPX1 - glutathione peroxidase 1, PLA2G7 - phospholipase a2, group vii (platelet-…
GO:0023052	signaling	0.000192	0.00871	2.36	9233	165	616	26	[SYN1 - synapsin i, CCR5 - chemokine (c-c motif) receptor 5 (gene/pseudogene), PGK1 - phosphoglycerate kinase 1, STAB1 - stabilin 1, SSH1 - slingshot protein phosphatase 1, HILPDA - hypoxia inducible lipid droplet-associated, SLC9A1 - solute carrier family 9, subfamily a (nhe1, cation proton antiporter 1), member 1, CXCL9 - chemokine (c-x-c motif) ligand 9, CCR1 - chemokine (c-c motif) receptor 1…
GO:0031345	negative regulation of cell projection organization	0.000209	0.00946	6.92	9233	92	116	8	[IFRD1 - interferon-related developmental regulator 1, PLK2 - polo-like kinase 2, APOE - apolipoprotein e, VIM - vimentin, PMP22 - peripheral myelin protein 22, CERS2 - ceramide synthase 2, B2M - beta-2-microglobulin, MDM2 - mdm2 oncogene, e3 ubiquitin protein ligase]
GO:0009725	response to hormone	0.000212	0.00956	7.44	9233	362	24	7	[TXNIP - thioredoxin interacting protein, IL1RN - interleukin 1 receptor antagonist, CDKN1A - cyclin-dependent kinase inhibitor 1a (p21, cip1), PKM - pyruvate kinase, muscle, APOBEC1 - apolipoprotein b mrna editing enzyme, catalytic polypeptide 1, MDM2 - mdm2 oncogene, e3 ubiquitin protein ligase, CTSV - cathepsin v]
GO:0046364	monosaccharide biosynthetic process	0.000213	0.00957	22.69	9233	37	44	4	[ATF4 - activating transcription factor 4, TPI1 - triosephosphate isomerase 1, ATF3 - activating transcription factor 3, ENO1 - enolase 1, (alpha)]
GO:0036294	cellular response to decreased oxygen levels	0.000217	0.00974	23.45	9233	75	21	4	[ATF4 - activating transcription factor 4, ADAM8 - adam metallopeptidase domain 8, HMOX1 - heme oxygenase (decycling) 1, MDM2 - mdm2 oncogene, e3 ubiquitin protein ligase]
GO:0060333	interferon-gamma-mediated signaling pathway	0.000218	0.00976	4.82	9233	39	491	10	[IRF7 - interferon regulatory factor 7, IRF9 - interferon regulatory factor 9, PML - promyelocytic leukemia, PTAFR - platelet-activating factor receptor, IRF5 - interferon regulatory factor 5, STAT1 - signal transducer and activator of transcription 1, 91kda, SP100 - sp100 nuclear antigen, TRIM25 - tripartite motif containing 25, MID1 - midline 1 (opitz/bbb syndrome), B2M - beta-2-microglobulin]
GO:0071496	cellular response to external stimulus	0.000219	0.00975	19.18	9233	214	9	4	[HMOX1 - heme oxygenase (decycling) 1, CDKN1A - cyclin-dependent kinase inhibitor 1a (p21, cip1), MDM2 - mdm2 oncogene, e3 ubiquitin protein ligase, CTSV - cathepsin v]
GO:0002460	adaptive immune response based on somatic recombination of immune receptors built from immunoglobulin superfamily domains	0.00022	0.00978	4.29	9233	38	623	11	[UNC13D - unc-13 homolog d (c. elegans), SLC11A1 - solute carrier family 11 (proton-coupled divalent metal ion transporter), member 1, IL4R - interleukin 4 receptor, CTSH - cathepsin h, IL18BP - interleukin 18 binding protein, CD74 - cd74 molecule, major histocompatibility complex, class ii invariant chain, JAG1 - jagged 1, MEF2C - myocyte enhancer factor 2c, IRF7 - interferon regulatory factor 7…
GO:0046365	monosaccharide catabolic process	0.000227	0.01	9.99	9233	42	132	6	[PGK1 - phosphoglycerate kinase 1, HK1 - hexokinase 1, HK3 - hexokinase 3 (white cell), TPI1 - triosephosphate isomerase 1, PKM - pyruvate kinase, muscle, ENO1 - enolase 1, (alpha)]
GO:0005975	carbohydrate metabolic process	0.000229	0.0101	4.51	9233	278	81	11	[PFKFB3 - 6-phosphofructo-2-kinase/fructose-2,6-biphosphatase 3, SLC3A2 - solute carrier family 3 (amino acid transporter heavy chain), member 2, ATF4 - activating transcription factor 4, HK1 - hexokinase 1, SLC23A2 - solute carrier family 23 (ascorbic acid transporter), member 2, HK3 - hexokinase 3 (white cell), TPI1 - triosephosphate isomerase 1, SLC2A1 - solute carrier family 2 (facilitated gl…
GO:0034404	nucleobase-containing small molecule biosynthetic process	0.000232	0.0102	5.88	9233	101	140	9	[XDH - xanthine dehydrogenase, PGK1 - phosphoglycerate kinase 1, HK1 - hexokinase 1, HK3 - hexokinase 3 (white cell), TPI1 - triosephosphate isomerase 1, LDHA - lactate dehydrogenase a, GPX1 - glutathione peroxidase 1, PKM - pyruvate kinase, muscle, ENO1 - enolase 1, (alpha)]
GO:0031347	regulation of defense response	0.000232	0.0102	1.71	9233	397	804	59	[LGALS9 - lectin, galactoside-binding, soluble, 9, ERAP1 - endoplasmic reticulum aminopeptidase 1, IKBKG - inhibitor of kappa light polypeptide gene enhancer in b-cells, kinase gamma, NLRC5 - nlr family, card domain containing 5, HEXIM1 - hexamethylene bis-acetamide inducible 1, PLA2G7 - phospholipase a2, group vii (platelet-activating factor acetylhydrolase, plasma), TICAM1 - toll-like receptor …
GO:2000379	positive regulation of reactive oxygen species metabolic process	0.000236	0.0103	48.59	9233	57	10	3	[XDH - xanthine dehydrogenase, ITGAM - integrin, alpha m (complement component 3 receptor 3 subunit), CDKN1A - cyclin-dependent kinase inhibitor 1a (p21, cip1)]
GO:0032501	multicellular organismal process	0.000242	0.0105	3.72	9233	1296	23	12	[ITGA5 - integrin, alpha 5 (fibronectin receptor, alpha polypeptide), C3AR1 - complement component 3a receptor 1, SLC6A8 - solute carrier family 6 (neurotransmitter transporter), member 8, ATF4 - activating transcription factor 4, ITGAM - integrin, alpha m (complement component 3 receptor 3 subunit), APOE - apolipoprotein e, HMOX1 - heme oxygenase (decycling) 1, MAFB - v-maf avian musculoaponeuro…
GO:0048661	positive regulation of smooth muscle cell proliferation	0.000243	0.0105	4.03	9233	53	519	12	[S1PR1 - sphingosine-1-phosphate receptor 1, THBS1 - thrombospondin 1, PTAFR - platelet-activating factor receptor, P2RY6 - pyrimidinergic receptor p2y, g-protein coupled, 6, JUN - jun proto-oncogene, CCL5 - chemokine (c-c motif) ligand 5, HMOX1 - heme oxygenase (decycling) 1, STAT1 - signal transducer and activator of transcription 1, 91kda, TGM2 - transglutaminase 2, LDLRAP1 - low density lipop…
GO:0002237	response to molecule of bacterial origin	0.000248	0.0107	3.18	9233	185	251	16	[LGALS9 - lectin, galactoside-binding, soluble, 9, CCR5 - chemokine (c-c motif) receptor 5 (gene/pseudogene), IL18BP - interleukin 18 binding protein, TSPO - translocator protein (18kda), VIM - vimentin, JUN - jun proto-oncogene, IL1RN - interleukin 1 receptor antagonist, CXCL9 - chemokine (c-x-c motif) ligand 9, CD274 - cd274 molecule, B2M - beta-2-microglobulin, SLC11A1 - solute carrier family …
GO:0097286	iron ion import	0.000249	0.0107	14.95	9233	7	353	4	[SLC11A2 - solute carrier family 11 (proton-coupled divalent metal ion transporter), member 2, SLC25A37 - solute carrier family 25 (mitochondrial iron transporter), member 37, TFRC - transferrin receptor (p90, cd71), STEAP3 - steap family member 3, metalloreductase]
GO:0043315	positive regulation of neutrophil degranulation	0.00025	0.0107	100.91	9233	3	61	2	[ITGAM - integrin, alpha m (complement component 3 receptor 3 subunit), PTAFR - platelet-activating factor receptor]
GO:1902565	positive regulation of neutrophil activation	0.00025	0.0107	100.91	9233	3	61	2	[PTAFR - platelet-activating factor receptor, ITGAM - integrin, alpha m (complement component 3 receptor 3 subunit)]
GO:0042590	antigen processing and presentation of exogenous peptide antigen via MHC class I	0.000254	0.0108	5.41	9233	18	759	8	[CALR - calreticulin, TAP2 - transporter 2, atp-binding cassette, sub-family b (mdr/tap), TAPBP - tap binding protein (tapasin), IKBKG - inhibitor of kappa light polypeptide gene enhancer in b-cells, kinase gamma, ITGAV - integrin, alpha v, TAP1 - transporter 1, atp-binding cassette, sub-family b (mdr/tap), PDIA3 - protein disulfide isomerase family a, member 3, B2M - beta-2-microglobulin]
GO:1903670	regulation of sprouting angiogenesis	0.000254	0.0108	47.35	9233	39	15	3	[ITGA5 - integrin, alpha 5 (fibronectin receptor, alpha polypeptide), HMOX1 - heme oxygenase (decycling) 1, PKM - pyruvate kinase, muscle]
GO:0071677	positive regulation of mononuclear cell migration	0.000257	0.0109	11.29	9233	14	292	5	[LGMN - legumain, CCL5 - chemokine (c-c motif) ligand 5, LGALS3 - lectin, galactoside-binding, soluble, 3, PLA2G7 - phospholipase a2, group vii (platelet-activating factor acetylhydrolase, plasma), CCR1 - chemokine (c-c motif) receptor 1]
GO:0051384	response to glucocorticoid	0.000271	0.0115	9.94	9233	68	82	6	[PCNA - proliferating cell nuclear antigen, PTAFR - platelet-activating factor receptor, DUSP1 - dual specificity phosphatase 1, IL1RN - interleukin 1 receptor antagonist, CDKN1A - cyclin-dependent kinase inhibitor 1a (p21, cip1), CTSV - cathepsin v]
GO:0071456	cellular response to hypoxia	0.000272	0.0114	46.63	9233	66	9	3	[ADAM8 - adam metallopeptidase domain 8, HMOX1 - heme oxygenase (decycling) 1, MDM2 - mdm2 oncogene, e3 ubiquitin protein ligase]
GO:0002443	leukocyte mediated immunity	0.000278	0.0117	7.47	9233	41	211	7	[SLC11A1 - solute carrier family 11 (proton-coupled divalent metal ion transporter), member 1, CTSH - cathepsin h, CD74 - cd74 molecule, major histocompatibility complex, class ii invariant chain, JAG1 - jagged 1, IRF7 - interferon regulatory factor 7, PRDX1 - peroxiredoxin 1, SLAMF7 - slam family member 7]
GO:0051049	regulation of transport	0.000294	0.0123	1.55	9233	914	547	84	[SYN1 - synapsin i, LGALS9 - lectin, galactoside-binding, soluble, 9, KCNAB2 - potassium voltage-gated channel, shaker-related subfamily, beta member 2, SLC9A1 - solute carrier family 9, subfamily a (nhe1, cation proton antiporter 1), member 1, CXCL9 - chemokine (c-x-c motif) ligand 9, SRGN - serglycin, MDFIC - myod family inhibitor domain containing, UTRN - utrophin, MIF - macrophage migration i…
GO:0043270	positive regulation of ion transport	0.000301	0.0125	2.98	9233	106	527	18	[BAK1 - bcl2-antagonist/killer 1, TSPO - translocator protein (18kda), SLC9A3R1 - solute carrier family 9, subfamily a (nhe3, cation proton antiporter 3), member 3 regulator 1, PTAFR - platelet-activating factor receptor, P2RY6 - pyrimidinergic receptor p2y, g-protein coupled, 6, CCL5 - chemokine (c-c motif) ligand 5, SLC9A1 - solute carrier family 9, subfamily a (nhe1, cation proton antiporter 1…
GO:0070229	negative regulation of lymphocyte apoptotic process	0.000302	0.0126	6.49	9233	19	524	7	[CD74 - cd74 molecule, major histocompatibility complex, class ii invariant chain, TSC22D3 - tsc22 domain family, member 3, NOC2L - nucleolar complex associated 2 homolog (s. cerevisiae), CCL5 - chemokine (c-c motif) ligand 5, IL7R - interleukin 7 receptor, MIF - macrophage migration inhibitory factor (glycosylation-inhibiting factor), BCL6 - b-cell cll/lymphoma 6]
GO:0007186	G protein-coupled receptor signaling pathway	0.000303	0.0125	3.05	9233	257	200	17	[CCR5 - chemokine (c-c motif) receptor 5 (gene/pseudogene), PDE1B - phosphodiesterase 1b, calmodulin-dependent, S1PR2 - sphingosine-1-phosphate receptor 2, FGD3 - fyve, rhogef and ph domain containing 3, SLC9A3R1 - solute carrier family 9, subfamily a (nhe3, cation proton antiporter 3), member 3 regulator 1, PTAFR - platelet-activating factor receptor, P2RY6 - pyrimidinergic receptor p2y, g-prote…
GO:0046034	ATP metabolic process	0.000303	0.0125	7.65	9233	64	132	7	[PGK1 - phosphoglycerate kinase 1, HK1 - hexokinase 1, TPI1 - triosephosphate isomerase 1, HK3 - hexokinase 3 (white cell), LDHA - lactate dehydrogenase a, PKM - pyruvate kinase, muscle, ENO1 - enolase 1, (alpha)]
GO:0090022	regulation of neutrophil chemotaxis	0.000306	0.0126	18.03	9233	16	128	4	[C3AR1 - complement component 3a receptor 1, NCKAP1L - nck-associated protein 1-like, CD74 - cd74 molecule, major histocompatibility complex, class ii invariant chain, C5AR1 - complement component 5a receptor 1]
GO:0031399	regulation of protein modification process	0.000315	0.0129	1.38	9233	1084	892	144	[CCNK - cyclin k, LGALS9 - lectin, galactoside-binding, soluble, 9, SLC27A1 - solute carrier family 27 (fatty acid transporter), member 1, S1PR2 - sphingosine-1-phosphate receptor 2, SYMPK - symplekin, IKBKG - inhibitor of kappa light polypeptide gene enhancer in b-cells, kinase gamma, LIMK1 - lim domain kinase 1, GADD45A - growth arrest and dna-damage-inducible, alpha, HEXIM1 - hexamethylene bis…
GO:0014070	response to organic cyclic compound	0.000318	0.013	2.21	9233	411	305	30	[CCR5 - chemokine (c-c motif) receptor 5 (gene/pseudogene), PTAFR - platelet-activating factor receptor, ATP1A3 - atpase, na+/k+ transporting, alpha 3 polypeptide, JUN - jun proto-oncogene, SLC9A1 - solute carrier family 9, subfamily a (nhe1, cation proton antiporter 1), member 1, TICAM1 - toll-like receptor adaptor molecule 1, PDGFB - platelet-derived growth factor beta polypeptide, MDM2 - mdm2 …
GO:1905523	positive regulation of macrophage migration	0.000321	0.0131	5.9	9233	14	783	7	[C3AR1 - complement component 3a receptor 1, CSF1 - colony stimulating factor 1 (macrophage), THBS1 - thrombospondin 1, CMKLR1 - chemokine-like receptor 1, C5AR1 - complement component 5a receptor 1, AKIRIN1 - akirin 1, CCL5 - chemokine (c-c motif) ligand 5]
GO:0045665	negative regulation of neuron differentiation	0.000322	0.0131	6.5	9233	98	116	8	[IFRD1 - interferon-related developmental regulator 1, PLK2 - polo-like kinase 2, APOE - apolipoprotein e, VIM - vimentin, PMP22 - peripheral myelin protein 22, CERS2 - ceramide synthase 2, B2M - beta-2-microglobulin, MDM2 - mdm2 oncogene, e3 ubiquitin protein ligase]
GO:0150064	vertebrate eye-specific patterning	0.000325	0.0132	3077.67	9233	1	3	1	[ITGAM - integrin, alpha m (complement component 3 receptor 3 subunit)]
GO:0150062	complement-mediated synapse pruning	0.000325	0.0131	3077.67	9233	1	3	1	[ITGAM - integrin, alpha m (complement component 3 receptor 3 subunit)]
GO:0051174	regulation of phosphorus metabolic process	0.000326	0.0131	1.39	9233	1003	902	136	[CCNK - cyclin k, LGALS9 - lectin, galactoside-binding, soluble, 9, SLC27A1 - solute carrier family 27 (fatty acid transporter), member 1, S1PR2 - sphingosine-1-phosphate receptor 2, SYMPK - symplekin, IKBKG - inhibitor of kappa light polypeptide gene enhancer in b-cells, kinase gamma, SOCS6 - suppressor of cytokine signaling 6, GADD45A - growth arrest and dna-damage-inducible, alpha, HEXIM1 - he…
GO:0051480	regulation of cytosolic calcium ion concentration	0.000329	0.0132	2.97	9233	116	482	18	[CCR5 - chemokine (c-c motif) receptor 5 (gene/pseudogene), MCOLN2 - mucolipin 2, BAK1 - bcl2-antagonist/killer 1, P2RY6 - pyrimidinergic receptor p2y, g-protein coupled, 6, DDIT3 - dna-damage-inducible transcript 3, TGM2 - transglutaminase 2, CXCL9 - chemokine (c-x-c motif) ligand 9, CCR1 - chemokine (c-c motif) receptor 1, ITPR3 - inositol 1,4,5-trisphosphate receptor, type 3, TPCN1 - two pore …
GO:0043408	regulation of MAPK cascade	0.000331	0.0133	1.7	9233	408	774	58	[LGALS9 - lectin, galactoside-binding, soluble, 9, XDH - xanthine dehydrogenase, S1PR2 - sphingosine-1-phosphate receptor 2, IKBKG - inhibitor of kappa light polypeptide gene enhancer in b-cells, kinase gamma, GADD45A - growth arrest and dna-damage-inducible, alpha, MDFIC - myod family inhibitor domain containing, MIF - macrophage migration inhibitory factor (glycosylation-inhibiting factor), MID…
GO:0006516	glycoprotein catabolic process	0.000334	0.0133	7	9233	11	719	6	[HPSE - heparanase, MGEA5 - meningioma expressed antigen 5 (hyaluronidase), EDEM1 - er degradation enhancer, mannosidase alpha-like 1, EDEM2 - er degradation enhancer, mannosidase alpha-like 2, GPC1 - glypican 1, SGSH - n-sulfoglucosamine sulfohydrolase]
GO:1900744	regulation of p38MAPK cascade	0.000348	0.0139	4.3	9233	29	741	10	[XDH - xanthine dehydrogenase, RELL1 - relt-like 1, VEGFA - vascular endothelial growth factor a, PTPN22 - protein tyrosine phosphatase, non-receptor type 22 (lymphoid), SASH1 - sam and sh3 domain containing 1, GADD45B - growth arrest and dna-damage-inducible, beta, DUSP1 - dual specificity phosphatase 1, GADD45A - growth arrest and dna-damage-inducible, alpha, DUSP10 - dual specificity phosphata…
GO:0042325	regulation of phosphorylation	0.00035	0.0139	1.42	9233	886	890	121	[CCNK - cyclin k, LGALS9 - lectin, galactoside-binding, soluble, 9, SLC27A1 - solute carrier family 27 (fatty acid transporter), member 1, S1PR2 - sphingosine-1-phosphate receptor 2, IKBKG - inhibitor of kappa light polypeptide gene enhancer in b-cells, kinase gamma, SOCS6 - suppressor of cytokine signaling 6, GADD45A - growth arrest and dna-damage-inducible, alpha, HEXIM1 - hexamethylene bis-ace…
GO:0006959	humoral immune response	0.000351	0.0139	5.38	9233	55	281	9	[SLC11A1 - solute carrier family 11 (proton-coupled divalent metal ion transporter), member 1, BST2 - bone marrow stromal cell antigen 2, RBPJ - recombination signal binding protein for immunoglobulin kappa j region, CFP - complement factor properdin, C1QA - complement component 1, q subcomponent, a chain, C1QB - complement component 1, q subcomponent, b chain, CXCL9 - chemokine (c-x-c motif) lig…
GO:0048660	regulation of smooth muscle cell proliferation	0.000353	0.0139	5.48	9233	79	192	9	[PTAFR - platelet-activating factor receptor, TPM1 - tropomyosin 1 (alpha), P2RY6 - pyrimidinergic receptor p2y, g-protein coupled, 6, JUN - jun proto-oncogene, CCL5 - chemokine (c-c motif) ligand 5, HMOX1 - heme oxygenase (decycling) 1, LDLRAP1 - low density lipoprotein receptor adaptor protein 1, CDKN1A - cyclin-dependent kinase inhibitor 1a (p21, cip1), MDM2 - mdm2 oncogene, e3 ubiquitin prote…
GO:0061024	membrane organization	0.000355	0.014	1.65	9233	427	826	63	[AFG3L2 - afg3 atpase family member 3-like 2 (s. cerevisiae), BNIP3 - bcl2/adenovirus e1b 19kda interacting protein 3, MICALL1 - mical-like 1, SLC9A1 - solute carrier family 9, subfamily a (nhe1, cation proton antiporter 1), member 1, RAB8B - rab8b, member ras oncogene family, ABCA1 - atp-binding cassette, sub-family a (abc1), member 1, BCL2L11 - bcl2-like 11 (apoptosis facilitator), RHOT2 - ras …
GO:0001525	angiogenesis	0.000355	0.0139	2.08	9233	148	898	30	[ITGA5 - integrin, alpha 5 (fibronectin receptor, alpha polypeptide), ERAP1 - endoplasmic reticulum aminopeptidase 1, RBPJ - recombination signal binding protein for immunoglobulin kappa j region, COL18A1 - collagen, type xviii, alpha 1, JUN - jun proto-oncogene, GPX1 - glutathione peroxidase 1, ELK3 - elk3, ets-domain protein (srf accessory protein 2), RHOB - ras homolog family member b, JAG1 - …
GO:0060326	cell chemotaxis	0.000364	0.0142	4.08	9233	93	292	12	[NCKAP1L - nck-associated protein 1-like, CCR5 - chemokine (c-c motif) receptor 5 (gene/pseudogene), CXCL16 - chemokine (c-x-c motif) ligand 16, ADAM8 - adam metallopeptidase domain 8, C5AR1 - complement component 5a receptor 1, CCL5 - chemokine (c-c motif) ligand 5, IL1RN - interleukin 1 receptor antagonist, LGALS3 - lectin, galactoside-binding, soluble, 3, CXCL9 - chemokine (c-x-c motif) ligand…
GO:0006865	amino acid transport	0.000369	0.0144	20.29	9233	52	35	4	[SLC3A2 - solute carrier family 3 (amino acid transporter heavy chain), member 2, PDPN - podoplanin, SLC6A8 - solute carrier family 6 (neurotransmitter transporter), member 8, SLC7A8 - solute carrier family 7 (amino acid transporter light chain, l system), member 8]
GO:0051044	positive regulation of membrane protein ectodomain proteolysis	0.000374	0.0146	139.89	9233	11	12	2	[ADAM8 - adam metallopeptidase domain 8, APOE - apolipoprotein e]
GO:0036499	PERK-mediated unfolded protein response	0.000394	0.0153	14.95	9233	10	247	4	[ATF4 - activating transcription factor 4, DDIT3 - dna-damage-inducible transcript 3, HSPA5 - heat shock 70kda protein 5 (glucose-regulated protein, 78kda), ATF3 - activating transcription factor 3]
GO:1990440	positive regulation of transcription from RNA polymerase II promoter in response to endoplasmic reticulum stress	0.000394	0.0152	14.95	9233	10	247	4	[ATF4 - activating transcription factor 4, DDIT3 - dna-damage-inducible transcript 3, HSPA5 - heat shock 70kda protein 5 (glucose-regulated protein, 78kda), ATF3 - activating transcription factor 3]
GO:0071453	cellular response to oxygen levels	0.000398	0.0153	20.21	9233	87	21	4	[ATF4 - activating transcription factor 4, ADAM8 - adam metallopeptidase domain 8, HMOX1 - heme oxygenase (decycling) 1, MDM2 - mdm2 oncogene, e3 ubiquitin protein ligase]
GO:0016052	carbohydrate catabolic process	0.000406	0.0156	7.31	9233	67	132	7	[PGK1 - phosphoglycerate kinase 1, HK1 - hexokinase 1, TPI1 - triosephosphate isomerase 1, HK3 - hexokinase 3 (white cell), LDHA - lactate dehydrogenase a, PKM - pyruvate kinase, muscle, ENO1 - enolase 1, (alpha)]
GO:0009156	ribonucleoside monophosphate biosynthetic process	0.000406	0.0156	7.31	9233	67	132	7	[PGK1 - phosphoglycerate kinase 1, HK1 - hexokinase 1, TPI1 - triosephosphate isomerase 1, HK3 - hexokinase 3 (white cell), LDHA - lactate dehydrogenase a, PKM - pyruvate kinase, muscle, ENO1 - enolase 1, (alpha)]
GO:0070252	actin-mediated cell contraction	0.000411	0.0157	34.84	9233	15	53	3	[PDPN - podoplanin, TPM1 - tropomyosin 1 (alpha), VIM - vimentin]
GO:0036369	transcription factor catabolic process	0.000429	0.0163	4616.5	9233	2	1	1	[MDM2 - mdm2 oncogene, e3 ubiquitin protein ligase]
GO:0019220	regulation of phosphate metabolic process	0.000432	0.0164	1.38	9233	1001	902	135	[CCNK - cyclin k, LGALS9 - lectin, galactoside-binding, soluble, 9, SLC27A1 - solute carrier family 27 (fatty acid transporter), member 1, S1PR2 - sphingosine-1-phosphate receptor 2, SYMPK - symplekin, IKBKG - inhibitor of kappa light polypeptide gene enhancer in b-cells, kinase gamma, SOCS6 - suppressor of cytokine signaling 6, GADD45A - growth arrest and dna-damage-inducible, alpha, HEXIM1 - he…
GO:0009608	response to symbiont	0.000438	0.0166	65.95	9233	2	140	2	[PTAFR - platelet-activating factor receptor, GPX1 - glutathione peroxidase 1]
GO:0009609	response to symbiotic bacterium	0.000438	0.0166	65.95	9233	2	140	2	[PTAFR - platelet-activating factor receptor, GPX1 - glutathione peroxidase 1]
GO:0048525	negative regulation of viral process	0.000449	0.0169	2.87	9233	63	867	17	[CCNK - cyclin k, IFITM3 - interferon induced transmembrane protein 3, OAS3 - 2'-5'-oligoadenylate synthetase 3, 100kda, TRIM35 - tripartite motif containing 35, CCL5 - chemokine (c-c motif) ligand 5, JUN - jun proto-oncogene, STAT1 - signal transducer and activator of transcription 1, 91kda, ZC3HAV1 - zinc finger ccch-type, antiviral 1, BST2 - bone marrow stromal cell antigen 2, ZNF639 - zinc fi…
GO:0022408	negative regulation of cell-cell adhesion	0.000454	0.0171	2.65	9233	95	733	20	[RUNX3 - runt-related transcription factor 3, LGALS9 - lectin, galactoside-binding, soluble, 9, IL4R - interleukin 4 receptor, FXYD5 - fxyd domain containing ion transport regulator 5, RC3H2 - ring finger and ccch-type domains 2, PTPN22 - protein tyrosine phosphatase, non-receptor type 22 (lymphoid), WNK1 - wnk lysine deficient protein kinase 1, SOCS6 - suppressor of cytokine signaling 6, IL1RN -…
GO:0008219	cell death	0.00046	0.0172	1.57	9233	492	885	74	[EMP1 - epithelial membrane protein 1, BNIP3 - bcl2/adenovirus e1b 19kda interacting protein 3, SLTM - safb-like, transcription modulator, IKBKG - inhibitor of kappa light polypeptide gene enhancer in b-cells, kinase gamma, TRIM35 - tripartite motif containing 35, EMP3 - epithelial membrane protein 3, SLC9A1 - solute carrier family 9, subfamily a (nhe1, cation proton antiporter 1), member 1, GADD…
GO:0034368	protein-lipid complex remodeling	0.000467	0.0174	120.69	9233	9	17	2	[APOE - apolipoprotein e, PLA2G7 - phospholipase a2, group vii (platelet-activating factor acetylhydrolase, plasma)]
GO:0034369	plasma lipoprotein particle remodeling	0.000467	0.0174	120.69	9233	9	17	2	[APOE - apolipoprotein e, PLA2G7 - phospholipase a2, group vii (platelet-activating factor acetylhydrolase, plasma)]
GO:0009629	response to gravity	0.00047	0.0175	20.73	9233	4	334	3	[FOS - fbj murine osteosarcoma viral oncogene homolog, PTAFR - platelet-activating factor receptor, PKM - pyruvate kinase, muscle]
GO:0010046	response to mycotoxin	0.000495	0.0183	10.2	9233	5	724	4	[EGR1 - early growth response 1, BAK1 - bcl2-antagonist/killer 1, ASS1 - argininosuccinate synthase 1, PDGFB - platelet-derived growth factor beta polypeptide]
GO:0050792	regulation of viral process	0.000502	0.0185	2.41	9233	132	697	24	[CCNK - cyclin k, LGALS9 - lectin, galactoside-binding, soluble, 9, OAS3 - 2'-5'-oligoadenylate synthetase 3, 100kda, TRIM35 - tripartite motif containing 35, VPS37B - vacuolar protein sorting 37 homolog b (s. cerevisiae), JUN - jun proto-oncogene, CCL5 - chemokine (c-c motif) ligand 5, P4HB - prolyl 4-hydroxylase, beta polypeptide, STAT1 - signal transducer and activator of transcription 1, 91kd…
GO:0001818	negative regulation of cytokine production	0.00053	0.0195	2.36	9233	156	578	23	[LGALS9 - lectin, galactoside-binding, soluble, 9, OTUD7B - otu domain containing 7b, TSPO - translocator protein (18kda), PTPN22 - protein tyrosine phosphatase, non-receptor type 22 (lymphoid), UBE2L6 - ubiquitin-conjugating enzyme e2l 6, RNF128 - ring finger protein 128, e3 ubiquitin protein ligase, NLRC5 - nlr family, card domain containing 5, SRGN - serglycin, BCL6 - b-cell cll/lymphoma 6, PR…
GO:2000309	positive regulation of tumor necrosis factor (ligand) superfamily member 11 production	0.000542	0.0199	1846.6	9233	1	5	1	[ADAM8 - adam metallopeptidase domain 8]
GO:2000307	regulation of tumor necrosis factor (ligand) superfamily member 11 production	0.000542	0.0198	1846.6	9233	1	5	1	[ADAM8 - adam metallopeptidase domain 8]
GO:2000418	positive regulation of eosinophil migration	0.000542	0.0198	1846.6	9233	1	5	1	[ADAM8 - adam metallopeptidase domain 8]
GO:2000415	positive regulation of fibronectin-dependent thymocyte migration	0.000542	0.0197	1846.6	9233	1	5	1	[ADAM8 - adam metallopeptidase domain 8]
GO:2000413	regulation of fibronectin-dependent thymocyte migration	0.000542	0.0197	1846.6	9233	1	5	1	[ADAM8 - adam metallopeptidase domain 8]
GO:2000412	positive regulation of thymocyte migration	0.000542	0.0196	1846.6	9233	1	5	1	[ADAM8 - adam metallopeptidase domain 8]
GO:2000410	regulation of thymocyte migration	0.000542	0.0196	1846.6	9233	1	5	1	[ADAM8 - adam metallopeptidase domain 8]
GO:0048585	negative regulation of response to stimulus	0.000548	0.0197	1.41	9233	864	894	118	[LGALS9 - lectin, galactoside-binding, soluble, 9, RNF169 - ring finger protein 169, LGMN - legumain, S1PR2 - sphingosine-1-phosphate receptor 2, DDIT3 - dna-damage-inducible transcript 3, SOCS6 - suppressor of cytokine signaling 6, MIF - macrophage migration inhibitory factor (glycosylation-inhibiting factor), TICAM1 - toll-like receptor adaptor molecule 1, RELA - v-rel avian reticuloendothelios…
GO:0009968	negative regulation of signal transduction	0.000549	0.0197	1.46	9233	691	894	98	[S1PR2 - sphingosine-1-phosphate receptor 2, LGMN - legumain, SOCS6 - suppressor of cytokine signaling 6, DDIT3 - dna-damage-inducible transcript 3, MIF - macrophage migration inhibitory factor (glycosylation-inhibiting factor), TICAM1 - toll-like receptor adaptor molecule 1, RELA - v-rel avian reticuloendotheliosis viral oncogene homolog a, NUP62 - nucleoporin 62kda, CD74 - cd74 molecule, major …
GO:0031960	response to corticosteroid	0.000551	0.0197	8.77	9233	77	82	6	[PCNA - proliferating cell nuclear antigen, PTAFR - platelet-activating factor receptor, DUSP1 - dual specificity phosphatase 1, IL1RN - interleukin 1 receptor antagonist, CDKN1A - cyclin-dependent kinase inhibitor 1a (p21, cip1), CTSV - cathepsin v]
GO:0034381	plasma lipoprotein particle clearance	0.000555	0.0198	7.8	9233	25	284	6	[MSR1 - macrophage scavenger receptor 1, APOE - apolipoprotein e, HMOX1 - heme oxygenase (decycling) 1, NPC2 - niemann-pick disease, type c2, LDLRAP1 - low density lipoprotein receptor adaptor protein 1, AP2M1 - adaptor-related protein complex 2, mu 1 subunit]
GO:0045859	regulation of protein kinase activity	0.000558	0.0199	1.56	9233	493	890	74	[CCNK - cyclin k, SLC27A1 - solute carrier family 27 (fatty acid transporter), member 1, S1PR2 - sphingosine-1-phosphate receptor 2, IKBKG - inhibitor of kappa light polypeptide gene enhancer in b-cells, kinase gamma, WNK1 - wnk lysine deficient protein kinase 1, GADD45A - growth arrest and dna-damage-inducible, alpha, MDFIC - myod family inhibitor domain containing, HEXIM1 - hexamethylene bis-ac…
GO:0043902	positive regulation of multi-organism process	0.000559	0.0198	4.26	9233	112	213	11	[LGALS9 - lectin, galactoside-binding, soluble, 9, CD74 - cd74 molecule, major histocompatibility complex, class ii invariant chain, SASH1 - sam and sh3 domain containing 1, PTAFR - platelet-activating factor receptor, APOE - apolipoprotein e, CD180 - cd180 molecule, JUN - jun proto-oncogene, LHFPL2 - lipoma hmgic fusion partner-like 2, CCL5 - chemokine (c-c motif) ligand 5, P4HB - prolyl 4-hydro…
GO:0030224	monocyte differentiation	0.000567	0.0201	6.53	9233	12	707	6	[CSF1R - colony stimulating factor 1 receptor, PDE1B - phosphodiesterase 1b, calmodulin-dependent, VEGFA - vascular endothelial growth factor a, MEF2C - myocyte enhancer factor 2c, JUN - jun proto-oncogene, MED1 - mediator complex subunit 1]
GO:1903131	mononuclear cell differentiation	0.000567	0.02	6.53	9233	12	707	6	[CSF1R - colony stimulating factor 1 receptor, PDE1B - phosphodiesterase 1b, calmodulin-dependent, VEGFA - vascular endothelial growth factor a, MEF2C - myocyte enhancer factor 2c, JUN - jun proto-oncogene, MED1 - mediator complex subunit 1]
GO:0010562	positive regulation of phosphorus metabolic process	0.00061	0.0215	1.52	9233	606	822	82	[LGALS9 - lectin, galactoside-binding, soluble, 9, XDH - xanthine dehydrogenase, CCNK - cyclin k, SLC27A1 - solute carrier family 27 (fatty acid transporter), member 1, S1PR2 - sphingosine-1-phosphate receptor 2, IKBKG - inhibitor of kappa light polypeptide gene enhancer in b-cells, kinase gamma, SYMPK - symplekin, WNK1 - wnk lysine deficient protein kinase 1, GADD45A - growth arrest and dna-dama…
GO:0045937	positive regulation of phosphate metabolic process	0.00061	0.0214	1.52	9233	606	822	82	[LGALS9 - lectin, galactoside-binding, soluble, 9, XDH - xanthine dehydrogenase, CCNK - cyclin k, SLC27A1 - solute carrier family 27 (fatty acid transporter), member 1, S1PR2 - sphingosine-1-phosphate receptor 2, IKBKG - inhibitor of kappa light polypeptide gene enhancer in b-cells, kinase gamma, SYMPK - symplekin, WNK1 - wnk lysine deficient protein kinase 1, GADD45A - growth arrest and dna-dama…
GO:0019362	pyridine nucleotide metabolic process	0.000629	0.0221	6.9	9233	71	132	7	[PGK1 - phosphoglycerate kinase 1, HK1 - hexokinase 1, TPI1 - triosephosphate isomerase 1, HK3 - hexokinase 3 (white cell), LDHA - lactate dehydrogenase a, PKM - pyruvate kinase, muscle, ENO1 - enolase 1, (alpha)]
GO:0046496	nicotinamide nucleotide metabolic process	0.000629	0.022	6.9	9233	71	132	7	[PGK1 - phosphoglycerate kinase 1, HK1 - hexokinase 1, TPI1 - triosephosphate isomerase 1, HK3 - hexokinase 3 (white cell), LDHA - lactate dehydrogenase a, PKM - pyruvate kinase, muscle, ENO1 - enolase 1, (alpha)]
GO:0022617	extracellular matrix disassembly	0.000634	0.0221	128.24	9233	24	6	2	[ADAM8 - adam metallopeptidase domain 8, CTSV - cathepsin v]
GO:0009719	response to endogenous stimulus	0.000636	0.0221	5.33	9233	577	24	8	[TXNIP - thioredoxin interacting protein, ATF4 - activating transcription factor 4, IL1RN - interleukin 1 receptor antagonist, CDKN1A - cyclin-dependent kinase inhibitor 1a (p21, cip1), PKM - pyruvate kinase, muscle, APOBEC1 - apolipoprotein b mrna editing enzyme, catalytic polypeptide 1, MDM2 - mdm2 oncogene, e3 ubiquitin protein ligase, CTSV - cathepsin v]
GO:0070230	positive regulation of lymphocyte apoptotic process	0.000639	0.0222	13.38	9233	11	251	4	[LGALS9 - lectin, galactoside-binding, soluble, 9, ADAM8 - adam metallopeptidase domain 8, CCL5 - chemokine (c-c motif) ligand 5, CD274 - cd274 molecule]
GO:0045089	positive regulation of innate immune response	0.00064	0.0221	1.95	9233	175	892	33	[CADM1 - cell adhesion molecule 1, CLEC4D - c-type lectin domain family 4, member d, CD1D - cd1d molecule, ITGAM - integrin, alpha m (complement component 3 receptor 3 subunit), IKBKG - inhibitor of kappa light polypeptide gene enhancer in b-cells, kinase gamma, CNPY3 - canopy fgf signaling regulator 3, NLRC5 - nlr family, card domain containing 5, HEXIM1 - hexamethylene bis-acetamide inducible 1…
GO:0032722	positive regulation of chemokine production	0.000648	0.0223	4.11	9233	34	660	10	[CSF1R - colony stimulating factor 1 receptor, EGR1 - early growth response 1, LGALS9 - lectin, galactoside-binding, soluble, 9, IL4R - interleukin 4 receptor, MCOLN2 - mucolipin 2, CD74 - cd74 molecule, major histocompatibility complex, class ii invariant chain, TLR9 - toll-like receptor 9, HMOX1 - heme oxygenase (decycling) 1, MIF - macrophage migration inhibitory factor (glycosylation-inhibiti…
GO:0050678	regulation of epithelial cell proliferation	0.000655	0.0225	2	9233	161	890	31	[XDH - xanthine dehydrogenase, AKT3 - v-akt murine thymoma viral oncogene homolog 3, JUN - jun proto-oncogene, STAT1 - signal transducer and activator of transcription 1, 91kda, GPX1 - glutathione peroxidase 1, HYAL1 - hyaluronoglucosaminidase 1, PDGFB - platelet-derived growth factor beta polypeptide, HTR2B - 5-hydroxytryptamine (serotonin) receptor 2b, g protein-coupled, STRAP - serine/threonin…
GO:0043403	skeletal muscle tissue regeneration	0.000656	0.0225	24.73	9233	8	140	3	[IFRD1 - interferon-related developmental regulator 1, GPX1 - glutathione peroxidase 1, PKM - pyruvate kinase, muscle]
GO:0010648	negative regulation of cell communication	0.000656	0.0224	1.44	9233	733	899	103	[S1PR2 - sphingosine-1-phosphate receptor 2, LGMN - legumain, ATAD1 - atpase family, aaa domain containing 1, SOCS6 - suppressor of cytokine signaling 6, DDIT3 - dna-damage-inducible transcript 3, MIF - macrophage migration inhibitory factor (glycosylation-inhibiting factor), TICAM1 - toll-like receptor adaptor molecule 1, RELA - v-rel avian reticuloendotheliosis viral oncogene homolog a, NUP62 -…
GO:0036498	IRE1-mediated unfolded protein response	0.000657	0.0224	3.1	9233	45	927	14	[PPP2R5B - protein phosphatase 2, regulatory subunit b', beta, GFPT1 - glutamine--fructose-6-phosphate transaminase 1, EDEM1 - er degradation enhancer, mannosidase alpha-like 1, WFS1 - wolfram syndrome 1 (wolframin), CXXC1 - cxxc finger protein 1, TATDN2 - tatd dnase domain containing 2, GOSR2 - golgi snap receptor complex member 2, ZBTB17 - zinc finger and btb domain containing 17, DNAJB11 - dna…
GO:0070372	regulation of ERK1 and ERK2 cascade	0.000658	0.0224	2.12	9233	152	774	27	[LGALS9 - lectin, galactoside-binding, soluble, 9, SLC9A3R1 - solute carrier family 9, subfamily a (nhe3, cation proton antiporter 3), member 3 regulator 1, JUN - jun proto-oncogene, MIF - macrophage migration inhibitory factor (glycosylation-inhibiting factor), CCR1 - chemokine (c-c motif) receptor 1, PDGFB - platelet-derived growth factor beta polypeptide, SPRED1 - sprouty-related, evh1 domain …
GO:0021534	cell proliferation in hindbrain	0.000678	0.023	20.37	9233	5	272	3	[ATF5 - activating transcription factor 5, RERE - arginine-glutamic acid dipeptide (re) repeats, C5AR1 - complement component 5a receptor 1]
GO:0043619	regulation of transcription from RNA polymerase II promoter in response to oxidative stress	0.000684	0.0232	97.7	9233	9	21	2	[ATF4 - activating transcription factor 4, HMOX1 - heme oxygenase (decycling) 1]
GO:0042157	lipoprotein metabolic process	0.000687	0.0232	109.92	9233	14	12	2	[APOE - apolipoprotein e, APOBEC1 - apolipoprotein b mrna editing enzyme, catalytic polypeptide 1]
GO:0007267	cell-cell signaling	0.00069	0.0233	2.43	9233	142	616	23	[NAPB - n-ethylmaleimide-sensitive factor attachment protein, beta, SYN1 - synapsin i, CCR5 - chemokine (c-c motif) receptor 5 (gene/pseudogene), APBA3 - amyloid beta (a4) precursor protein-binding, family a, member 3, PGK1 - phosphoglycerate kinase 1, STAB1 - stabilin 1, SSH1 - slingshot protein phosphatase 1, ZYX - zyxin, CCL5 - chemokine (c-c motif) ligand 5, HILPDA - hypoxia inducible lipid d…
GO:1903825	organic acid transmembrane transport	0.000699	0.0235	17.3	9233	61	35	4	[SLC3A2 - solute carrier family 3 (amino acid transporter heavy chain), member 2, PDPN - podoplanin, SLC6A8 - solute carrier family 6 (neurotransmitter transporter), member 8, SLC7A8 - solute carrier family 7 (amino acid transporter light chain, l system), member 8]
GO:1905039	carboxylic acid transmembrane transport	0.000699	0.0234	17.3	9233	61	35	4	[SLC3A2 - solute carrier family 3 (amino acid transporter heavy chain), member 2, PDPN - podoplanin, SLC6A8 - solute carrier family 6 (neurotransmitter transporter), member 8, SLC7A8 - solute carrier family 7 (amino acid transporter light chain, l system), member 8]
GO:0023057	negative regulation of signaling	0.000705	0.0236	1.44	9233	735	899	103	[S1PR2 - sphingosine-1-phosphate receptor 2, LGMN - legumain, ATAD1 - atpase family, aaa domain containing 1, SOCS6 - suppressor of cytokine signaling 6, DDIT3 - dna-damage-inducible transcript 3, MIF - macrophage migration inhibitory factor (glycosylation-inhibiting factor), TICAM1 - toll-like receptor adaptor molecule 1, RELA - v-rel avian reticuloendotheliosis viral oncogene homolog a, NUP62 -…
GO:1901361	organic cyclic compound catabolic process	0.000707	0.0236	9.86	9233	312	15	5	[XDH - xanthine dehydrogenase, APOE - apolipoprotein e, HMOX1 - heme oxygenase (decycling) 1, PKM - pyruvate kinase, muscle, APOBEC1 - apolipoprotein b mrna editing enzyme, catalytic polypeptide 1]
GO:0034101	erythrocyte homeostasis	0.000712	0.0237	6.94	9233	7	950	5	[NCKAP1L - nck-associated protein 1-like, PRDX1 - peroxiredoxin 1, GPI - glucose-6-phosphate isomerase, HMOX1 - heme oxygenase (decycling) 1, AMPD3 - adenosine monophosphate deaminase 3]
GO:0051271	negative regulation of cellular component movement	0.000713	0.0237	2.99	9233	152	305	15	[NISCH - nischarin, SLC9A3R1 - solute carrier family 9, subfamily a (nhe3, cation proton antiporter 3), member 3 regulator 1, TPM1 - tropomyosin 1 (alpha), TP53INP1 - tumor protein p53 inducible nuclear protein 1, OSBPL8 - oxysterol binding protein-like 8, CERS2 - ceramide synthase 2, CALR - calreticulin, BST2 - bone marrow stromal cell antigen 2, SEMA4D - sema domain, immunoglobulin domain (ig),…
GO:0034367	protein-containing complex remodeling	0.000725	0.024	98.75	9233	11	17	2	[APOE - apolipoprotein e, PLA2G7 - phospholipase a2, group vii (platelet-activating factor acetylhydrolase, plasma)]
GO:0043405	regulation of MAP kinase activity	0.000743	0.0245	1.82	9233	211	960	40	[S1PR2 - sphingosine-1-phosphate receptor 2, CXCR4 - chemokine (c-x-c motif) receptor 4, IKBKG - inhibitor of kappa light polypeptide gene enhancer in b-cells, kinase gamma, GADD45B - growth arrest and dna-damage-inducible, beta, GADD45A - growth arrest and dna-damage-inducible, alpha, MDFIC - myod family inhibitor domain containing, MIF - macrophage migration inhibitory factor (glycosylation-inh…
GO:0045595	regulation of cell differentiation	0.000755	0.0249	1.6	9233	891	435	67	[XDH - xanthine dehydrogenase, LGALS9 - lectin, galactoside-binding, soluble, 9, S1PR2 - sphingosine-1-phosphate receptor 2, RBM15 - rna binding motif protein 15, DDIT3 - dna-damage-inducible transcript 3, TNRC6A - trinucleotide repeat containing 6a, CXCL9 - chemokine (c-x-c motif) ligand 9, ABCA1 - atp-binding cassette, sub-family a (abc1), member 1, SNW1 - snw domain containing 1, PLK2 - polo-l…
GO:0050865	regulation of cell activation	0.000768	0.0252	1.75	9233	303	801	46	[LGALS9 - lectin, galactoside-binding, soluble, 9, RC3H2 - ring finger and ccch-type domains 2, CLEC4D - c-type lectin domain family 4, member d, CD1D - cd1d molecule, PTAFR - platelet-activating factor receptor, ITGAM - integrin, alpha m (complement component 3 receptor 3 subunit), SOCS6 - suppressor of cytokine signaling 6, LST1 - leukocyte specific transcript 1, PRNP - prion protein, MIF - mac…
GO:0043406	positive regulation of MAP kinase activity	0.000773	0.0253	2.34	9233	159	547	22	[PEA15 - phosphoprotein enriched in astrocytes 15, VEGFA - vascular endothelial growth factor a, S1PR2 - sphingosine-1-phosphate receptor 2, MAPKAPK5 - mitogen-activated protein kinase-activated protein kinase 5, IKBKG - inhibitor of kappa light polypeptide gene enhancer in b-cells, kinase gamma, GADD45B - growth arrest and dna-damage-inducible, beta, GADD45A - growth arrest and dna-damage-induci…
GO:0051592	response to calcium ion	0.000796	0.026	4	9233	76	334	11	[CPNE2 - copine ii, ITPR3 - inositol 1,4,5-trisphosphate receptor, type 3, FOS - fbj murine osteosarcoma viral oncogene homolog, SDC1 - syndecan 1, TXNIP - thioredoxin interacting protein, LGMN - legumain, JUN - jun proto-oncogene, DUSP1 - dual specificity phosphatase 1, HSPA5 - heat shock 70kda protein 5 (glucose-regulated protein, 78kda), SYT11 - synaptotagmin xi, APOBEC1 - apolipoprotein b mrn…
GO:0055085	transmembrane transport	0.000801	0.0261	1.75	9233	509	497	48	[CCR5 - chemokine (c-c motif) receptor 5 (gene/pseudogene), SLC43A3 - solute carrier family 43, member 3, FXYD5 - fxyd domain containing ion transport regulator 5, MCOLN2 - mucolipin 2, SLC6A8 - solute carrier family 6 (neurotransmitter transporter), member 8, SLC37A2 - solute carrier family 37 (glucose-6-phosphate transporter), member 2, KCNAB2 - potassium voltage-gated channel, shaker-related s…
GO:0022407	regulation of cell-cell adhesion	0.000802	0.0261	1.91	9233	210	805	35	[LGALS9 - lectin, galactoside-binding, soluble, 9, FXYD5 - fxyd domain containing ion transport regulator 5, RC3H2 - ring finger and ccch-type domains 2, CD1D - cd1d molecule, PTAFR - platelet-activating factor receptor, WNK1 - wnk lysine deficient protein kinase 1, SOCS6 - suppressor of cytokine signaling 6, PRNP - prion protein, CD274 - cd274 molecule, CD74 - cd74 molecule, major histocompatibi…
GO:0044092	negative regulation of molecular function	0.000807	0.0262	1.48	9233	612	910	89	[PXK - px domain containing serine/threonine kinase, CSTB - cystatin b (stefin b), CST3 - cystatin c, SYMPK - symplekin, WNK1 - wnk lysine deficient protein kinase 1, AES - amino-terminal enhancer of split, NLRC5 - nlr family, card domain containing 5, DDIT3 - dna-damage-inducible transcript 3, LIMK1 - lim domain kinase 1, GADD45A - growth arrest and dna-damage-inducible, alpha, HEXIM1 - hexameth…
GO:0002606	positive regulation of dendritic cell antigen processing and presentation	0.000809	0.0262	63.24	9233	4	73	2	[SLC11A1 - solute carrier family 11 (proton-coupled divalent metal ion transporter), member 1, CD74 - cd74 molecule, major histocompatibility complex, class ii invariant chain]
GO:1902105	regulation of leukocyte differentiation	0.000812	0.0262	4.08	9233	165	137	10	[LGALS9 - lectin, galactoside-binding, soluble, 9, NCKAP1L - nck-associated protein 1-like, CD74 - cd74 molecule, major histocompatibility complex, class ii invariant chain, IRF7 - interferon regulatory factor 7, RASSF2 - ras association (ralgds/af-6) domain family member 2, ADAM8 - adam metallopeptidase domain 8, JUN - jun proto-oncogene, IL7R - interleukin 7 receptor, C1QC - complement componen…
GO:0072524	pyridine-containing compound metabolic process	0.000824	0.0265	6.62	9233	74	132	7	[PGK1 - phosphoglycerate kinase 1, HK1 - hexokinase 1, TPI1 - triosephosphate isomerase 1, HK3 - hexokinase 3 (white cell), LDHA - lactate dehydrogenase a, PKM - pyruvate kinase, muscle, ENO1 - enolase 1, (alpha)]
GO:0002703	regulation of leukocyte mediated immunity	0.000826	0.0265	3.3	9233	111	353	14	[LGALS9 - lectin, galactoside-binding, soluble, 9, CADM1 - cell adhesion molecule 1, ITGAM - integrin, alpha m (complement component 3 receptor 3 subunit), PTAFR - platelet-activating factor receptor, SERPINB9 - serpin peptidase inhibitor, clade b (ovalbumin), member 9, BCL6 - b-cell cll/lymphoma 6, TICAM1 - toll-like receptor adaptor molecule 1, B2M - beta-2-microglobulin, UNC13D - unc-13 homolo…
GO:0009628	response to abiotic stimulus	0.000828	0.0265	1.7	9233	621	464	53	[SLC27A1 - solute carrier family 27 (fatty acid transporter), member 1, BNIP3 - bcl2/adenovirus e1b 19kda interacting protein 3, PGK1 - phosphoglycerate kinase 1, LGMN - legumain, CAPN2 - calpain 2, (m/ii) large subunit, SLC9A1 - solute carrier family 9, subfamily a (nhe1, cation proton antiporter 1), member 1, GADD45A - growth arrest and dna-damage-inducible, alpha, APOBEC1 - apolipoprotein b mr…
GO:0043523	regulation of neuron apoptotic process	0.000828	0.0265	2.36	9233	115	781	23	[OXR1 - oxidation resistance 1, ZNF259 - zinc finger protein 259, LGMN - legumain, WFS1 - wolfram syndrome 1 (wolframin), JUN - jun proto-oncogene, DDIT3 - dna-damage-inducible transcript 3, AARS - alanyl-trna synthetase, GPX1 - glutathione peroxidase 1, PRNP - prion protein, BCL2L11 - bcl2-like 11 (apoptosis facilitator), ATF4 - activating transcription factor 4, MEF2C - myocyte enhancer factor …
GO:0001936	regulation of endothelial cell proliferation	0.000828	0.0264	32.98	9233	70	12	3	[XDH - xanthine dehydrogenase, APOE - apolipoprotein e, HMOX1 - heme oxygenase (decycling) 1]
GO:0043901	negative regulation of multi-organism process	0.00083	0.0264	2.39	9233	98	867	22	[CCNK - cyclin k, IFITM3 - interferon induced transmembrane protein 3, OAS3 - 2'-5'-oligoadenylate synthetase 3, 100kda, TRIM35 - tripartite motif containing 35, JUN - jun proto-oncogene, CCL5 - chemokine (c-c motif) ligand 5, STAT1 - signal transducer and activator of transcription 1, 91kda, ZC3HAV1 - zinc finger ccch-type, antiviral 1, NPLOC4 - nuclear protein localization 4 homolog (s. cerevis…
GO:0051928	positive regulation of calcium ion transport	0.000846	0.0268	4.69	9233	50	354	9	[TSPO - translocator protein (18kda), BAK1 - bcl2-antagonist/killer 1, P2RY6 - pyrimidinergic receptor p2y, g-protein coupled, 6, CCL5 - chemokine (c-c motif) ligand 5, SLC9A1 - solute carrier family 9, subfamily a (nhe1, cation proton antiporter 1), member 1, LGALS3 - lectin, galactoside-binding, soluble, 3, CXCL9 - chemokine (c-x-c motif) ligand 9, CCR1 - chemokine (c-c motif) receptor 1, PDGFB…
GO:0050868	negative regulation of T cell activation	0.000852	0.027	3.34	9233	61	590	13	[LGALS9 - lectin, galactoside-binding, soluble, 9, RUNX3 - runt-related transcription factor 3, IL4R - interleukin 4 receptor, RC3H2 - ring finger and ccch-type domains 2, PTPN22 - protein tyrosine phosphatase, non-receptor type 22 (lymphoid), SOCS6 - suppressor of cytokine signaling 6, PRNP - prion protein, BCL6 - b-cell cll/lymphoma 6, CD274 - cd274 molecule, CD74 - cd74 molecule, major histoco…
GO:1901701	cellular response to oxygen-containing compound	0.000854	0.027	2.06	9233	496	280	31	[OXR1 - oxidation resistance 1, CCR5 - chemokine (c-c motif) receptor 5 (gene/pseudogene), BNIP3 - bcl2/adenovirus e1b 19kda interacting protein 3, IL18BP - interleukin 18 binding protein, LGMN - legumain, PTAFR - platelet-activating factor receptor, CAPN2 - calpain 2, (m/ii) large subunit, TPM1 - tropomyosin 1 (alpha), ATP1A3 - atpase, na+/k+ transporting, alpha 3 polypeptide, JUN - jun proto-on…
GO:0090310	negative regulation of methylation-dependent chromatin silencing	0.000866	0.0273	1154.12	9233	1	8	1	[APOBEC1 - apolipoprotein b mrna editing enzyme, catalytic polypeptide 1]
GO:0090365	regulation of mRNA modification	0.000866	0.0272	1154.12	9233	1	8	1	[APOBEC1 - apolipoprotein b mrna editing enzyme, catalytic polypeptide 1]
GO:0090366	positive regulation of mRNA modification	0.000866	0.0272	1154.12	9233	1	8	1	[APOBEC1 - apolipoprotein b mrna editing enzyme, catalytic polypeptide 1]
GO:0010632	regulation of epithelial cell migration	0.000872	0.0273	2.21	9233	122	890	26	[AKT3 - v-akt murine thymoma viral oncogene homolog 3, LGMN - legumain, JUN - jun proto-oncogene, HYAL1 - hyaluronoglucosaminidase 1, PDGFB - platelet-derived growth factor beta polypeptide, RHOB - ras homolog family member b, SPRED1 - sprouty-related, evh1 domain containing 1, PLK2 - polo-like kinase 2, STRAP - serine/threonine kinase receptor associated protein, MEF2C - myocyte enhancer factor …
GO:0035556	intracellular signal transduction	0.000873	0.0273	1.84	9233	960	214	41	[LGALS9 - lectin, galactoside-binding, soluble, 9, RALA - v-ral simian leukemia viral oncogene homolog a (ras related), CCR5 - chemokine (c-c motif) receptor 5 (gene/pseudogene), AKT3 - v-akt murine thymoma viral oncogene homolog 3, BNIP3 - bcl2/adenovirus e1b 19kda interacting protein 3, NISCH - nischarin, SLC9A3R1 - solute carrier family 9, subfamily a (nhe3, cation proton antiporter 3), member…
GO:0048856	anatomical structure development	0.000875	0.0273	1.79	9233	1490	145	42	[EMP1 - epithelial membrane protein 1, CADM1 - cell adhesion molecule 1, PGK1 - phosphoglycerate kinase 1, TPM1 - tropomyosin 1 (alpha), JUN - jun proto-oncogene, KLHL17 - kelch-like family member 17, GPX1 - glutathione peroxidase 1, SRGN - serglycin, MDM2 - mdm2 oncogene, e3 ubiquitin protein ligase, SPEG - speg complex locus, ARRDC3 - arrestin domain containing 3, RASSF2 - ras association (ralg…
GO:0009124	nucleoside monophosphate biosynthetic process	0.000889	0.0276	6.53	9233	75	132	7	[PGK1 - phosphoglycerate kinase 1, HK1 - hexokinase 1, TPI1 - triosephosphate isomerase 1, HK3 - hexokinase 3 (white cell), LDHA - lactate dehydrogenase a, PKM - pyruvate kinase, muscle, ENO1 - enolase 1, (alpha)]
GO:0071900	regulation of protein serine/threonine kinase activity	0.000916	0.0284	1.67	9233	323	888	52	[CCNK - cyclin k, SLC27A1 - solute carrier family 27 (fatty acid transporter), member 1, S1PR2 - sphingosine-1-phosphate receptor 2, IKBKG - inhibitor of kappa light polypeptide gene enhancer in b-cells, kinase gamma, WNK1 - wnk lysine deficient protein kinase 1, GADD45A - growth arrest and dna-damage-inducible, alpha, HEXIM1 - hexamethylene bis-acetamide inducible 1, MIF - macrophage migration i…
GO:0046598	positive regulation of viral entry into host cell	0.000921	0.0285	21.27	9233	7	186	3	[LGALS9 - lectin, galactoside-binding, soluble, 9, CD74 - cd74 molecule, major histocompatibility complex, class ii invariant chain, P4HB - prolyl 4-hydroxylase, beta polypeptide]
GO:2000508	regulation of dendritic cell chemotaxis	0.000925	0.0285	15.56	9233	4	445	3	[LGALS9 - lectin, galactoside-binding, soluble, 9, CALR - calreticulin, GAS6 - growth arrest-specific 6]
GO:2000510	positive regulation of dendritic cell chemotaxis	0.000925	0.0285	15.56	9233	4	445	3	[LGALS9 - lectin, galactoside-binding, soluble, 9, CALR - calreticulin, GAS6 - growth arrest-specific 6]
GO:0051248	negative regulation of protein metabolic process	0.000928	0.0285	1.46	9233	661	890	93	[XDH - xanthine dehydrogenase, CSTB - cystatin b (stefin b), CST3 - cystatin c, WNK1 - wnk lysine deficient protein kinase 1, TNRC6A - trinucleotide repeat containing 6a, LIMK1 - lim domain kinase 1, GADD45A - growth arrest and dna-damage-inducible, alpha, HEXIM1 - hexamethylene bis-acetamide inducible 1, MIF - macrophage migration inhibitory factor (glycosylation-inhibiting factor), RELA - v-rel…
GO:0071494	cellular response to UV-C	0.00094	0.0288	3077.67	9233	3	1	1	[MDM2 - mdm2 oncogene, e3 ubiquitin protein ligase]
GO:1990785	response to water-immersion restraint stress	0.00094	0.0287	3077.67	9233	3	1	1	[MDM2 - mdm2 oncogene, e3 ubiquitin protein ligase]
GO:0010266	response to vitamin B1	0.00094	0.0287	3077.67	9233	3	1	1	[MDM2 - mdm2 oncogene, e3 ubiquitin protein ligase]
GO:0003283	atrial septum development	0.00094	0.0286	3077.67	9233	3	1	1	[MDM2 - mdm2 oncogene, e3 ubiquitin protein ligase]
GO:0072717	cellular response to actinomycin D	0.00094	0.0285	3077.67	9233	3	1	1	[MDM2 - mdm2 oncogene, e3 ubiquitin protein ligase]
GO:0030336	negative regulation of cell migration	0.000942	0.0285	3.29	9233	129	305	14	[NISCH - nischarin, SLC9A3R1 - solute carrier family 9, subfamily a (nhe3, cation proton antiporter 3), member 3 regulator 1, TPM1 - tropomyosin 1 (alpha), TP53INP1 - tumor protein p53 inducible nuclear protein 1, OSBPL8 - oxysterol binding protein-like 8, CERS2 - ceramide synthase 2, CALR - calreticulin, BST2 - bone marrow stromal cell antigen 2, JAG1 - jagged 1, APOE - apolipoprotein e, DUSP1 -…
GO:2000109	regulation of macrophage apoptotic process	0.000953	0.0288	21.05	9233	7	188	3	[CCR5 - chemokine (c-c motif) receptor 5 (gene/pseudogene), IRF7 - interferon regulatory factor 7, CCL5 - chemokine (c-c motif) ligand 5]
GO:0003013	circulatory system process	0.000964	0.0291	31.19	9233	74	12	3	[C3AR1 - complement component 3a receptor 1, APOE - apolipoprotein e, HMOX1 - heme oxygenase (decycling) 1]
GO:0042327	positive regulation of phosphorylation	0.000974	0.0293	1.52	9233	569	822	77	[XDH - xanthine dehydrogenase, LGALS9 - lectin, galactoside-binding, soluble, 9, CCNK - cyclin k, SLC27A1 - solute carrier family 27 (fatty acid transporter), member 1, S1PR2 - sphingosine-1-phosphate receptor 2, IKBKG - inhibitor of kappa light polypeptide gene enhancer in b-cells, kinase gamma, WNK1 - wnk lysine deficient protein kinase 1, GADD45A - growth arrest and dna-damage-inducible, alpha…
GO:0050866	negative regulation of cell activation	0.000974	0.0292	2.69	9233	103	599	18	[RUNX3 - runt-related transcription factor 3, LGALS9 - lectin, galactoside-binding, soluble, 9, IL4R - interleukin 4 receptor, RC3H2 - ring finger and ccch-type domains 2, PTPN22 - protein tyrosine phosphatase, non-receptor type 22 (lymphoid), SOCS6 - suppressor of cytokine signaling 6, LST1 - leukocyte specific transcript 1, BCL6 - b-cell cll/lymphoma 6, PRNP - prion protein, CD274 - cd274 molec…
GO:0014900	muscle hyperplasia	0.000975	0.0292	1025.89	9233	1	9	1	[HMOX1 - heme oxygenase (decycling) 1]
GO:0014806	smooth muscle hyperplasia	0.000975	0.0291	1025.89	9233	1	9	1	[HMOX1 - heme oxygenase (decycling) 1]
GO:0002246	wound healing involved in inflammatory response	0.000975	0.029	1025.89	9233	1	9	1	[HMOX1 - heme oxygenase (decycling) 1]
GO:0001934	positive regulation of protein phosphorylation	0.000983	0.0292	1.51	9233	536	890	78	[LGALS9 - lectin, galactoside-binding, soluble, 9, XDH - xanthine dehydrogenase, CCNK - cyclin k, SLC27A1 - solute carrier family 27 (fatty acid transporter), member 1, S1PR2 - sphingosine-1-phosphate receptor 2, IKBKG - inhibitor of kappa light polypeptide gene enhancer in b-cells, kinase gamma, WNK1 - wnk lysine deficient protein kinase 1, GADD45A - growth arrest and dna-damage-inducible, alpha…
GO:0035455	response to interferon-alpha	0.000986	0.0292	4.97	9233	15	867	7	[ADAR - adenosine deaminase, rna-specific, BST2 - bone marrow stromal cell antigen 2, IFNAR1 - interferon (alpha, beta and omega) receptor 1, IFITM3 - interferon induced transmembrane protein 3, EIF2AK2 - eukaryotic translation initiation factor 2-alpha kinase 2, GAS6 - growth arrest-specific 6, IFNAR2 - interferon (alpha, beta and omega) receptor 2]
GO:0006812	cation transport	0.000999	0.0296	2.12	9233	337	362	28	[CCR5 - chemokine (c-c motif) receptor 5 (gene/pseudogene), SLC6A8 - solute carrier family 6 (neurotransmitter transporter), member 8, KCNAB2 - potassium voltage-gated channel, shaker-related subfamily, beta member 2, SLC9A3R1 - solute carrier family 9, subfamily a (nhe3, cation proton antiporter 3), member 3 regulator 1, ATP1A3 - atpase, na+/k+ transporting, alpha 3 polypeptide, DDIT3 - dna-dama…

## Sheet: C_M2>AM_@_NI
GO.Term	Description	P.value	FDR.q.value	Enrichment	N	B	n	b	Genes
GO:0051239	regulation of multicellular organismal process	1.06e-27	1.4e-23	1.85	9233	1488	988	295	[ZMYND8 - zinc finger, mynd-type containing 8, LGALS9 - lectin, galactoside-binding, soluble, 9, EMP2 - epithelial membrane protein 2, MYLIP - myosin regulatory light chain interacting protein, BMP2K - bmp2 inducible kinase, SH3BP1 - sh3-domain binding protein 1, ITM2C - integral membrane protein 2c, SEMA4C - sema domain, immunoglobulin domain (ig), transmembrane domain (tm) and short cytoplasmic…
GO:0050793	regulation of developmental process	9.18e-24	6.03e-20	1.86	9233	1297	991	259	[ARAP1 - arfgap with rhogap domain, ankyrin repeat and ph domain 1, LGALS9 - lectin, galactoside-binding, soluble, 9, ZMYND8 - zinc finger, mynd-type containing 8, EMP2 - epithelial membrane protein 2, MYLIP - myosin regulatory light chain interacting protein, BMP2K - bmp2 inducible kinase, ITM2C - integral membrane protein 2c, SEMA4C - sema domain, immunoglobulin domain (ig), transmembrane domai…
GO:0002376	immune system process	1.33e-20	5.81e-17	2.41	9233	1210	411	130	[LGALS9 - lectin, galactoside-binding, soluble, 9, CLEC12A - c-type lectin domain family 12, member a, LGMN - legumain, SEC14L1 - sec14-like 1 (s. cerevisiae), LIMK1 - lim domain kinase 1, BLNK - b-cell linker, APOBEC1 - apolipoprotein b mrna editing enzyme, catalytic polypeptide 1, CD74 - cd74 molecule, major histocompatibility complex, class ii invariant chain, ZFP36L1 - zfp36 ring finger prote…
GO:0032502	developmental process	6.26e-20	2.06e-16	1.53	9233	2327	991	383	[EMP1 - epithelial membrane protein 1, MYLIP - myosin regulatory light chain interacting protein, SH3BP1 - sh3-domain binding protein 1, ITM2C - integral membrane protein 2c, SEMA4C - sema domain, immunoglobulin domain (ig), transmembrane domain (tm) and short cytoplasmic domain, (semaphorin) 4c, LIMK1 - lim domain kinase 1, BLNK - b-cell linker, SPP1 - secreted phosphoprotein 1, ELK3 - elk3, ets…
GO:2000026	regulation of multicellular organismal development	8.4e-20	2.21e-16	1.93	9233	987	988	204	[ZMYND8 - zinc finger, mynd-type containing 8, LGALS9 - lectin, galactoside-binding, soluble, 9, BMP2K - bmp2 inducible kinase, EMP2 - epithelial membrane protein 2, MYLIP - myosin regulatory light chain interacting protein, ITM2C - integral membrane protein 2c, SEMA4C - sema domain, immunoglobulin domain (ig), transmembrane domain (tm) and short cytoplasmic domain, (semaphorin) 4c, LIMK1 - lim d…
GO:0040012	regulation of locomotion	2.24e-19	4.92e-16	2.44	9233	522	893	123	[ZMYND8 - zinc finger, mynd-type containing 8, LGALS9 - lectin, galactoside-binding, soluble, 9, EMP2 - epithelial membrane protein 2, SH3BP1 - sh3-domain binding protein 1, LGMN - legumain, FN1 - fibronectin 1, MITF - microphthalmia-associated transcription factor, SEMA4C - sema domain, immunoglobulin domain (ig), transmembrane domain (tm) and short cytoplasmic domain, (semaphorin) 4c, COL18A1 -…
GO:0030334	regulation of cell migration	5.06e-19	9.5e-16	2.51	9233	456	919	114	[ZMYND8 - zinc finger, mynd-type containing 8, LGALS9 - lectin, galactoside-binding, soluble, 9, EMP2 - epithelial membrane protein 2, SH3BP1 - sh3-domain binding protein 1, LGMN - legumain, FN1 - fibronectin 1, MITF - microphthalmia-associated transcription factor, SEMA4C - sema domain, immunoglobulin domain (ig), transmembrane domain (tm) and short cytoplasmic domain, (semaphorin) 4c, COL18A1 -…
GO:0051241	negative regulation of multicellular organismal process	1.24e-18	2.04e-15	2.3	9233	557	951	132	[LGALS9 - lectin, galactoside-binding, soluble, 9, MYLIP - myosin regulatory light chain interacting protein, LGMN - legumain, S1PR2 - sphingosine-1-phosphate receptor 2, ITM2C - integral membrane protein 2c, FN1 - fibronectin 1, CD83 - cd83 molecule, SEMA4C - sema domain, immunoglobulin domain (ig), transmembrane domain (tm) and short cytoplasmic domain, (semaphorin) 4c, DENND5A - denn/madd doma…
GO:2000145	regulation of cell motility	1.88e-18	2.75e-15	2.47	9233	482	893	115	[ZMYND8 - zinc finger, mynd-type containing 8, LGALS9 - lectin, galactoside-binding, soluble, 9, EMP2 - epithelial membrane protein 2, SH3BP1 - sh3-domain binding protein 1, LGMN - legumain, FN1 - fibronectin 1, MITF - microphthalmia-associated transcription factor, SEMA4C - sema domain, immunoglobulin domain (ig), transmembrane domain (tm) and short cytoplasmic domain, (semaphorin) 4c, COL18A1 -…
GO:0051270	regulation of cellular component movement	2.28e-18	3e-15	2.42	9233	509	893	119	[ZMYND8 - zinc finger, mynd-type containing 8, LGALS9 - lectin, galactoside-binding, soluble, 9, ARAP1 - arfgap with rhogap domain, ankyrin repeat and ph domain 1, EMP2 - epithelial membrane protein 2, SH3BP1 - sh3-domain binding protein 1, LGMN - legumain, FN1 - fibronectin 1, MITF - microphthalmia-associated transcription factor, SEMA4C - sema domain, immunoglobulin domain (ig), transmembrane d…
GO:0007155	cell adhesion	1.62e-17	1.93e-14	2.68	9233	324	988	93	[TIAM1 - t-cell lymphoma invasion and metastasis 1, EMP2 - epithelial membrane protein 2, VEZT - vezatin, adherens junctions transmembrane protein, DCHS1 - dachsous 1 (drosophila), FN1 - fibronectin 1, ATP2A2 - atpase, ca++ transporting, cardiac muscle, slow twitch 2, COL18A1 - collagen, type xviii, alpha 1, PTPRS - protein tyrosine phosphatase, receptor type, s, CNTNAP1 - contactin associated pr…
GO:0022610	biological adhesion	3.27e-17	3.58e-14	2.66	9233	327	988	93	[TIAM1 - t-cell lymphoma invasion and metastasis 1, EMP2 - epithelial membrane protein 2, VEZT - vezatin, adherens junctions transmembrane protein, DCHS1 - dachsous 1 (drosophila), FN1 - fibronectin 1, ATP2A2 - atpase, ca++ transporting, cardiac muscle, slow twitch 2, COL18A1 - collagen, type xviii, alpha 1, PTPRS - protein tyrosine phosphatase, receptor type, s, CNTNAP1 - contactin associated pr…
GO:0043062	extracellular structure organization	1.56e-16	1.57e-13	3.62	9233	142	988	55	[TIMP1 - timp metallopeptidase inhibitor 1, TIMP2 - timp metallopeptidase inhibitor 2, PRKACB - protein kinase, camp-dependent, catalytic, beta, FN1 - fibronectin 1, COL18A1 - collagen, type xviii, alpha 1, ABCA1 - atp-binding cassette, sub-family a (abc1), member 1, PLA2G7 - phospholipase a2, group vii (platelet-activating factor acetylhydrolase, plasma), SPP1 - secreted phosphoprotein 1, LOXL3 …
GO:0051240	positive regulation of multicellular organismal process	2.23e-16	2.09e-13	2.36	9233	881	506	114	[LGALS9 - lectin, galactoside-binding, soluble, 9, ZMYND8 - zinc finger, mynd-type containing 8, SLC27A1 - solute carrier family 27 (fatty acid transporter), member 1, LGMN - legumain, CD83 - cd83 molecule, LIMK1 - lim domain kinase 1, ENC1 - ectodermal-neural cortex 1 (with btb domain), SPP1 - secreted phosphoprotein 1, NRP1 - neuropilin 1, CD74 - cd74 molecule, major histocompatibility complex,…
GO:0040011	locomotion	2.94e-16	2.58e-13	2.34	9233	481	926	113	[LGALS9 - lectin, galactoside-binding, soluble, 9, EMP2 - epithelial membrane protein 2, KANK2 - kn motif and ankyrin repeat domains 2, SH3BP1 - sh3-domain binding protein 1, FN1 - fibronectin 1, SEMA4C - sema domain, immunoglobulin domain (ig), transmembrane domain (tm) and short cytoplasmic domain, (semaphorin) 4c, SDC4 - syndecan 4, NRP1 - neuropilin 1, ABL1 - c-abl oncogene 1, non-receptor ty…
GO:0042127	regulation of cell proliferation	3.82e-16	3.13e-13	1.99	9233	847	875	160	[LGALS9 - lectin, galactoside-binding, soluble, 9, EMP2 - epithelial membrane protein 2, KANK2 - kn motif and ankyrin repeat domains 2, S1PR2 - sphingosine-1-phosphate receptor 2, LGMN - legumain, FN1 - fibronectin 1, EMP3 - epithelial membrane protein 3, MXD4 - max dimerization protein 4, COL18A1 - collagen, type xviii, alpha 1, MITF - microphthalmia-associated transcription factor, APOBEC1 - ap…
GO:0023051	regulation of signaling	5.31e-16	4.11e-13	1.56	9233	1887	991	315	[LGALS9 - lectin, galactoside-binding, soluble, 9, ZMYND8 - zinc finger, mynd-type containing 8, ARAP1 - arfgap with rhogap domain, ankyrin repeat and ph domain 1, ARAP2 - arfgap with rhogap domain, ankyrin repeat and ph domain 2, EMP2 - epithelial membrane protein 2, SH3BP1 - sh3-domain binding protein 1, ITM2C - integral membrane protein 2c, ZFYVE28 - zinc finger, fyve domain containing 28, SEM…
GO:0010646	regulation of cell communication	9.45e-16	6.9e-13	1.55	9233	1870	991	312	[LGALS9 - lectin, galactoside-binding, soluble, 9, ZMYND8 - zinc finger, mynd-type containing 8, ARAP1 - arfgap with rhogap domain, ankyrin repeat and ph domain 1, ARAP2 - arfgap with rhogap domain, ankyrin repeat and ph domain 2, EMP2 - epithelial membrane protein 2, SH3BP1 - sh3-domain binding protein 1, ITM2C - integral membrane protein 2c, ZFYVE28 - zinc finger, fyve domain containing 28, SEM…
GO:0032879	regulation of localization	1.07e-15	7.41e-13	2.05	9233	1374	469	143	[ARAP1 - arfgap with rhogap domain, ankyrin repeat and ph domain 1, LGALS9 - lectin, galactoside-binding, soluble, 9, EMP2 - epithelial membrane protein 2, SH3BP1 - sh3-domain binding protein 1, LGMN - legumain, MITF - microphthalmia-associated transcription factor, ABCA1 - atp-binding cassette, sub-family a (abc1), member 1, SPP1 - secreted phosphoprotein 1, OS9 - osteosarcoma amplified 9, endop…
GO:0009966	regulation of signal transduction	2.56e-15	1.68e-12	1.58	9233	1725	991	292	[LGALS9 - lectin, galactoside-binding, soluble, 9, ZMYND8 - zinc finger, mynd-type containing 8, ARAP1 - arfgap with rhogap domain, ankyrin repeat and ph domain 1, ARAP2 - arfgap with rhogap domain, ankyrin repeat and ph domain 2, EMP2 - epithelial membrane protein 2, SH3BP1 - sh3-domain binding protein 1, ITM2C - integral membrane protein 2c, ZFYVE28 - zinc finger, fyve domain containing 28, SEM…
GO:0048583	regulation of response to stimulus	2.95e-15	1.85e-12	1.49	9233	2186	995	351	[LGALS9 - lectin, galactoside-binding, soluble, 9, ZMYND8 - zinc finger, mynd-type containing 8, ARAP1 - arfgap with rhogap domain, ankyrin repeat and ph domain 1, ARAP2 - arfgap with rhogap domain, ankyrin repeat and ph domain 2, EMP2 - epithelial membrane protein 2, SH3BP1 - sh3-domain binding protein 1, ITM2C - integral membrane protein 2c, ZFYVE28 - zinc finger, fyve domain containing 28, UNC…
GO:0045595	regulation of cell differentiation	4.86e-15	2.9e-12	1.86	9233	891	991	178	[ZMYND8 - zinc finger, mynd-type containing 8, LGALS9 - lectin, galactoside-binding, soluble, 9, MYLIP - myosin regulatory light chain interacting protein, EMP2 - epithelial membrane protein 2, ITM2C - integral membrane protein 2c, S1PR2 - sphingosine-1-phosphate receptor 2, FN1 - fibronectin 1, CD83 - cd83 molecule, MITF - microphthalmia-associated transcription factor, SEMA4C - sema domain, imm…
GO:0016477	cell migration	1.78e-14	1.02e-11	2.4	9233	406	919	97	[EMP2 - epithelial membrane protein 2, KANK2 - kn motif and ankyrin repeat domains 2, SH3BP1 - sh3-domain binding protein 1, FN1 - fibronectin 1, SEMA4C - sema domain, immunoglobulin domain (ig), transmembrane domain (tm) and short cytoplasmic domain, (semaphorin) 4c, SDC4 - syndecan 4, NRP1 - neuropilin 1, ABL1 - c-abl oncogene 1, non-receptor tyrosine kinase, ANXA6 - annexin a6, CD74 - cd74 mol…
GO:0048869	cellular developmental process	3.25e-14	1.78e-11	1.67	9233	1287	998	232	[SH3BP1 - sh3-domain binding protein 1, ITM2C - integral membrane protein 2c, SEMA4C - sema domain, immunoglobulin domain (ig), transmembrane domain (tm) and short cytoplasmic domain, (semaphorin) 4c, BLNK - b-cell linker, SPP1 - secreted phosphoprotein 1, ELK3 - elk3, ets-domain protein (srf accessory protein 2), SPEG - speg complex locus, NRP1 - neuropilin 1, ABL1 - c-abl oncogene 1, non-recept…
GO:0051093	negative regulation of developmental process	4.74e-14	2.49e-11	2.2	9233	433	988	102	[MYLIP - myosin regulatory light chain interacting protein, ITM2C - integral membrane protein 2c, LGMN - legumain, SEMA4C - sema domain, immunoglobulin domain (ig), transmembrane domain (tm) and short cytoplasmic domain, (semaphorin) 4c, ABCA1 - atp-binding cassette, sub-family a (abc1), member 1, DENND5A - denn/madd domain containing 5a, SPP1 - secreted phosphoprotein 1, NRP1 - neuropilin 1, ABL…
GO:0030198	extracellular matrix organization	5.95e-14	3.01e-11	3.6	9233	122	988	47	[PDGFA - platelet-derived growth factor alpha polypeptide, ITGA5 - integrin, alpha 5 (fibronectin receptor, alpha polypeptide), TIMP1 - timp metallopeptidase inhibitor 1, TIMP2 - timp metallopeptidase inhibitor 2, FN1 - fibronectin 1, ITGAM - integrin, alpha m (complement component 3 receptor 3 subunit), ADAM19 - adam metallopeptidase domain 19, COL18A1 - collagen, type xviii, alpha 1, TNC - tena…
GO:0007165	signal transduction	6.37e-14	3.1e-11	1.47	9233	2175	985	342	[LGALS9 - lectin, galactoside-binding, soluble, 9, ARAP1 - arfgap with rhogap domain, ankyrin repeat and ph domain 1, NCF4 - neutrophil cytosolic factor 4, 40kda, ARAP2 - arfgap with rhogap domain, ankyrin repeat and ph domain 2, SH3BP1 - sh3-domain binding protein 1, UNC93B1 - unc-93 homolog b1 (c. elegans), SEMA4C - sema domain, immunoglobulin domain (ig), transmembrane domain (tm) and short cy…
GO:0006952	defense response	7.08e-14	3.32e-11	2.81	9233	513	429	67	[LGALS9 - lectin, galactoside-binding, soluble, 9, CST3 - cystatin c, SEC14L1 - sec14-like 1 (s. cerevisiae), TRIM35 - tripartite motif containing 35, SOCS6 - suppressor of cytokine signaling 6, APOBEC1 - apolipoprotein b mrna editing enzyme, catalytic polypeptide 1, BLNK - b-cell linker, SPP1 - secreted phosphoprotein 1, SLC11A1 - solute carrier family 11 (proton-coupled divalent metal ion trans…
GO:0030335	positive regulation of cell migration	9.24e-14	4.19e-11	2.61	9233	285	893	72	[TIAM1 - t-cell lymphoma invasion and metastasis 1, LGALS9 - lectin, galactoside-binding, soluble, 9, AKT3 - v-akt murine thymoma viral oncogene homolog 3, LGMN - legumain, FN1 - fibronectin 1, RUFY3 - run and fyve domain containing 3, SEMA4C - sema domain, immunoglobulin domain (ig), transmembrane domain (tm) and short cytoplasmic domain, (semaphorin) 4c, COL18A1 - collagen, type xviii, alpha 1,…
GO:0051272	positive regulation of cellular component movement	1.02e-13	4.47e-11	2.58	9233	292	893	73	[TIAM1 - t-cell lymphoma invasion and metastasis 1, LGALS9 - lectin, galactoside-binding, soluble, 9, AKT3 - v-akt murine thymoma viral oncogene homolog 3, LGMN - legumain, FN1 - fibronectin 1, RUFY3 - run and fyve domain containing 3, SEMA4C - sema domain, immunoglobulin domain (ig), transmembrane domain (tm) and short cytoplasmic domain, (semaphorin) 4c, COL18A1 - collagen, type xviii, alpha 1,…
GO:2000147	positive regulation of cell motility	1.38e-13	5.84e-11	2.59	9233	287	893	72	[TIAM1 - t-cell lymphoma invasion and metastasis 1, LGALS9 - lectin, galactoside-binding, soluble, 9, AKT3 - v-akt murine thymoma viral oncogene homolog 3, LGMN - legumain, FN1 - fibronectin 1, RUFY3 - run and fyve domain containing 3, SEMA4C - sema domain, immunoglobulin domain (ig), transmembrane domain (tm) and short cytoplasmic domain, (semaphorin) 4c, COL18A1 - collagen, type xviii, alpha 1,…
GO:0006955	immune response	1.74e-13	7.14e-11	3.04	9233	428	454	64	[EMP2 - epithelial membrane protein 2, SEC14L1 - sec14-like 1 (s. cerevisiae), TRIM35 - tripartite motif containing 35, CD83 - cd83 molecule, BLNK - b-cell linker, SLC11A1 - solute carrier family 11 (proton-coupled divalent metal ion transporter), member 1, CD74 - cd74 molecule, major histocompatibility complex, class ii invariant chain, TLR1 - toll-like receptor 1, LY86 - lymphocyte antigen 86, …
GO:0002682	regulation of immune system process	2.51e-13	9.99e-11	2.49	9233	820	394	87	[LGALS9 - lectin, galactoside-binding, soluble, 9, SEC14L1 - sec14-like 1 (s. cerevisiae), PRKACB - protein kinase, camp-dependent, catalytic, beta, LGMN - legumain, BIRC3 - baculoviral iap repeat containing 3, MITF - microphthalmia-associated transcription factor, SOCS6 - suppressor of cytokine signaling 6, LIMK1 - lim domain kinase 1, PTPRS - protein tyrosine phosphatase, receptor type, s, PTPR…
GO:0051094	positive regulation of developmental process	2.77e-13	1.07e-10	2.43	9233	684	506	91	[LGALS9 - lectin, galactoside-binding, soluble, 9, ZMYND8 - zinc finger, mynd-type containing 8, AKT3 - v-akt murine thymoma viral oncogene homolog 3, TIMP2 - timp metallopeptidase inhibitor 2, S1PR2 - sphingosine-1-phosphate receptor 2, RUFY3 - run and fyve domain containing 3, CD83 - cd83 molecule, LIMK1 - lim domain kinase 1, ENC1 - ectodermal-neural cortex 1 (with btb domain), KDM2B - lysine …
GO:0048870	cell motility	2.86e-13	1.08e-10	2.29	9233	435	919	99	[EMP2 - epithelial membrane protein 2, KANK2 - kn motif and ankyrin repeat domains 2, SH3BP1 - sh3-domain binding protein 1, FN1 - fibronectin 1, SEMA4C - sema domain, immunoglobulin domain (ig), transmembrane domain (tm) and short cytoplasmic domain, (semaphorin) 4c, SDC4 - syndecan 4, NRP1 - neuropilin 1, ABL1 - c-abl oncogene 1, non-receptor tyrosine kinase, ANXA6 - annexin a6, CD74 - cd74 mol…
GO:0030154	cell differentiation	3.09e-13	1.13e-10	1.82	9233	872	989	170	[SH3BP1 - sh3-domain binding protein 1, ITM2C - integral membrane protein 2c, FN1 - fibronectin 1, KCNAB2 - potassium voltage-gated channel, shaker-related subfamily, beta member 2, MITF - microphthalmia-associated transcription factor, SEMA4C - sema domain, immunoglobulin domain (ig), transmembrane domain (tm) and short cytoplasmic domain, (semaphorin) 4c, FLT3LG - fms-related tyrosine kinase 3 …
GO:0030155	regulation of cell adhesion	3.38e-13	1.2e-10	2.42	9233	367	916	88	[LGALS9 - lectin, galactoside-binding, soluble, 9, EMP2 - epithelial membrane protein 2, VAV3 - vav 3 guanine nucleotide exchange factor, FN1 - fibronectin 1, CD83 - cd83 molecule, PTPRO - protein tyrosine phosphatase, receptor type, o, SOCS6 - suppressor of cytokine signaling 6, PTPRJ - protein tyrosine phosphatase, receptor type, j, UTRN - utrophin, SDC4 - syndecan 4, NRP1 - neuropilin 1, LOXL3…
GO:0032501	multicellular organismal process	4.3e-13	1.49e-10	1.6	9233	1296	987	222	[LGALS9 - lectin, galactoside-binding, soluble, 9, EMP1 - epithelial membrane protein 1, EMP2 - epithelial membrane protein 2, PHF21A - phd finger protein 21a, ABCA1 - atp-binding cassette, sub-family a (abc1), member 1, NRP1 - neuropilin 1, ABL1 - c-abl oncogene 1, non-receptor tyrosine kinase, PML - promyelocytic leukemia, ZFP36L1 - zfp36 ring finger protein-like 1, SPARC - secreted protein, ac…
[truncated: 651 more rows]

## Sheet: D_M2>AM_@_H37RV
GO.Term	Description	P.value	FDR.q.value	Enrichment	N	B	n	b	Genes
[truncated: 657 more rows]

## Sheet: E_AM>M1_@_NI
GO.Term	Description	P.value	FDR.q.value	Enrichment	N	B	n	b	Genes
[truncated: 328 more rows]

## Sheet: F_AM>M1_@_H37RV
GO.Term	Description	P.value	FDR.q.value	Enrichment	N	B	n	b	Genes
[truncated: 367 more rows]

[truncated: 8 more sheets: G_AM>M2_@_NI, H_AM>M2_@_H37RV, I_NI>H37RV_@_AM, J_H37RV>NI_@_AM, K_NI>H37RV_@_M1, L_H37RV>NI_@_M1, M_NI>H37RV_@_M2, N_H37RV>NI_@_M2]
